# Supplementary material for: Crystal structure of {6,6′-dihy­droxy-2,2′-[imino­bis­(propane-1,3-diyl­nitrilo­methanylyl­idene)]diphenolato-κ5 O 1,N,N′,N′′,O 1′}copper(II)
Source: Acta Crystallogr E Crystallogr Commun. 2015 Oct 24;71(Pt 11):m203–4. doi: 10.1107/S2056989015019684 (PMC4645064; doi:10.1107/S2056989015019684)
Supplement: Supplementary file 1 [file e-71-0m203-sup1.cif]

##############################################################################
#                                                                            #
# This CIF contains the data in a paper accepted for publication in          #
# Acta Crystallographica Section E. It conforms to the requirements of       #
# Notes for Authors for Acta Crystallographica Section E, and has been       #
# peer reviewed under the auspices of the IUCr Commission on Journals.       #
#                                                                            #
# Full details of the Crystallographic Information File format               #
# are given in the paper "The Crystallographic Information File (CIF):       #
# a New Standard Archive File for Crystallography" by S. R. Hall, F. H.      #
# Allen and I. D. Brown [Acta Cryst. (1991), A47, 655-685].                  #
#                                                                            #
# The current version of the core CIF dictionary is obtainable from          #
# ftp://ftp.iucr.org/pub/cif_core.dic.                                       #
#                                                                            #
# Software is freely available for graphical display of the structure(s)     #
# in this CIF. For information consult the CIF software page                 #
# http://www.iucr.org/resources/cif/software.                                #
#                                                                            #
# This file may be used for bona fide research purposes within the           #
# scientific community so long as proper attribution is given to the journal # 
# article from which it was obtained.                                        #
#                                                                            #
##############################################################################
data_I
_audit_creation_method     'SHELXL-2014/7'
_chemical_name_systematic
;\
{6,6'-Dihydroxy-2,2'-[iminobis(propane-\
1,3-diylnitrilomethanylylidene)]diphenolato-\
\k^5^<i>O</i>^1^,<i>N</i>,<i>N</i>',<i>N</i>'',<i>O</i>^1'^}copper(II)
;
_chemical_name_common     ?
_chemical_formula_moiety     'C20 H23 Cu N3 O4'
_chemical_formula_sum     'C20 H23 Cu N3 O4'
_chemical_formula_iupac     '[Cu (C20 H23 N3 O4)]'
_chemical_formula_weight     432.95
_chemical_melting_point     ?
_shelx_space_group_comment
;
The symmetry employed for this shelxl refinement is uniquely defined
by the following loop, which should always be used as a source of
symmetry information in preference to the above space-group names.
They are only intended as comments.
;
_space_group_crystal_system     monoclinic
_space_group_name_H-M_alt     'C c'
_space_group_name_Hall     'C -2yc'
loop_
    _space_group_symop_operation_xyz
    'x, y, z'
    'x, -y, z+1/2'
    'x+1/2, y+1/2, z'
    'x+1/2, -y+1/2, z+1/2'
_cell_length_a     28.4747(8)
_cell_length_b     6.186(5)
_cell_length_c     22.925(12)
_cell_angle_alpha     90
_cell_angle_beta     114.792(11)
_cell_angle_gamma     90
_cell_volume     3666(3)
_cell_formula_units_Z     8
_cell_measurement_reflns_used     32601
_cell_measurement_theta_min     2.93
_cell_measurement_theta_max     33.10
_cell_measurement_temperature     100(2)
_exptl_crystal_description     prism
_exptl_crystal_colour     grey
_exptl_crystal_size_max     0.070
_exptl_crystal_size_mid     0.060
_exptl_crystal_size_min     0.020
_exptl_crystal_density_diffrn     1.569
_exptl_crystal_density_meas     ?
_exptl_crystal_density_method     ?
_exptl_crystal_F_000     1800
loop_
    _exptl_crystal_face_index_h
    _exptl_crystal_face_index_k
    _exptl_crystal_face_index_l
    _exptl_crystal_face_perp_dist
    0.00 0.00 -1.00 0.0410
    0.00 0.00 1.00 0.0360
    1.00 0.00 -1.00 0.0330
    -1.00 0.00 1.00 0.0280
    -1.00 1.00 0.00 0.0110
    1.00 -1.00 0.00 0.0110
_exptl_absorpt_coefficient_mu     1.225
_exptl_absorpt_correction_type     Gaussian
_exptl_absorpt_process_details
;
(SADABS; Bruker, 2006)
;
_shelx_estimated_absorpt_T_min     0.919
_shelx_estimated_absorpt_T_max     0.976
_exptl_absorpt_correction_T_min     0.90387
_exptl_absorpt_correction_T_max     0.97389
_diffrn_ambient_temperature     100(2)
_diffrn_radiation_type     MoK\a
_diffrn_radiation_wavelength     0.71073
_diffrn_radiation_monochromator     'Incoatec Helios focusing multilayer optics'
_diffrn_measurement_device_type     'Enraf--Nonius KappaCCD'
_diffrn_measurement_method     '\f and \w scans'
_diffrn_detector_area_resol_mean     18.02
_diffrn_reflns_number     26717
_diffrn_reflns_av_R_equivalents     0.0503
_diffrn_reflns_theta_min     2.931
_diffrn_reflns_theta_max     33.098
_diffrn_reflns_theta_full     25.242
_diffrn_measured_fraction_theta_max     0.997
_diffrn_measured_fraction_theta_full     0.999
_diffrn_reflns_limit_h_min     -43
_diffrn_reflns_limit_h_max     43
_diffrn_reflns_limit_k_min     -9
_diffrn_reflns_limit_k_max     9
_diffrn_reflns_limit_l_min     -35
_diffrn_reflns_limit_l_max     34
_refine_special_details
;
Refined as a 2-component inversion twin.
;
_reflns_number_total     12062
_reflns_number_gt     11048
_reflns_threshold_expression     'I > 2\s(I)'
_refine_ls_structure_factor_coef     Fsqd
_refine_ls_matrix_type     full
_refine_ls_R_factor_all     0.0769
_refine_ls_R_factor_gt     0.0695
_refine_ls_wR_factor_gt     0.1784
_refine_ls_wR_factor_ref     0.1822
_refine_ls_goodness_of_fit_ref     1.246
_refine_ls_restrained_S_all     1.247
_refine_ls_number_reflns     12062
_refine_ls_number_parameters     510
_refine_ls_number_restraints     8
_refine_ls_hydrogen_treatment     constr
_refine_ls_weighting_scheme     calc
_refine_ls_weighting_details
                          'w=1/[\s^2^(Fo^2^)+45.2966P] where P=(Fo^2^+2Fc^2^)/3'
_atom_sites_solution_hydrogens     geom
_atom_sites_solution_primary     direct
_atom_sites_solution_secondary     difmap
_refine_ls_shift/su_max     0.000
_refine_ls_shift/su_mean     0.000
_refine_diff_density_max     1.819
_refine_diff_density_min     -1.648
_refine_ls_extinction_method     none
_refine_ls_extinction_coef     .
_refine_ls_abs_structure_details
;
Parsons & Flack (2004), 5103 Friedel pairs
;
_refine_ls_abs_structure_Flack     0.10(2)
loop_
    _atom_type_symbol
    _atom_type_description
    _atom_type_scat_dispersion_real
    _atom_type_scat_dispersion_imag
    _atom_type_scat_source
    'C' 'C' 0.0033 0.0016
                         'International Tables Vol C Tables 4.2.6.8 and 6.1.1.4'
    'H' 'H' 0.0000 0.0000
                         'International Tables Vol C Tables 4.2.6.8 and 6.1.1.4'
    'Cu' 'Cu' 0.3201 1.2651
                         'International Tables Vol C Tables 4.2.6.8 and 6.1.1.4'
    'N' 'N' 0.0061 0.0033
                         'International Tables Vol C Tables 4.2.6.8 and 6.1.1.4'
    'O' 'O' 0.0106 0.0060
                         'International Tables Vol C Tables 4.2.6.8 and 6.1.1.4'
_computing_data_collection
;
DATCOL (Bruker, 2006)
;
_computing_cell_refinement
;
EVALCCD (Duisenberg et al., 2003)
;
_computing_data_reduction
;
EVALCCD (Duisenberg et al., 2003)
;
_computing_structure_solution
;
SHELXS97 (Sheldrick, 2008)
;
_computing_structure_refinement
;
SHELXL2014 (Sheldrick, 2015)
;
_computing_molecular_graphics
;
DIAMOND (Brandenburg, 1999)
;
_computing_publication_material
;
<i>enCIFer</i> (Allen <i>et al.</i>, 2004)
;
loop_
    _atom_site_type_symbol
    _atom_site_label
    _atom_site_fract_x
    _atom_site_fract_y
    _atom_site_fract_z
    _atom_site_U_iso_or_equiv
    _atom_site_adp_type
    _atom_site_calc_flag
    _atom_site_occupancy
    _atom_site_disorder_assembly
    _atom_site_disorder_group
    Cu Cu1 0.60730(3) 0.75260(14) 0.60326(4) 0.01256(14) Uani d 1 . .
    Cu Cu2 0.38464(3) -0.00703(14) 0.28880(4) 0.01287(15) Uani d 1 . .
    C C1 0.6659(2) 1.0247(11) 0.7213(3) 0.0136(11) Uani d 1 . .
    C C2 0.6982(3) 1.2023(12) 0.7533(4) 0.0185(14) Uani d 1 . .
    C C3 0.7240(3) 1.2116(14) 0.8196(4) 0.0229(16) Uani d 1 . .
    H H3 0.7456 1.3318 0.8393 0.027 Uiso calc 1 . .
    C C4 0.7188(3) 1.0482(14) 0.8576(4) 0.0237(16) Uani d 1 . .
    H H4 0.7372 1.0550 0.9030 0.028 Uiso calc 1 . .
    C C5 0.6867(3) 0.8753(14) 0.8294(3) 0.0208(14) Uani d 1 . .
    H H5 0.6823 0.7651 0.8556 0.025 Uiso calc 1 . .
    C C6 0.6601(2) 0.8606(12) 0.7615(3) 0.0156(12) Uani d 1 . .
    C C7 0.6284(3) 0.6718(12) 0.7375(3) 0.0157(12) Uani d 1 . .
    H H7 0.6249 0.5783 0.7684 0.019 Uiso calc 1 . .
    C C8 0.5699(3) 0.4285(12) 0.6616(4) 0.0178(12) Uani d 1 . .
    H H8A 0.5804 0.3304 0.6991 0.021 Uiso calc 1 . .
    H H8B 0.5723 0.3483 0.6256 0.021 Uiso calc 1 . .
    C C9 0.5138(3) 0.5056(13) 0.6422(4) 0.0206(13) Uani d 1 . .
    H H9A 0.4899 0.4049 0.6097 0.025 Uiso calc 1 . .
    H H9B 0.5059 0.4997 0.6804 0.025 Uiso calc 1 . .
    C C10 0.5038(3) 0.7342(13) 0.6150(4) 0.0185(13) Uani d 1 . .
    H H10A 0.4662 0.7642 0.5977 0.022 Uiso calc 1 . .
    H H10B 0.5217 0.8379 0.6503 0.022 Uiso calc 1 . .
    C C11 0.5012(3) 0.9798(13) 0.5322(4) 0.0229(15) Uani d 1 . .
    H H11A 0.5136 1.0962 0.5648 0.027 Uiso calc 1 . .
    H H11B 0.4630 0.9777 0.5142 0.027 Uiso calc 1 . .
    C C12 0.5178(3) 1.0307(13) 0.4787(4) 0.0233(15) Uani d 1 . .
    H H12A 0.4982 1.1583 0.4548 0.028 Uiso calc 1 . .
    H H12B 0.5083 0.9072 0.4485 0.028 Uiso calc 1 . .
    C C13 0.5753(3) 1.0757(12) 0.5011(4) 0.0200(14) Uani d 1 . .
    H H13A 0.5815 1.1339 0.4647 0.024 Uiso calc 1 . .
    H H13B 0.5862 1.1867 0.5354 0.024 Uiso calc 1 . .
    C C14 0.6344(3) 0.8169(12) 0.4967(3) 0.0185(13) Uani d 1 . .
    H H14 0.6335 0.9055 0.4624 0.022 Uiso calc 1 . .
    C C15 0.6668(3) 0.6281(13) 0.5102(3) 0.0164(12) Uani d 1 . .
    C C16 0.6939(3) 0.5967(16) 0.4708(3) 0.0237(16) Uani d 1 . .
    H H16 0.6918 0.7040 0.4402 0.028 Uiso calc 1 . .
    C C17 0.7225(3) 0.4177(17) 0.4763(4) 0.0278(19) Uani d 1 . .
    H H17 0.7401 0.3996 0.4493 0.033 Uiso calc 1 . .
    C C18 0.7265(3) 0.2608(15) 0.5208(4) 0.0247(16) Uani d 1 . .
    H H18 0.7463 0.1346 0.5238 0.030 Uiso calc 1 . .
    C C19 0.7018(3) 0.2845(12) 0.5615(4) 0.0177(13) Uani d 1 . .
    C C20 0.6714(2) 0.4730(11) 0.5577(3) 0.0138(11) Uani d 1 . .
    C C21 0.3889(2) 0.2648(11) 0.3996(3) 0.0133(11) Uani d 1 . .
    C C22 0.4043(3) 0.4517(12) 0.4402(3) 0.0166(12) Uani d 1 . .
    C C23 0.3904(3) 0.4786(14) 0.4908(4) 0.0211(14) Uani d 1 . .
    H H23 0.4004 0.6064 0.5160 0.025 Uiso calc 1 . .
    C C24 0.3619(3) 0.3216(15) 0.5052(4) 0.0236(15) Uani d 1 . .
    H H24 0.3533 0.3407 0.5407 0.028 Uiso calc 1 . .
    C C25 0.3462(3) 0.1381(13) 0.4678(4) 0.0204(14) Uani d 1 . .
    H H25 0.3267 0.0306 0.4775 0.024 Uiso calc 1 . .
    C C26 0.3591(2) 0.1099(12) 0.4149(4) 0.0151(12) Uani d 1 . .
    C C27 0.3376(3) -0.0816(12) 0.3766(4) 0.0172(12) Uani d 1 . .
    H H27 0.3175 -0.1721 0.3907 0.021 Uiso calc 1 . .
    C C28 0.3169(2) -0.3457(12) 0.2958(4) 0.0190(13) Uani d 1 . .
    H H28A 0.3015 -0.4136 0.3228 0.023 Uiso calc 1 . .
    H H28B 0.3429 -0.4468 0.2933 0.023 Uiso calc 1 . .
    C C29 0.2746(3) -0.3076(13) 0.2284(5) 0.0253(17) Uani d 1 . .
    H H29A 0.2504 -0.1968 0.2309 0.030 Uiso calc 1 . .
    H H29B 0.2548 -0.4433 0.2129 0.030 Uiso calc 1 . .
    C C30 0.2949(3) -0.2340(14) 0.1794(4) 0.0264(17) Uani d 1 . .
    H H30A 0.3200 -0.3427 0.1781 0.032 Uiso calc 1 . .
    H H30B 0.2657 -0.2303 0.1364 0.032 Uiso calc 1 . .
    C C31 0.3389(3) 0.0262(13) 0.1427(4) 0.0223(15) Uani d 1 . .
    H H31A 0.3102 0.0008 0.1000 0.027 Uiso calc 1 . .
    H H31B 0.3669 -0.0770 0.1476 0.027 Uiso calc 1 . .
    C C32 0.3589(4) 0.2539(14) 0.1445(4) 0.0280(17) Uani d 1 . .
    H H32A 0.3293 0.3554 0.1305 0.034 Uiso calc 1 . .
    H H32B 0.3746 0.2646 0.1133 0.034 Uiso calc 1 . .
    C C33 0.3994(3) 0.3251(12) 0.2112(4) 0.0178(13) Uani d 1 . .
    H H33A 0.4254 0.4203 0.2060 0.021 Uiso calc 1 . .
    H H33B 0.3822 0.4078 0.2337 0.021 Uiso calc 1 . .
    C C34 0.4716(3) 0.0908(11) 0.2587(3) 0.0145(11) Uani d 1 . .
    H H34 0.4881 0.1910 0.2420 0.017 Uiso calc 1 . .
    C C35 0.5015(2) -0.0938(11) 0.2915(3) 0.0125(11) Uani d 1 . .
    C C36 0.5534(3) -0.1017(12) 0.2977(3) 0.0161(12) Uani d 1 . .
    H H36 0.5660 0.0148 0.2814 0.019 Uiso calc 1 . .
    C C37 0.5855(3) -0.2712(13) 0.3264(4) 0.0176(13) Uani d 1 . .
    H H37 0.6199 -0.2732 0.3300 0.021 Uiso calc 1 . .
    C C38 0.5663(3) -0.4425(12) 0.3503(3) 0.0160(12) Uani d 1 . .
    H H38 0.5882 -0.5620 0.3701 0.019 Uiso calc 1 . .
    C C39 0.5161(2) -0.4401(10) 0.3453(3) 0.0117(10) Uani d 1 . .
    C C40 0.4818(2) -0.2639(10) 0.3173(3) 0.0116(10) Uani d 1 . .
    N N1 0.6064(2) 0.8803(10) 0.5256(3) 0.0152(11) Uani d 1 . .
    N N2 0.5213(2) 0.7704(10) 0.5638(3) 0.0152(10) Uani d 1 . .
    H H2A 0.5066 0.6533 0.5311 0.018 Uiso calc 1 . .
    N N3 0.6041(2) 0.6173(10) 0.6779(3) 0.0140(10) Uani d 1 . .
    N N4 0.3424(2) -0.1445(10) 0.3259(3) 0.0147(11) Uani d 1 . .
    N N5 0.3203(2) -0.0198(11) 0.1927(3) 0.0196(12) Uani d 1 . .
    H H5A 0.2942 0.0922 0.1901 0.023 Uiso calc 1 . .
    N N6 0.4254(2) 0.1346(10) 0.2496(3) 0.0139(10) Uani d 1 . .
    O O1 0.64396(19) 1.0198(8) 0.6580(2) 0.0154(9) Uani d 1 . .
    O O2 0.7072(2) 1.3649(9) 0.7190(3) 0.0256(13) Uani d 1 . .
    H H2 0.6800 1.3917 0.6862 0.038 Uiso calc 1 . .
    O O3 0.64872(19) 0.4898(8) 0.5970(2) 0.0150(9) Uani d 1 . .
    O O4 0.7093(2) 0.1270(9) 0.6058(3) 0.0232(11) Uani d 1 . .
    H H4A 0.6839 0.1226 0.6153 0.035 Uiso calc 1 . .
    O O5 0.40226(19) 0.2469(8) 0.3519(2) 0.0144(8) Uani d 1 . .
    O O6 0.4346(2) 0.6078(9) 0.4317(3) 0.0203(10) Uani d 1 . .
    H H6 0.4406 0.5767 0.3998 0.030 Uiso calc 1 . .
    O O7 0.43578(18) -0.2675(8) 0.3168(2) 0.0147(9) Uani d 1 . .
    O O8 0.5012(2) -0.6116(9) 0.3707(3) 0.0177(10) Uani d 1 . .
    H H8 0.4692 -0.6048 0.3601 0.027 Uiso calc 1 . .
loop_
    _atom_site_aniso_label
    _atom_site_aniso_U_11
    _atom_site_aniso_U_22
    _atom_site_aniso_U_33
    _atom_site_aniso_U_12
    _atom_site_aniso_U_13
    _atom_site_aniso_U_23
    Cu1 0.0175(3) 0.0105(3) 0.0090(3) -0.0002(3) 0.0049(2) 0.0018(3)
    Cu2 0.0123(3) 0.0117(3) 0.0148(3) -0.0012(3) 0.0059(2) 0.0003(3)
    C1 0.013(2) 0.011(3) 0.013(3) 0.004(2) 0.002(2) -0.002(2)
    C2 0.015(3) 0.013(3) 0.018(3) 0.002(2) -0.003(2) -0.004(2)
    C3 0.016(3) 0.025(4) 0.021(3) 0.006(3) 0.001(2) -0.008(3)
    C4 0.024(3) 0.031(4) 0.011(3) 0.008(3) 0.002(2) -0.005(3)
    C5 0.019(3) 0.029(4) 0.011(3) 0.008(3) 0.003(2) 0.001(3)
    C6 0.012(3) 0.022(3) 0.013(3) 0.007(2) 0.005(2) 0.001(2)
    C7 0.017(3) 0.019(3) 0.014(3) 0.004(2) 0.010(2) 0.004(2)
    C8 0.024(3) 0.018(3) 0.014(3) -0.002(2) 0.010(2) 0.001(2)
    C9 0.022(3) 0.021(3) 0.022(3) -0.006(3) 0.012(3) -0.001(3)
    C10 0.017(3) 0.018(3) 0.021(3) -0.002(2) 0.008(2) -0.004(3)
    C11 0.019(3) 0.015(3) 0.026(4) 0.003(3) 0.001(3) 0.002(3)
    C12 0.023(3) 0.019(4) 0.016(3) 0.000(3) -0.004(2) 0.004(3)
    C13 0.023(3) 0.015(3) 0.018(3) -0.002(2) 0.005(3) 0.006(3)
    C14 0.023(3) 0.017(3) 0.009(3) -0.008(2) 0.001(2) 0.002(2)
    C15 0.014(3) 0.026(3) 0.008(3) -0.010(2) 0.004(2) -0.003(2)
    C16 0.015(3) 0.049(5) 0.010(3) -0.009(3) 0.007(2) -0.003(3)
    C17 0.015(3) 0.052(6) 0.016(3) -0.008(3) 0.007(2) -0.014(3)
    C18 0.015(3) 0.034(4) 0.026(4) -0.006(3) 0.008(3) -0.014(3)
    C19 0.013(3) 0.017(3) 0.023(3) -0.002(2) 0.008(2) -0.006(3)
    C20 0.011(2) 0.014(3) 0.015(3) -0.003(2) 0.005(2) -0.003(2)
    C21 0.012(2) 0.013(3) 0.014(3) 0.002(2) 0.004(2) 0.001(2)
    C22 0.018(3) 0.016(3) 0.012(3) -0.004(2) 0.003(2) 0.000(2)
    C23 0.021(3) 0.027(4) 0.015(3) -0.007(3) 0.007(2) -0.006(3)
    C24 0.020(3) 0.036(4) 0.016(3) -0.005(3) 0.009(3) -0.003(3)
    C25 0.018(3) 0.025(4) 0.020(3) -0.004(3) 0.010(2) 0.002(3)
    C26 0.007(2) 0.018(3) 0.022(3) -0.001(2) 0.008(2) 0.002(2)
    C27 0.013(3) 0.016(3) 0.024(3) -0.003(2) 0.009(2) 0.000(3)
    C28 0.009(2) 0.018(3) 0.034(4) -0.005(2) 0.013(2) -0.005(3)
    C29 0.010(3) 0.021(3) 0.042(5) -0.005(2) 0.007(3) -0.013(3)
    C30 0.021(3) 0.020(4) 0.026(4) 0.001(3) -0.002(3) -0.008(3)
    C31 0.028(3) 0.021(4) 0.012(3) 0.007(3) 0.002(2) -0.001(3)
    C32 0.041(4) 0.023(4) 0.016(3) 0.011(3) 0.007(3) 0.006(3)
    C33 0.018(3) 0.014(3) 0.022(3) 0.004(2) 0.009(3) 0.001(2)
    C34 0.016(3) 0.013(3) 0.017(3) 0.000(2) 0.008(2) 0.002(2)
    C35 0.010(2) 0.016(3) 0.015(3) -0.004(2) 0.008(2) -0.002(2)
    C36 0.015(3) 0.019(3) 0.017(3) -0.005(2) 0.010(2) -0.005(2)
    C37 0.014(3) 0.022(3) 0.019(3) -0.001(2) 0.008(2) -0.004(3)
    C38 0.015(3) 0.017(3) 0.015(3) 0.003(2) 0.004(2) -0.002(2)
    C39 0.009(2) 0.010(2) 0.012(3) -0.0016(18) 0.0006(19) -0.002(2)
    C40 0.014(2) 0.009(2) 0.010(2) 0.001(2) 0.0035(19) -0.001(2)
    N1 0.018(2) 0.015(3) 0.011(2) -0.004(2) 0.0035(19) 0.003(2)
    N2 0.018(2) 0.011(2) 0.014(2) -0.0024(19) 0.0043(19) -0.001(2)
    N3 0.014(2) 0.017(3) 0.011(2) 0.001(2) 0.0052(19) 0.005(2)
    N4 0.010(2) 0.015(3) 0.021(3) -0.0021(19) 0.009(2) -0.001(2)
    N5 0.017(2) 0.015(3) 0.017(3) 0.006(2) -0.002(2) -0.004(2)
    N6 0.014(2) 0.014(3) 0.013(2) 0.0000(19) 0.0049(19) 0.002(2)
    O1 0.022(2) 0.010(2) 0.0090(19) -0.0003(17) 0.0011(16) 0.0011(16)
    O2 0.025(3) 0.012(2) 0.022(3) -0.001(2) -0.007(2) 0.000(2)
    O3 0.020(2) 0.012(2) 0.015(2) -0.0001(18) 0.0093(17) 0.0026(17)
    O4 0.021(2) 0.015(2) 0.036(3) 0.0031(19) 0.014(2) 0.001(2)
    O5 0.019(2) 0.013(2) 0.013(2) -0.0039(17) 0.0079(16) -0.0012(17)
    O6 0.025(2) 0.020(3) 0.017(2) -0.009(2) 0.009(2) -0.004(2)
    O7 0.0134(19) 0.013(2) 0.018(2) -0.0013(16) 0.0073(16) 0.0032(18)
    O8 0.015(2) 0.014(2) 0.021(3) 0.0033(17) 0.0051(18) 0.0062(19)
_geom_special_details
;
All e.s.d.'s (except the e.s.d. in the dihedral angle between two l.s. planes)
are estimated using the full covariance matrix. The cell e.s.d.'s are taken
into account individually in the estimation of e.s.d.'s in distances, angles
and torsion angles; correlations between e.s.d.'s in cell parameters are only
used when they are defined by crystal symmetry. An approximate (isotropic)
treatment of cell e.s.d.'s is used for estimating e.s.d.'s involving l.s.
planes.
;
loop_
    _geom_bond_atom_site_label_1
    _geom_bond_atom_site_label_2
    _geom_bond_site_symmetry_2
    _geom_bond_distance
    _geom_bond_publ_flag
    Cu1 N1 . 1.939(6) ?
    Cu1 N3 . 1.942(6) ?
    Cu1 O3 . 2.049(5) ?
    Cu1 O1 . 2.074(5) ?
    Cu1 N2 . 2.228(6) ?
    Cu2 N4 . 1.936(6) ?
    Cu2 N6 . 1.948(6) ?
    Cu2 O5 . 2.050(5) ?
    Cu2 O7 . 2.084(5) ?
    Cu2 N5 . 2.198(6) ?
    C1 O1 . 1.316(8) ?
    C1 C2 . 1.423(10) ?
    C1 C6 . 1.428(10) ?
    C2 O2 . 1.366(10) ?
    C2 C3 . 1.385(11) ?
    C3 C4 . 1.383(13) ?
    C3 H3 . 0.9500 ?
    C4 C5 . 1.379(12) ?
    C4 H4 . 0.9500 ?
    C5 C6 . 1.420(10) ?
    C5 H5 . 0.9500 ?
    C6 C7 . 1.437(11) ?
    C7 N3 . 1.290(9) ?
    C7 H7 . 0.9500 ?
    C8 N3 . 1.466(10) ?
    C8 C9 . 1.542(11) ?
    C8 H8A . 0.9900 ?
    C8 H8B . 0.9900 ?
    C9 C10 . 1.524(11) ?
    C9 H9A . 0.9900 ?
    C9 H9B . 0.9900 ?
    C10 N2 . 1.471(10) ?
    C10 H10A . 0.9900 ?
    C10 H10B . 0.9900 ?
    C11 N2 . 1.478(10) ?
    C11 C12 . 1.521(13) ?
    C11 H11A . 0.9900 ?
    C11 H11B . 0.9900 ?
    C12 C13 . 1.522(11) ?
    C12 H12A . 0.9900 ?
    C12 H12B . 0.9900 ?
    C13 N1 . 1.464(10) ?
    C13 H13A . 0.9900 ?
    C13 H13B . 0.9900 ?
    C14 N1 . 1.294(10) ?
    C14 C15 . 1.438(11) ?
    C14 H14 . 0.9500 ?
    C15 C20 . 1.415(10) ?
    C15 C16 . 1.428(10) ?
    C16 C17 . 1.349(14) ?
    C16 H16 . 0.9500 ?
    C17 C18 . 1.379(14) ?
    C17 H17 . 0.9500 ?
    C18 C19 . 1.391(11) ?
    C18 H18 . 0.9500 ?
    C19 O4 . 1.357(10) ?
    C19 C20 . 1.433(10) ?
    C20 O3 . 1.314(8) ?
    C21 O5 . 1.305(8) ?
    C21 C26 . 1.417(9) ?
    C21 C22 . 1.434(10) ?
    C22 O6 . 1.362(9) ?
    C22 C23 . 1.384(11) ?
    C23 C24 . 1.392(11) ?
    C23 H23 . 0.9500 ?
    C24 C25 . 1.379(12) ?
    C24 H24 . 0.9500 ?
    C25 C26 . 1.419(10) ?
    C25 H25 . 0.9500 ?
    C26 C27 . 1.449(10) ?
    C27 N4 . 1.286(10) ?
    C27 H27 . 0.9500 ?
    C28 N4 . 1.460(9) ?
    C28 C29 . 1.527(12) ?
    C28 H28A . 0.9900 ?
    C28 H28B . 0.9900 ?
    C29 C30 . 1.533(14) ?
    C29 H29A . 0.9900 ?
    C29 H29B . 0.9900 ?
    C30 N5 . 1.479(11) ?
    C30 H30A . 0.9900 ?
    C30 H30B . 0.9900 ?
    C31 N5 . 1.477(11) ?
    C31 C32 . 1.514(13) ?
    C31 H31A . 0.9900 ?
    C31 H31B . 0.9900 ?
    C32 C33 . 1.543(11) ?
    C32 H32A . 0.9900 ?
    C32 H32B . 0.9900 ?
    C33 N6 . 1.471(9) ?
    C33 H33A . 0.9900 ?
    C33 H33B . 0.9900 ?
    C34 N6 . 1.274(8) ?
    C34 C35 . 1.434(10) ?
    C34 H34 . 0.9500 ?
    C35 C36 . 1.425(9) ?
    C35 C40 . 1.431(9) ?
    C36 C37 . 1.365(11) ?
    C36 H36 . 0.9500 ?
    C37 C38 . 1.403(11) ?
    C37 H37 . 0.9500 ?
    C38 C39 . 1.386(9) ?
    C38 H38 . 0.9500 ?
    C39 O8 . 1.361(8) ?
    C39 C40 . 1.425(9) ?
    C40 O7 . 1.306(8) ?
    N2 H2A . 1.0000 ?
    N5 H5A . 1.0000 ?
    O2 H2 . 0.8400 ?
    O4 H4A . 0.8400 ?
    O6 H6 . 0.8400 ?
    O8 H8 . 0.8400 ?
loop_
    _geom_angle_atom_site_label_1
    _geom_angle_atom_site_label_2
    _geom_angle_atom_site_label_3
    _geom_angle_site_symmetry_1
    _geom_angle_site_symmetry_3
    _geom_angle
    _geom_angle_publ_flag
    N1 Cu1 N3 . . 176.5(3) ?
    N1 Cu1 O3 . . 92.6(2) ?
    N3 Cu1 O3 . . 87.8(2) ?
    N1 Cu1 O1 . . 92.4(2) ?
    N3 Cu1 O1 . . 90.4(2) ?
    O3 Cu1 O1 . . 121.1(2) ?
    N1 Cu1 N2 . . 91.0(2) ?
    N3 Cu1 N2 . . 85.9(2) ?
    O3 Cu1 N2 . . 125.3(2) ?
    O1 Cu1 N2 . . 113.3(2) ?
    N4 Cu2 N6 . . 178.4(3) ?
    N4 Cu2 O5 . . 92.3(2) ?
    N6 Cu2 O5 . . 87.9(2) ?
    N4 Cu2 O7 . . 90.4(2) ?
    N6 Cu2 O7 . . 90.9(2) ?
    O5 Cu2 O7 . . 116.2(2) ?
    N4 Cu2 N5 . . 90.8(3) ?
    N6 Cu2 N5 . . 87.7(3) ?
    O5 Cu2 N5 . . 126.1(2) ?
    O7 Cu2 N5 . . 117.5(2) ?
    O1 C1 C2 . . 119.5(7) ?
    O1 C1 C6 . . 124.4(6) ?
    C2 C1 C6 . . 116.1(6) ?
    O2 C2 C3 . . 117.4(7) ?
    O2 C2 C1 . . 120.5(6) ?
    C3 C2 C1 . . 122.0(8) ?
    C4 C3 C2 . . 120.9(7) ?
    C4 C3 H3 . . 119.5 ?
    C2 C3 H3 . . 119.5 ?
    C5 C4 C3 . . 119.8(7) ?
    C5 C4 H4 . . 120.1 ?
    C3 C4 H4 . . 120.1 ?
    C4 C5 C6 . . 120.5(8) ?
    C4 C5 H5 . . 119.7 ?
    C6 C5 H5 . . 119.7 ?
    C5 C6 C1 . . 120.6(7) ?
    C5 C6 C7 . . 115.7(7) ?
    C1 C6 C7 . . 123.7(6) ?
    N3 C7 C6 . . 126.1(7) ?
    N3 C7 H7 . . 116.9 ?
    C6 C7 H7 . . 116.9 ?
    N3 C8 C9 . . 109.0(6) ?
    N3 C8 H8A . . 109.9 ?
    C9 C8 H8A . . 109.9 ?
    N3 C8 H8B . . 109.9 ?
    C9 C8 H8B . . 109.9 ?
    H8A C8 H8B . . 108.3 ?
    C10 C9 C8 . . 113.4(6) ?
    C10 C9 H9A . . 108.9 ?
    C8 C9 H9A . . 108.9 ?
    C10 C9 H9B . . 108.9 ?
    C8 C9 H9B . . 108.9 ?
    H9A C9 H9B . . 107.7 ?
    N2 C10 C9 . . 113.6(6) ?
    N2 C10 H10A . . 108.8 ?
    C9 C10 H10A . . 108.8 ?
    N2 C10 H10B . . 108.8 ?
    C9 C10 H10B . . 108.8 ?
    H10A C10 H10B . . 107.7 ?
    N2 C11 C12 . . 112.9(7) ?
    N2 C11 H11A . . 109.0 ?
    C12 C11 H11A . . 109.0 ?
    N2 C11 H11B . . 109.0 ?
    C12 C11 H11B . . 109.0 ?
    H11A C11 H11B . . 107.8 ?
    C11 C12 C13 . . 114.9(6) ?
    C11 C12 H12A . . 108.6 ?
    C13 C12 H12A . . 108.6 ?
    C11 C12 H12B . . 108.6 ?
    C13 C12 H12B . . 108.6 ?
    H12A C12 H12B . . 107.5 ?
    N1 C13 C12 . . 111.7(6) ?
    N1 C13 H13A . . 109.3 ?
    C12 C13 H13A . . 109.3 ?
    N1 C13 H13B . . 109.3 ?
    C12 C13 H13B . . 109.3 ?
    H13A C13 H13B . . 107.9 ?
    N1 C14 C15 . . 127.7(7) ?
    N1 C14 H14 . . 116.1 ?
    C15 C14 H14 . . 116.1 ?
    C20 C15 C16 . . 119.7(7) ?
    C20 C15 C14 . . 124.1(7) ?
    C16 C15 C14 . . 116.2(7) ?
    C17 C16 C15 . . 121.3(8) ?
    C17 C16 H16 . . 119.4 ?
    C15 C16 H16 . . 119.4 ?
    C16 C17 C18 . . 120.3(7) ?
    C16 C17 H17 . . 119.8 ?
    C18 C17 H17 . . 119.8 ?
    C17 C18 C19 . . 121.0(8) ?
    C17 C18 H18 . . 119.5 ?
    C19 C18 H18 . . 119.5 ?
    O4 C19 C18 . . 117.3(7) ?
    O4 C19 C20 . . 122.1(7) ?
    C18 C19 C20 . . 120.5(8) ?
    O3 C20 C15 . . 124.1(6) ?
    O3 C20 C19 . . 118.7(6) ?
    C15 C20 C19 . . 117.2(7) ?
    O5 C21 C26 . . 124.4(6) ?
    O5 C21 C22 . . 119.7(6) ?
    C26 C21 C22 . . 115.9(6) ?
    O6 C22 C23 . . 117.1(7) ?
    O6 C22 C21 . . 121.3(7) ?
    C23 C22 C21 . . 121.6(7) ?
    C22 C23 C24 . . 121.1(7) ?
    C22 C23 H23 . . 119.5 ?
    C24 C23 H23 . . 119.5 ?
    C25 C24 C23 . . 119.7(7) ?
    C25 C24 H24 . . 120.1 ?
    C23 C24 H24 . . 120.1 ?
    C24 C25 C26 . . 120.0(7) ?
    C24 C25 H25 . . 120.0 ?
    C26 C25 H25 . . 120.0 ?
    C21 C26 C25 . . 121.7(7) ?
    C21 C26 C27 . . 123.2(7) ?
    C25 C26 C27 . . 115.1(6) ?
    N4 C27 C26 . . 128.1(7) ?
    N4 C27 H27 . . 115.9 ?
    C26 C27 H27 . . 115.9 ?
    N4 C28 C29 . . 111.8(6) ?
    N4 C28 H28A . . 109.3 ?
    C29 C28 H28A . . 109.3 ?
    N4 C28 H28B . . 109.3 ?
    C29 C28 H28B . . 109.3 ?
    H28A C28 H28B . . 107.9 ?
    C28 C29 C30 . . 114.1(6) ?
    C28 C29 H29A . . 108.7 ?
    C30 C29 H29A . . 108.7 ?
    C28 C29 H29B . . 108.7 ?
    C30 C29 H29B . . 108.7 ?
    H29A C29 H29B . . 107.6 ?
    N5 C30 C29 . . 114.7(7) ?
    N5 C30 H30A . . 108.6 ?
    C29 C30 H30A . . 108.6 ?
    N5 C30 H30B . . 108.6 ?
    C29 C30 H30B . . 108.6 ?
    H30A C30 H30B . . 107.6 ?
    N5 C31 C32 . . 114.3(7) ?
    N5 C31 H31A . . 108.7 ?
    C32 C31 H31A . . 108.7 ?
    N5 C31 H31B . . 108.7 ?
    C32 C31 H31B . . 108.7 ?
    H31A C31 H31B . . 107.6 ?
    C31 C32 C33 . . 114.1(7) ?
    C31 C32 H32A . . 108.7 ?
    C33 C32 H32A . . 108.7 ?
    C31 C32 H32B . . 108.7 ?
    C33 C32 H32B . . 108.7 ?
    H32A C32 H32B . . 107.6 ?
    N6 C33 C32 . . 110.1(6) ?
    N6 C33 H33A . . 109.6 ?
    C32 C33 H33A . . 109.6 ?
    N6 C33 H33B . . 109.6 ?
    C32 C33 H33B . . 109.6 ?
    H33A C33 H33B . . 108.2 ?
    N6 C34 C35 . . 126.8(6) ?
    N6 C34 H34 . . 116.6 ?
    C35 C34 H34 . . 116.6 ?
    C36 C35 C40 . . 120.2(6) ?
    C36 C35 C34 . . 116.1(6) ?
    C40 C35 C34 . . 123.6(6) ?
    C37 C36 C35 . . 122.1(7) ?
    C37 C36 H36 . . 118.9 ?
    C35 C36 H36 . . 118.9 ?
    C36 C37 C38 . . 118.5(6) ?
    C36 C37 H37 . . 120.8 ?
    C38 C37 H37 . . 120.8 ?
    C39 C38 C37 . . 121.0(6) ?
    C39 C38 H38 . . 119.5 ?
    C37 C38 H38 . . 119.5 ?
    O8 C39 C38 . . 117.0(6) ?
    O8 C39 C40 . . 120.7(6) ?
    C38 C39 C40 . . 122.3(6) ?
    O7 C40 C39 . . 119.2(6) ?
    O7 C40 C35 . . 125.1(6) ?
    C39 C40 C35 . . 115.8(6) ?
    C14 N1 C13 . . 117.3(6) ?
    C14 N1 Cu1 . . 125.0(5) ?
    C13 N1 Cu1 . . 117.5(5) ?
    C10 N2 C11 . . 109.4(6) ?
    C10 N2 Cu1 . . 110.6(4) ?
    C11 N2 Cu1 . . 112.1(4) ?
    C10 N2 H2A . . 108.2 ?
    C11 N2 H2A . . 108.2 ?
    Cu1 N2 H2A . . 108.2 ?
    C7 N3 C8 . . 118.8(6) ?
    C7 N3 Cu1 . . 128.2(5) ?
    C8 N3 Cu1 . . 113.0(5) ?
    C27 N4 C28 . . 117.7(6) ?
    C27 N4 Cu2 . . 125.8(5) ?
    C28 N4 Cu2 . . 116.4(5) ?
    C31 N5 C30 . . 108.4(6) ?
    C31 N5 Cu2 . . 110.6(4) ?
    C30 N5 Cu2 . . 111.6(5) ?
    C31 N5 H5A . . 108.7 ?
    C30 N5 H5A . . 108.7 ?
    Cu2 N5 H5A . . 108.7 ?
    C34 N6 C33 . . 119.6(6) ?
    C34 N6 Cu2 . . 127.1(5) ?
    C33 N6 Cu2 . . 113.0(4) ?
    C1 O1 Cu1 . . 124.8(4) ?
    C2 O2 H2 . . 109.5 ?
    C20 O3 Cu1 . . 125.0(4) ?
    C19 O4 H4A . . 109.5 ?
    C21 O5 Cu2 . . 125.8(4) ?
    C22 O6 H6 . . 109.5 ?
    C40 O7 Cu2 . . 123.9(4) ?
    C39 O8 H8 . . 109.5 ?
loop_
    _geom_torsion_atom_site_label_1
    _geom_torsion_atom_site_label_2
    _geom_torsion_atom_site_label_3
    _geom_torsion_atom_site_label_4
    _geom_torsion_site_symmetry_1
    _geom_torsion_site_symmetry_2
    _geom_torsion_site_symmetry_3
    _geom_torsion_site_symmetry_4
    _geom_torsion
    _geom_torsion_publ_flag
    O1 C1 C2 O2 . . . . -1.2(10) ?
    C6 C1 C2 O2 . . . . 178.3(6) ?
    O1 C1 C2 C3 . . . . -177.2(7) ?
    C6 C1 C2 C3 . . . . 2.4(10) ?
    O2 C2 C3 C4 . . . . -177.0(7) ?
    C1 C2 C3 C4 . . . . -0.9(12) ?
    C2 C3 C4 C5 . . . . -1.3(12) ?
    C3 C4 C5 C6 . . . . 1.8(11) ?
    C4 C5 C6 C1 . . . . -0.3(10) ?
    C4 C5 C6 C7 . . . . 179.0(7) ?
    O1 C1 C6 C5 . . . . 177.7(6) ?
    C2 C1 C6 C5 . . . . -1.8(9) ?
    O1 C1 C6 C7 . . . . -1.5(10) ?
    C2 C1 C6 C7 . . . . 179.0(6) ?
    C5 C6 C7 N3 . . . . -174.3(7) ?
    C1 C6 C7 N3 . . . . 4.9(11) ?
    N3 C8 C9 C10 . . . . 26.9(8) ?
    C8 C9 C10 N2 . . . . 50.2(8) ?
    N2 C11 C12 C13 . . . . -68.3(9) ?
    C11 C12 C13 N1 . . . . 69.7(9) ?
    N1 C14 C15 C20 . . . . 2.6(11) ?
    N1 C14 C15 C16 . . . . -179.7(7) ?
    C20 C15 C16 C17 . . . . 2.5(10) ?
    C14 C15 C16 C17 . . . . -175.4(7) ?
    C15 C16 C17 C18 . . . . -0.5(11) ?
    C16 C17 C18 C19 . . . . -0.9(11) ?
    C17 C18 C19 O4 . . . . -177.3(7) ?
    C17 C18 C19 C20 . . . . 0.3(11) ?
    C16 C15 C20 O3 . . . . 178.6(6) ?
    C14 C15 C20 O3 . . . . -3.7(10) ?
    C16 C15 C20 C19 . . . . -2.9(9) ?
    C14 C15 C20 C19 . . . . 174.7(6) ?
    O4 C19 C20 O3 . . . . -2.4(10) ?
    C18 C19 C20 O3 . . . . -179.8(6) ?
    O4 C19 C20 C15 . . . . 179.0(6) ?
    C18 C19 C20 C15 . . . . 1.6(10) ?
    O5 C21 C22 O6 . . . . -2.7(10) ?
    C26 C21 C22 O6 . . . . 177.6(6) ?
    O5 C21 C22 C23 . . . . 179.1(7) ?
    C26 C21 C22 C23 . . . . -0.7(10) ?
    O6 C22 C23 C24 . . . . -176.5(7) ?
    C21 C22 C23 C24 . . . . 1.8(12) ?
    C22 C23 C24 C25 . . . . -1.5(12) ?
    C23 C24 C25 C26 . . . . 0.1(12) ?
    O5 C21 C26 C25 . . . . 179.5(6) ?
    C22 C21 C26 C25 . . . . -0.8(9) ?
    O5 C21 C26 C27 . . . . -3.6(10) ?
    C22 C21 C26 C27 . . . . 176.1(6) ?
    C24 C25 C26 C21 . . . . 1.1(11) ?
    C24 C25 C26 C27 . . . . -176.1(7) ?
    C21 C26 C27 N4 . . . . 1.7(12) ?
    C25 C26 C27 N4 . . . . 178.8(7) ?
    N4 C28 C29 C30 . . . . 67.5(8) ?
    C28 C29 C30 N5 . . . . -65.0(9) ?
    N5 C31 C32 C33 . . . . 51.3(9) ?
    C31 C32 C33 N6 . . . . 24.4(10) ?
    N6 C34 C35 C36 . . . . -177.5(7) ?
    N6 C34 C35 C40 . . . . 2.5(12) ?
    C40 C35 C36 C37 . . . . 1.8(10) ?
    C34 C35 C36 C37 . . . . -178.2(7) ?
    C35 C36 C37 C38 . . . . 0.1(11) ?
    C36 C37 C38 C39 . . . . -0.3(11) ?
    C37 C38 C39 O8 . . . . -179.1(6) ?
    C37 C38 C39 C40 . . . . -1.4(10) ?
    O8 C39 C40 O7 . . . . 0.8(9) ?
    C38 C39 C40 O7 . . . . -176.9(6) ?
    O8 C39 C40 C35 . . . . -179.4(6) ?
    C38 C39 C40 C35 . . . . 3.0(9) ?
    C36 C35 C40 O7 . . . . 176.7(6) ?
    C34 C35 C40 O7 . . . . -3.4(11) ?
    C36 C35 C40 C39 . . . . -3.2(9) ?
    C34 C35 C40 C39 . . . . 176.8(6) ?
    C15 C14 N1 C13 . . . . -178.0(6) ?
    C15 C14 N1 Cu1 . . . . 8.0(10) ?
    C12 C13 N1 C14 . . . . 119.7(7) ?
    C12 C13 N1 Cu1 . . . . -65.8(7) ?
    C9 C10 N2 C11 . . . . 169.2(6) ?
    C9 C10 N2 Cu1 . . . . -66.8(6) ?
    C12 C11 N2 C10 . . . . 179.7(6) ?
    C12 C11 N2 Cu1 . . . . 56.7(7) ?
    C6 C7 N3 C8 . . . . -174.8(6) ?
    C6 C7 N3 Cu1 . . . . 6.3(10) ?
    C9 C8 N3 C7 . . . . 96.8(7) ?
    C9 C8 N3 Cu1 . . . . -84.1(6) ?
    C26 C27 N4 C28 . . . . 179.8(7) ?
    C26 C27 N4 Cu2 . . . . 4.6(11) ?
    C29 C28 N4 C27 . . . . 115.9(8) ?
    C29 C28 N4 Cu2 . . . . -68.4(6) ?
    C32 C31 N5 C30 . . . . 171.7(6) ?
    C32 C31 N5 Cu2 . . . . -65.7(7) ?
    C29 C30 N5 C31 . . . . 178.6(6) ?
    C29 C30 N5 Cu2 . . . . 56.5(7) ?
    C35 C34 N6 C33 . . . . -176.2(7) ?
    C35 C34 N6 Cu2 . . . . 10.9(11) ?
    C32 C33 N6 C34 . . . . 105.9(8) ?
    C32 C33 N6 Cu2 . . . . -80.2(7) ?
    C2 C1 O1 Cu1 . . . . 168.1(5) ?
    C6 C1 O1 Cu1 . . . . -11.4(9) ?
    C15 C20 O3 Cu1 . . . . -5.4(9) ?
    C19 C20 O3 Cu1 . . . . 176.2(4) ?
    C26 C21 O5 Cu2 . . . . -0.7(9) ?
    C22 C21 O5 Cu2 . . . . 179.5(5) ?
    C39 C40 O7 Cu2 . . . . 171.7(4) ?
    C35 C40 O7 Cu2 . . . . -8.1(9) ?
loop_
    _geom_hbond_atom_site_label_D
    _geom_hbond_atom_site_label_H
    _geom_hbond_atom_site_label_A
    _geom_hbond_site_symmetry_A
    _geom_hbond_distance_DH
    _geom_hbond_distance_HA
    _geom_hbond_distance_DA
    _geom_hbond_angle_DHA
    O2 H2 O3 1_565 0.84 1.95 2.699(8) 147
    O4 H4A O1 1_545 0.84 1.90 2.686(8) 156
    O6 H6 O7 1_565 0.84 2.08 2.758(8) 137
    O6 H6 O8 1_565 0.84 2.40 3.101(8) 142
    O8 H8 O5 1_545 0.84 2.05 2.806(7) 149
    N2 H2A O6 . 1.00 2.36 3.163(8) 137
_shelx_hkl_file
;
  -6   0   0  448.97   24.17
   6   0   0  410.47   24.16
   6   0   0  382.50   24.61
  -8   0   0  318.74   17.71
  -8   0   0  314.17   19.70
   8   0   0  302.42   17.71
  -8   0   0  265.02   19.51
  -8   0   0  315.36   17.73
 -10   0   0  487.16   36.43
  10   0   0  628.79   33.14
 -10   0   0  583.73   33.36
 -12   0   0   19.26    1.21
 -12   0   0   15.69    1.21
 -12   0   0   19.35    1.28
 -14   0   0   33.88    2.48
 -14   0   0   39.64    2.57
 -14   0   0   40.63    2.38
  16   0   0   40.30    2.26
 -16   0   0   37.46    2.46
 -16   0   0   33.13    2.26
 -16   0   0   32.58    2.36
 -18   0   0  232.37   16.62
  18   0   0  283.96   15.06
 -18   0   0  246.07   15.06
 -18   0   0  259.33   16.69
 -20   0   0   17.09    1.26
  20   0   0   18.64    1.21
 -20   0   0   14.59    1.19
 -20   0   0   16.27    1.25
 -22   0   0  121.50    8.63
 -22   0   0  130.93    8.69
 -22   0   0  134.54    7.93
  22   0   0  139.57    7.88
  24   0   0   83.45    4.94
 -24   0   0   81.69    4.99
 -24   0   0   76.33    5.39
 -26   0   0   17.38    1.40
 -26   0   0   19.34    1.44
  28   0   0   37.67    2.39
 -28   0   0   35.03    2.47
 -28   0   0   33.78    2.52
  30   0   0    8.18    0.85
  32   0   0   47.60    3.26
 -32   0   0   52.03    3.40
 -34   0   0    9.28    1.22
  34   0   0    9.54    1.03
 -36   0   0   27.57    2.32
  36   0   0   33.15    2.25
  38   0   0   -0.27    0.55
   1  -1   0  210.01   13.87
  -1  -1   0  214.09   14.75
   1  -1   0  260.79   14.89
  -1  -1   0  205.47   17.43
  -1   1   0  262.21   15.10
  -1   1   0  224.65   15.32
   1   1   0  212.89   21.38
  -1   1   0  208.27   13.37
   1   1   0  204.69   17.80
   3  -1   0  153.63   10.99
   3  -1   0  167.16   11.13
   3  -1   0  133.61   16.13
  -3  -1   0  161.79   11.21
  -3  -1   0  160.86    9.37
  -3  -1   0  183.64   10.56
  -3   1   0  171.34   11.82
   3   1   0  169.87   10.48
   3   1   0  141.33    9.51
  -3   1   0  175.30   14.31
   3   1   0  146.27    9.37
   3   1   0  149.06   11.20
  -3   1   0  173.63   10.82
   5  -1   0  110.44    6.81
  -5  -1   0  120.92    6.76
   5  -1   0  114.18    8.07
  -5  -1   0  128.46    6.76
   5  -1   0  107.85    6.96
  -5  -1   0  119.20    8.12
  -5   1   0  121.51    7.27
   5   1   0  122.78    7.57
  -5   1   0  128.41    6.78
   5   1   0  111.37    7.35
   5   1   0  106.94    6.81
  -5   1   0  104.20   11.24
   5   1   0  108.38    8.14
   5   1   0  108.65    6.75
   7  -1   0  108.57    7.08
   7  -1   0  115.20    7.05
  -7  -1   0  130.61    7.06
  -7  -1   0  138.47    7.88
   7  -1   0  113.77    8.44
  -7  -1   0  132.50    8.50
  -7  -1   0  131.15    7.05
  -7   1   0  107.02   11.83
   7   1   0  121.80    7.87
   7   1   0  104.20    7.14
  -7   1   0  128.72    7.07
   7   1   0  119.25    7.03
   7   1   0  101.10    9.18
  -9  -1   0   25.65    1.73
  -9  -1   0   23.99    1.54
  -9  -1   0   25.48    1.84
  -9  -1   0   26.62    1.52
  -9   1   0   26.11    1.57
  -9   1   0   21.86    1.79
  11  -1   0   22.80    1.60
 -11  -1   0   25.48    1.61
 -11  -1   0   28.23    1.80
 -11  -1   0   23.10    2.22
 -11  -1   0   28.64    1.59
  11   1   0   22.90    1.58
 -11   1   0   26.36    1.77
 -11   1   0   27.54    1.64
 -13  -1   0   33.31    2.11
  13  -1   0   37.43    2.12
 -13  -1   0   32.14    2.34
 -13   1   0   28.92    2.75
 -13   1   0   33.15    2.14
  13   1   0   37.31    2.10
 -15  -1   0   19.79    1.66
 -15  -1   0   23.70    3.01
 -15  -1   0   20.16    2.80
 -15   1   0   25.58    2.44
 -15   1   0   24.56    6.06
  15   1   0   26.85    2.54
 -17  -1   0   13.19    1.39
 -17  -1   0   13.53    1.36
  17  -1   0   12.34    0.96
 -17   1   0   13.92    1.58
 -17   1   0   13.79    1.08
  17   1   0   12.17    1.23
 -17   1   0   13.59    2.72
  19  -1   0   48.90    2.92
 -19  -1   0   45.29    2.92
 -19  -1   0   46.14    3.20
  19   1   0   45.15    2.87
 -19   1   0   42.87    3.12
 -19   1   0   49.70    3.14
 -19   1   0   46.85    2.94
 -21  -1   0   31.45    2.38
 -21  -1   0   36.75    2.50
  21  -1   0   33.87    2.21
 -21   1   0   36.05    2.38
  21   1   0   33.37    2.22
 -21   1   0   33.72    2.26
 -21   1   0   31.02    4.11
 -23  -1   0   47.60    3.49
 -23  -1   0   46.66    3.19
  23  -1   0   44.05    2.95
 -23   1   0   50.72    3.25
 -23   1   0   44.64    4.01
 -23   1   0   47.85    3.18
  23   1   0   45.41    3.03
 -25  -1   0   49.69    2.91
 -25  -1   0   44.54    3.10
  25  -1   0   41.88    2.82
 -25   1   0   44.10    2.90
 -25   1   0   42.69    4.22
  25   1   0   42.87    2.80
 -25   1   0   41.48    2.99
  27  -1   0   31.96    2.19
 -27  -1   0   27.86    2.43
 -27  -1   0   33.99    2.27
 -27   1   0   35.21    2.32
  27   1   0   32.79    2.18
  29  -1   0   15.01    1.25
 -29  -1   0   17.18    1.39
 -29  -1   0   14.38    1.29
 -29   1   0   16.23    1.35
  29   1   0   15.75    1.25
  31  -1   0   14.55    1.22
 -31  -1   0   12.36    1.30
 -31   1   0   13.73    1.32
  31   1   0   14.80    1.21
  33  -1   0    9.58    1.03
 -33  -1   0   12.19    1.18
  33   1   0    9.22    0.98
 -33   1   0    9.51    1.15
  35  -1   0   12.68    1.23
 -35  -1   0   13.18    1.38
  35   1   0   10.47    1.17
 -35   1   0   14.23    1.42
  37  -1   0   13.67    1.21
 -37  -1   0   11.55    1.30
 -37   1   0    9.36    1.26
 -39  -1   0    1.62    0.83
  39  -1   0    3.21    0.72
 -39   1   0    1.90    0.80
   0  -2   0    1.04    0.41
   0  -2   0    0.37    0.10
   0  -2   0    0.44    0.30
   0   2   0    0.28    0.11
   0   2   0    0.54    0.24
  -2  -2   0  109.09    7.53
   2  -2   0  120.60    7.16
  -2  -2   0  103.21    8.64
   2  -2   0  131.75    7.80
  -2   2   0  118.58    8.24
  -2   2   0  113.18    6.71
  -2   2   0  107.86    7.77
   4  -2   0    7.50    0.80
  -4  -2   0    8.28    0.70
  -4  -2   0    7.61    0.84
  -4   2   0    9.04    0.66
  -4   2   0    8.97    0.57
  -6  -2   0  383.93   21.49
   6  -2   0  348.32   30.41
   6  -2   0  350.30   23.51
   6  -2   0  316.06   25.98
  -6  -2   0  396.88   25.61
  -6  -2   0  393.83   24.26
   6   2   0  343.51   21.58
  -6   2   0  391.25   25.70
  -8  -2   0  192.58   11.42
   8  -2   0  183.76   13.80
   8  -2   0  183.37   12.51
  -8  -2   0  182.71   11.52
  -8  -2   0  193.39   13.56
  -8  -2   0  202.41   12.67
   8  -2   0  201.32   14.16
  -8   2   0  185.76   13.65
   8   2   0  213.41   12.57
   8   2   0  193.61   11.67
  10  -2   0  149.03    8.96
 -10  -2   0  159.75   10.74
  10  -2   0  139.37   10.70
 -10  -2   0  154.57    9.05
 -10  -2   0  157.39    8.95
 -10  -2   0  159.21   10.02
  10   2   0  143.60    8.92
 -10   2   0  144.94   12.31
 -10   2   0  161.44    8.99
 -12  -2   0  260.16   15.36
  12  -2   0  278.63   18.17
 -12  -2   0  250.50   15.26
 -12  -2   0  243.38   19.07
  12  -2   0  281.73   15.89
 -12  -2   0  262.98   17.05
  12   2   0  280.49   15.28
 -12   2   0  250.04   16.03
 -12   2   0  217.50   25.99
 -14  -2   0   45.64    2.88
 -14  -2   0   46.72    2.92
 -14  -2   0   51.51    3.32
  14  -2   0   49.13    2.94
 -14  -2   0   49.69    3.52
  14   2   0   48.04    2.89
 -14   2   0   46.88    2.96
 -14   2   0   45.57    3.23
  16  -2   0  221.47   12.66
 -16  -2   0  212.49   12.73
 -16  -2   0  224.43   15.22
 -16  -2   0  220.10   14.11
 -16   2   0  214.15   12.69
  16   2   0  217.99   12.62
 -16   2   0  208.51   13.82
 -16   2   0  167.41   28.91
  18  -2   0    9.76    0.77
 -18  -2   0    9.26    1.36
 -18  -2   0    8.63    1.43
 -18   2   0    8.78    0.81
 -18   2   0    9.84    1.18
  18   2   0    9.13    1.19
  20  -2   0   53.41    3.41
 -20  -2   0   55.75    3.41
 -20  -2   0   51.78    6.84
 -20  -2   0   58.09    3.81
 -20   2   0   56.17    3.67
 -20   2   0   54.76    3.76
  20   2   0   52.47    3.36
 -20   2   0   54.73    3.46
 -22  -2   0   10.28    0.85
 -22  -2   0    9.35    1.24
 -22  -2   0   10.36    0.94
 -22   2   0    8.10    0.86
 -22   2   0    9.91    0.96
  22   2   0    9.57    0.78
 -22   2   0    9.59    0.76
 -24  -2   0   78.41    4.80
  24  -2   0   79.57    4.78
 -24  -2   0   76.35    5.30
 -24   2   0   72.45    5.21
 -24   2   0   80.35    4.87
  24   2   0   78.75    4.75
 -26  -2   0   14.02    1.23
 -26  -2   0   14.51    1.17
 -26   2   0   14.11    1.26
  26   2   0   11.93    1.06
 -26   2   0   14.07    1.21
  28  -2   0   15.39    1.21
 -28  -2   0   12.38    1.22
 -28  -2   0   13.04    1.17
 -28   2   0   14.32    1.27
  28   2   0   15.45    1.12
 -28   2   0   12.47    1.26
 -30  -2   0   30.05    2.07
 -30  -2   0   28.67    2.17
 -30   2   0   25.14    2.04
  32  -2   0    6.57    0.83
 -32  -2   0    5.13    0.75
 -32   2   0    4.22    0.85
  34  -2   0   24.55    1.93
 -34  -2   0   28.13    2.05
 -34   2   0   24.07    2.05
 -36  -2   0    0.13    0.73
  36  -2   0    1.25    0.62
 -36   2   0    0.64    0.76
 -38  -2   0   20.49    1.81
  38  -2   0   21.59    1.70
 -38   2   0   18.75    1.77
  -1  -3   0  170.41   13.94
  -1  -3   0  170.71   11.33
   1  -3   0  184.81   11.34
   1  -3   0  192.19   13.06
  -1   3   0  140.71   11.14
   3  -3   0   98.29    6.50
  -3  -3   0   76.18    6.25
  -3  -3   0   82.14    5.94
   3  -3   0   79.65    5.26
  -3   3   0   86.60    6.01
  -5  -3   0   23.86    2.16
  -5  -3   0   27.51    1.98
   5  -3   0   25.93    1.67
   5  -3   0   30.17    1.91
  -5   3   0   29.79    1.75
   7  -3   0   14.11    1.29
  -7  -3   0   13.20    1.30
   7  -3   0   12.98    0.91
   7  -3   0   13.63    0.91
  -7  -3   0   13.89    1.13
  -7   3   0   15.51    0.94
   9  -3   0   77.27    4.65
   9  -3   0   75.60    6.32
  -9  -3   0   71.93    4.99
  -9  -3   0   72.32    5.39
  -9  -3   0   73.08    5.70
   9   3   0   72.20    5.38
  -9   3   0   75.89    4.98
 -11  -3   0   54.26    3.16
  11  -3   0   52.73    3.86
  11  -3   0   53.70    3.19
 -11  -3   0   49.13    3.91
 -11  -3   0   53.86    3.64
 -11  -3   0   46.98    3.11
 -11   3   0   51.11    3.21
  11   3   0   55.29    3.14
  11   3   0   56.61    3.46
 -13  -3   0   41.74    2.68
 -13  -3   0   46.96    3.42
 -13  -3   0   46.04    2.73
  13  -3   0   45.04    3.32
 -13  -3   0   44.39    3.14
  13  -3   0   48.02    2.77
  13   3   0   46.29    2.70
 -13   3   0   40.44    2.78
 -15  -3   0   61.01    3.78
 -15  -3   0   65.64    3.82
 -15  -3   0   68.07    4.70
  15  -3   0   57.55    3.83
 -15  -3   0   64.46    4.36
  15   3   0   67.38    3.80
 -15   3   0   62.67    4.28
 -15   3   0   59.32    3.87
 -17  -3   0   70.06    4.58
 -17  -3   0   71.97    4.91
  17  -3   0   61.63    4.04
 -17  -3   0   75.38    7.24
  17   3   0   68.45    4.89
 -17   3   0   62.80    4.49
 -17   3   0   60.83    4.08
 -19  -3   0   55.70    4.29
  19  -3   0   50.02    3.30
 -19  -3   0   55.36    3.68
 -19  -3   0   56.31    3.76
 -19   3   0   49.28    3.34
  19   3   0   51.96    3.95
 -19   3   0   53.38    3.72
 -21  -3   0   14.38    1.22
  21  -3   0   11.31    1.00
 -21   3   0   11.52    1.20
 -21   3   0   11.87    1.08
  21   3   0   14.89    1.33
 -23  -3   0    2.14    0.48
 -23  -3   0    1.41    0.56
 -23  -3   0    2.69    0.53
 -23   3   0    2.34    0.64
 -23   3   0    2.34    0.63
  25  -3   0   20.00    1.34
 -25  -3   0   16.16    1.46
 -25  -3   0   17.46    1.30
 -25   3   0   16.26    1.38
 -25   3   0   13.92    1.48
 -27  -3   0    9.10    0.86
 -27  -3   0    7.87    0.97
  27  -3   0    8.33    0.82
 -27   3   0    6.30    0.89
 -27   3   0    6.84    0.98
 -29  -3   0    8.04    0.92
 -29  -3   0    8.05    0.98
  29  -3   0    9.62    0.95
 -29   3   0    7.96    1.02
 -29   3   0    8.00    1.03
 -31  -3   0    7.30    0.86
 -31  -3   0    5.25    0.83
  31  -3   0    6.17    0.77
 -31   3   0    3.82    0.79
 -33  -3   0    5.10    0.87
  33  -3   0    5.92    0.85
 -33  -3   0    5.76    0.89
 -33   3   0    5.95    1.00
  35  -3   0   11.71    1.13
 -35  -3   0   10.46    1.16
 -35   3   0   10.93    1.23
  37  -3   0    5.91    0.87
 -37   3   0    5.67    0.98
   0  -4   0  336.75   21.51
   0  -4   0  259.87   20.61
  -2  -4   0   29.06    2.31
   2  -4   0   29.19    2.04
  -2  -4   0   27.23    2.04
  -2   4   0   24.93    1.81
  -4  -4   0  162.24   11.55
   4  -4   0  169.48    9.83
  -4   4   0  169.99   10.46
   6  -4   0   27.76    1.74
   6  -4   0   32.71    2.34
  -6  -4   0   26.56    2.09
  -6  -4   0   26.28    2.35
  -6   4   0   28.59    1.78
   8  -4   0  265.55   15.25
  -8  -4   0  207.50   17.82
   8  -4   0  277.81   21.50
  -8  -4   0  205.96   15.71
  -8   4   0  236.19   17.09
 -10  -4   0   84.98    5.58
  10  -4   0   78.51    5.27
  10  -4   0   77.84    9.93
 -10  -4   0   87.12    6.07
 -10   4   0   77.19    5.65
  12  -4   0   44.19    2.40
 -12  -4   0   38.12    2.78
 -12  -4   0   35.52    3.04
  12  -4   0   42.02    3.21
  12   4   0   31.81    2.71
 -12   4   0   37.08    2.47
 -14  -4   0  170.44   11.28
 -14  -4   0  159.57   10.45
 -14  -4   0  176.21    9.46
  14  -4   0  131.30   16.87
  14  -4   0  134.69   10.66
 -14   4   0  153.01   18.77
 -14   4   0  149.31   12.61
  14   4   0  158.09    9.64
 -16  -4   0   15.55    1.36
 -16  -4   0   15.88    1.07
  16  -4   0   16.91    1.14
  16  -4   0   16.81    1.42
 -16  -4   0   16.77    1.57
 -16   4   0   14.20    1.16
 -16   4   0   13.62    1.37
 -18  -4   0   59.16    4.03
  18  -4   0   59.07    3.54
 -18  -4   0   70.10    7.54
 -18   4   0   51.12    3.95
 -18   4   0   54.51    3.57
 -20  -4   0    8.41    0.95
 -20  -4   0    8.65    1.08
  20  -4   0    6.65    0.72
 -20  -4   0    8.82    0.71
 -20   4   0    7.34    0.82
 -20   4   0    7.67    1.06
 -22  -4   0   38.26    2.96
 -22  -4   0   40.39    2.39
  22  -4   0   35.31    2.41
 -22  -4   0   39.29    2.81
 -22   4   0   34.61    2.79
 -22   4   0   34.09    2.47
 -24  -4   0   23.10    1.62
  24  -4   0   26.09    1.70
 -24  -4   0   24.76    1.97
 -24   4   0   20.32    1.96
 -24   4   0   23.26    1.76
 -26  -4   0   11.65    1.22
  26  -4   0    9.42    1.00
 -26  -4   0   11.74    0.96
 -26   4   0   11.44    1.27
 -26   4   0   12.16    1.12
 -28  -4   0    3.09    0.62
 -28  -4   0    2.90    0.73
 -28   4   0    2.80    0.80
 -28   4   0    3.01    0.67
 -30  -4   0    9.49    1.15
 -30  -4   0   10.01    0.95
  30  -4   0   10.66    1.01
 -30   4   0    8.18    1.19
 -30   4   0    8.90    1.07
  32  -4   0   32.65    2.16
 -32  -4   0   28.35    2.37
 -32  -4   0   24.98    2.03
 -32   4   0   29.84    2.23
 -34  -4   0    4.37    0.75
 -34  -4   0    3.18    1.00
 -34   4   0    4.40    1.29
  36  -4   0   10.47    1.10
 -36   4   0    8.45    1.15
   1  -5   0   15.94    1.58
  -1  -5   0   13.84    1.53
  -3  -5   0   23.55    2.11
  -3  -5   0   23.81    1.88
   5  -5   0   13.11    1.30
   5  -5   0   10.99    0.79
  -5  -5   0   12.26    1.18
  -5  -5   0   10.50    1.32
  -5   5   0   12.36    0.83
   7  -5   0   14.24    0.98
  -7  -5   0   12.62    1.32
   7  -5   0   15.85    1.44
  -7   5   0   15.13    1.01
  -9  -5   0   24.52    3.69
  -9   5   0   29.98    1.79
   9   5   0   25.98    2.03
 -11  -5   0    7.71    1.49
 -11  -5   0    8.60    4.82
  11  -5   0    9.79    0.73
  11  -5   0   11.73    1.83
 -11   5   0    7.38    0.74
 -11   5   0   11.01    1.12
  11   5   0    7.01    7.65
 -13  -5   0   22.98    1.99
  13  -5   0   22.40    1.54
 -13  -5   0   28.49    3.83
  13  -5   0   22.98    2.01
 -13   5   0   22.99    1.89
 -13   5   0   22.93    1.59
 -15  -5   0   36.16    2.60
  15  -5   0   33.24    4.07
  15  -5   0   32.57    2.16
 -15  -5   0   38.00    2.92
 -15   5   0   30.43    3.52
  15   5   0   29.49    2.32
 -15   5   0   34.81    2.43
 -17  -5   0   25.70    2.07
 -17  -5   0   28.26    2.39
  17  -5   0   22.28    2.07
  17  -5   0   25.01    1.69
 -17   5   0   25.40    1.76
 -17   5   0   23.84    2.05
 -19  -5   0   14.18    1.32
  19  -5   0   12.11    1.01
 -19   5   0   11.90    1.07
 -19   5   0   12.80    1.41
 -21  -5   0   16.68    1.48
  21  -5   0   14.51    1.14
 -21   5   0   12.63    1.17
 -21   5   0   12.71    1.41
 -23  -5   0   13.86    1.48
  23  -5   0   12.55    1.11
 -23  -5   0   13.42    1.61
 -23   5   0   13.09    1.16
 -23   5   0   13.99    1.51
  25  -5   0    2.94    0.61
 -25  -5   0    5.12    0.91
 -25  -5   0    4.18    0.61
 -25   5   0    3.87    1.01
 -25   5   0    4.51    0.73
 -27  -5   0   12.84    1.37
  27  -5   0   11.10    1.17
 -27   5   0   14.21    1.27
 -27   5   0   14.22    1.54
 -29  -5   0    6.87    1.09
  29  -5   0    9.15    0.97
 -29   5   0    8.99    1.04
 -29   5   0    7.43    1.42
 -31  -5   0    5.71    0.99
  31  -5   0    5.51    0.85
 -31   5   0    8.65    2.09
 -33  -5   0    6.89    1.97
  33  -5   0    8.06    1.00
   0  -6   0   11.53    1.45
  -2  -6   0  121.31    7.89
   2  -6   0  121.07    8.51
  -2  -6   0  103.29   10.12
   2   6   0  102.05    7.68
  -2   6   0  126.43    7.77
   4  -6   0   34.90    2.83
  -4  -6   0   36.61    2.65
  -4  -6   0   31.44    2.88
   4   6   0   30.96    2.50
  -6  -6   0   75.23    6.15
   6  -6   0   77.44    5.44
  -6  -6   0   68.33    5.02
   6  -6   0   65.61    4.26
  -8  -6   0   83.96    7.67
  -8  -6   0   88.82    6.62
   8  -6   0   96.04    6.07
   8  -6   0  103.76    7.25
  -8   6   0  105.95    6.60
 -10  -6   0   30.43    2.27
 -10  -6   0   24.21    2.49
  10  -6   0   23.48    1.74
  10  -6   0   27.54    2.37
 -10   6   0   31.35    2.20
  12  -6   0   59.11    4.30
 -12  -6   0   55.19    4.79
  12  -6   0   67.49    5.01
 -12  -6   0   56.91    4.35
 -12   6   0   64.74    5.14
  14  -6   0    5.21    0.56
 -14  -6   0    4.99    0.93
 -14   6   0    3.96    0.86
 -16  -6   0   63.81    5.12
  16  -6   0   64.59    6.96
  16  -6   0   70.64    4.87
 -16  -6   0   65.08    4.73
 -16   6   0   62.46    5.99
 -18  -6   0    4.94    1.06
 -18  -6   0    4.95    0.88
 -20  -6   0   30.41    2.36
  20  -6   0   26.21    1.90
 -20  -6   0   28.22    2.54
 -20   6   0   25.89    2.43
 -22  -6   0    1.96    0.93
  22  -6   0    0.83    0.49
 -22   6   0   -0.02    0.91
 -24  -6   0   28.67    2.41
  24  -6   0   27.20    1.95
 -24   6   0   26.19    2.43
 -26  -6   0   13.59    1.45
  26  -6   0   13.20    1.17
 -26   6   0    9.73    1.50
 -28  -6   0   23.65    2.14
  28  -6   0   24.74    1.81
 -28   6   0   21.19    2.16
 -30  -6   0   21.87    1.92
  30  -6   0   17.31    1.55
 -30   6   0   18.08    2.02
   1  -7   0   43.17    3.37
  -1  -7   0   33.63    3.26
  -1   7   0   45.00    3.06
   1   7   0   34.81    3.21
  -3  -7   0   29.22    2.98
   3  -7   0   36.66    3.04
  -3   7   0   38.42    2.77
  -5  -7   0   18.35    2.15
   5  -7   0   27.02    2.25
   7  -7   0   20.41    1.88
  -7  -7   0   16.67    1.76
  -7  -7   0   14.15    1.88
  -7   7   0   21.42    1.76
   7   7   0   16.58    2.46
   9  -7   0    5.43    1.12
  -9  -7   0    8.36    1.38
  -9  -7   0    7.82    1.15
   9  -7   0    6.41    0.57
   9   7   0    5.04    0.89
 -11  -7   0    5.72    1.08
  11  -7   0   10.01    1.27
  11  -7   0    8.39    0.70
 -11  -7   0    5.32    1.26
 -11   7   0    7.80    1.15
 -13  -7   0    2.22    0.83
  15  -7   0    5.43    0.65
 -15  -7   0    4.49    1.08
 -15   7   0    7.81    1.28
 -17  -7   0   14.74    1.82
 -17  -7   0   12.22    1.54
  17  -7   0   13.32    1.07
 -17   7   0   11.08    1.55
  19  -7   0   13.53    1.07
 -19  -7   0   13.19    1.70
 -19  -7   0   10.66    1.40
 -19   7   0   10.67    1.51
  21  -7   0   11.06    1.12
 -21  -7   0   14.34    1.54
 -21  -7   0   14.62    2.30
 -21   7   0   11.96    1.69
 -23  -7   0    6.62    1.17
  23  -7   0    7.31    0.84
 -25  -7   0    6.61    1.14
  25  -7   0    7.33    0.85
 -25   7   0    5.33    1.53
   0  -8   0  157.68   14.38
   0   8   0  162.41   20.84
  -2   8   0    2.82    1.01
   2   8   0    1.13    0.81
   4  -8   0   74.08    5.32
  -4   8   0   68.12    4.87
   4   8   0   51.15    6.05
  -6  -8   0   -0.97    1.14
   6  -8   0    0.38    0.84
  -6   8   0    0.86    0.89
   6   8   0    0.74    0.74
  -8  -8   0   26.50    2.77
   8  -8   0   32.77    2.73
   8   8   0   23.94    2.41
  10  -8   0   38.40    3.23
 -10   8   0   32.32    2.86
 -12  -8   0    7.42    1.41
  12  -8   0    5.39    1.18
 -14  -8   0   26.52    2.78
 -14  -8   0   28.88    2.53
  14  -8   0   29.16    2.64
 -16  -8   0    5.43    1.32
 -16  -8   0    6.50    1.28
 -16   8   0    5.26    1.30
 -18  -8   0   49.12    3.97
 -18  -8   0   51.76    4.37
 -18   8   0   51.04    6.63
 -20  -8   0    3.64    1.50
 -20  -8   0    6.27    1.21
 -20   8   0    5.22    1.28
  -1  -9   0   10.88    1.70
   1  -9   0   12.03    1.70
   1   9   0   11.36    1.93
  -1   9   0   12.24    1.61
   3  -9   0    5.83    1.24
  -3  -9   0    5.59    1.30
   3   9   0    3.67    1.25
  -5  -9   0   12.81    1.84
   5  -9   0   11.09    1.62
   5   9   0   10.57    2.17
  -7  -9   0    5.82    1.47
   7  -9   0    5.06    1.29
  -7   9   0    7.36    1.30
  -9  -9   0    8.83    2.02
   9  -9   0    8.91    1.41
  -9   9   0    8.69    1.49
 -11  -9   0    1.66    2.11
 -40   0   1   -1.14    1.02
  38   0  -1   -0.61    1.17
 -38   0   1    1.02    0.81
  36   0  -1   -0.50    0.58
 -36   0   1    1.04    0.85
 -34   0   1    7.30    3.06
  34   0  -1    5.77    2.27
 -32   0   1    5.78    0.90
  32   0  -1    4.26    0.81
  30   0  -1   24.79    3.81
 -30   0   1   30.28    5.73
  28   0  -1    3.20    0.58
  26   0  -1   19.30    2.37
 -26   0   1   21.56    3.12
 -24   0   1    3.84    5.81
  24   0  -1    4.65    2.84
 -24   0   1    8.33    4.11
 -22   0   1   11.52    6.35
 -22   0   1   14.94    7.28
  22   0  -1    9.50    5.13
 -20   0   1    1.23    1.09
  20   0  -1    0.62    0.50
 -20   0   1    0.90    0.44
  18   0  -1    0.65    1.88
 -18   0   1   -0.06    0.76
 -18   0   1    1.04    2.65
 -16   0   1    0.15    0.38
 -16   0   1    0.30    0.21
 -16   0   1   -0.09    0.28
  16   0  -1    0.17    0.28
 -14   0   1    0.02    0.30
  14   0  -1   -0.08    0.23
 -14   0   1   -0.25    0.27
 -14   0   1   -0.20    0.21
 -12   0   1   -0.09    0.27
  12   0  -1    0.21    0.23
 -12   0   1    0.33    0.19
 -12   0   1    0.33    0.29
  10   0  -1   -0.22    0.20
 -10   0   1   -0.16    0.24
 -10   0   1   -0.22    0.20
  -8   0   1    0.21    0.16
   8   0  -1    0.01    0.19
   8   0  -1    0.19    0.17
  -8   0   1   -0.15    0.21
  -6   0   1    0.18    0.13
  -6   0   1    0.13    0.18
   4   0  -1    0.31    0.11
  -4   0   1    0.09    0.09
   4   0  -1    0.09    0.10
  -4   0  -1    0.18    0.12
   4   0   1    0.14    0.19
   4   0   1    0.06    0.17
  -4   0  -1   -0.11    0.17
   4   0   1    0.14    0.18
   4   0   1   -0.05    0.19
  -4   0  -1    0.36    0.25
  -4   0  -1    0.00    0.19
   6   0   1   -0.16    0.15
   6   0   1   -0.14    0.15
   6   0   1    0.03    0.16
  -6   0  -1   -0.17    0.14
   6   0   1    0.28    0.18
  -6   0  -1   -0.13    0.17
  -8   0  -1   -0.18    0.19
  -8   0  -1   -0.22    0.17
  -8   0  -1    0.24    0.23
   8   0   1   -0.15    0.20
  -8   0  -1   -0.08    0.18
 -10   0  -1   -0.08    0.20
 -10   0  -1   -0.15    0.27
  10   0   1   -0.10    0.23
 -10   0  -1   -0.03    0.20
 -12   0  -1    0.28    0.22
 -12   0  -1   -0.10    0.33
  12   0   1    0.04    0.26
 -12   0  -1    0.48    0.22
  14   0   1    0.35    0.27
 -14   0  -1    0.11    0.23
 -14   0  -1   -0.53    0.35
 -14   0  -1   -0.04    0.24
 -16   0  -1   -0.86    0.41
  16   0   1   -0.74    0.32
 -16   0  -1   -0.15    0.52
 -16   0  -1   -0.01    0.28
  18   0   1    1.09    2.02
 -18   0  -1    0.18    2.80
 -18   0  -1    0.49    0.93
 -18   0  -1    2.36    3.06
 -20   0  -1   -0.12    0.29
 -20   0  -1   -0.59    0.50
  22   0   1   19.64   11.29
 -24   0  -1   18.97    7.17
  24   0   1   13.47    5.45
  26   0   1    4.59    1.21
 -26   0  -1    5.17    0.96
  28   0   1    6.13    1.81
 -28   0  -1    6.00    1.91
  30   0   1    2.13    0.60
 -30   0  -1    4.18    0.86
  32   0   1    4.59    3.66
 -32   0  -1    4.88    5.33
  34   0   1   -0.55    0.56
 -36   0  -1   -0.10    2.79
  36   0   1    0.15    3.25
 -38   0  -1   -0.51    0.83
  38   0   1    0.31    0.58
  39  -1  -1    2.67    1.48
 -39  -1   1    4.49    1.01
 -39   1   1    5.34    1.03
 -37  -1   1   11.37    1.37
  37  -1  -1   12.41    1.29
 -37   1   1   14.52    1.49
 -35  -1   1   12.29    1.91
  35  -1  -1   11.38    1.39
  35   1  -1    8.35    1.62
  33  -1  -1    3.75    0.74
 -33  -1   1    5.24    0.89
  33   1  -1    3.40    0.79
 -33   1   1    5.28    0.94
 -31  -1   1   13.11    1.18
  31  -1  -1   11.03    1.10
  31   1  -1   11.39    1.06
 -31   1   1   12.80    1.24
 -29  -1   1   12.59    1.12
 -29  -1   1    8.97    0.97
  29  -1  -1   10.34    0.98
 -29   1   1   11.83    1.10
  29   1  -1    9.86    0.93
 -27  -1   1   35.53    2.29
  27  -1  -1   32.44    2.20
 -27  -1   1   31.35    2.39
  27   1  -1   33.67    2.20
 -27   1   1   34.34    2.30
 -27   1   1   30.30    2.32
 -25  -1   1   32.12    2.28
  25  -1  -1   27.89    2.06
 -25   1   1   28.44    2.48
 -25   1   1   31.96    2.15
  25   1  -1   35.58    2.09
 -25   1   1   28.37    4.12
 -23  -1   1   39.29    3.04
  23  -1  -1   35.40    2.70
 -23   1   1   37.10    3.42
 -23   1   1   37.17    2.59
 -23   1   1   36.17    2.64
  23   1  -1   41.69    2.97
 -21  -1   1   10.97    1.86
  21  -1  -1    9.24    1.03
 -21  -1   1   14.12    2.80
 -21   1   1    8.68    1.56
  21   1  -1   10.56    2.23
 -21   1   1    8.64    1.80
 -21   1   1    9.17    0.80
  19  -1  -1   90.49    5.29
 -19  -1   1   82.81    5.28
 -19  -1   1   89.87    6.56
 -19   1   1   79.80    5.71
 -19   1   1   94.34    5.81
  19   1  -1   87.73    5.26
 -19   1   1   87.95    5.32
 -17  -1   1   51.08    3.31
 -17  -1   1   51.06    3.67
  17  -1  -1   61.29    3.33
 -17   1   1   52.97    3.34
  17   1  -1   59.49    3.30
 -17   1   1   48.36    3.57
 -15  -1   1   97.49    8.01
 -15  -1   1  123.02    7.58
 -15  -1   1  122.33    6.82
  15  -1  -1  116.47    6.81
  15   1  -1  115.57    6.79
 -15   1   1  110.65    7.40
 -15   1   1  117.10    6.84
 -13  -1   1  182.07   10.82
 -13  -1   1  200.21   12.07
  13  -1  -1  182.83   10.82
 -13  -1   1  159.58   15.00
 -13   1   1  185.13   10.85
  13   1  -1  189.18   10.81
 -11  -1   1   56.43    3.76
 -11  -1   1   53.55    3.36
  11  -1  -1   59.79    3.81
 -11  -1   1   51.24    3.97
 -11  -1   1   57.22    3.34
 -11   1   1   53.87    3.68
  11   1  -1   61.17    3.36
  -9  -1   1   54.67    3.30
  -9  -1   1   55.36    3.28
  -9  -1   1   54.93    3.93
   9  -1  -1   59.84    3.31
   9  -1  -1   51.03    4.38
  -9  -1   1   57.48    3.70
   9   1  -1   61.39    3.29
   9   1  -1   53.64    4.09
  -9   1   1   47.22    5.11
  -9   1   1   54.65    3.32
   7  -1  -1  790.29   45.56
  -7  -1   1  742.30   54.26
   7   1  -1  867.84   50.41
   7   1  -1  749.70   46.67
  -7   1   1  617.86   76.85
   5  -1  -1  326.54   22.82
  -5  -1   1  350.88   21.37
  -5  -1   1  375.67   23.98
   5  -1  -1  326.37   25.96
   5  -1  -1  344.08   20.63
  -5  -1   1  394.73   24.62
   5   1  -1  330.99   25.43
   5   1  -1  312.46   20.59
   5   1  -1  284.04   31.78
  -5   1   1  326.34   27.59
  -5   1   1  341.10   20.60
  -5   1   1  342.64   22.36
   5   1  -1  390.45   22.40
  -3  -1   1  190.04   11.61
   3  -1  -1  197.98   13.16
  -3  -1   1  184.85   18.52
   3  -1  -1  184.82   20.03
  -3  -1   1  218.55   13.73
  -3   1   1  194.95   14.38
   3   1  -1  205.65   14.14
  -3   1   1  208.82   13.47
   3   1  -1  222.11   13.09
  -3   1   1  226.98   25.91
   3   1  -1  176.34   13.14
   3   1  -1  187.75   11.67
  -1  -1   1  170.06   16.40
   1  -1  -1  229.45   14.37
  -1  -1   1  182.72   13.95
   1  -1  -1  211.73   11.93
  -1   1   1  226.18   13.56
   1   1  -1  170.64   14.59
   1   1  -1  192.36   18.91
  -1   1   1  232.15   14.90
  -1   1   1  203.76   12.27
   1  -1   1  303.51   20.56
  -1  -1  -1  293.04   19.16
  -1  -1  -1  287.66   24.68
   1  -1   1  269.32   20.36
  -1  -1  -1  314.91   18.82
   1  -1   1  299.45   19.55
  -1   1  -1  299.24   20.79
  -1   1  -1  301.94   21.19
   1   1   1  293.88   17.29
   1   1   1  294.49   19.26
   1   1   1  240.66   29.41
  -1   1  -1  310.66   21.99
   3  -1   1  260.84   22.49
  -3  -1  -1  333.71   20.37
  -3  -1  -1  324.67   20.78
   3  -1   1  308.93   26.76
   3  -1   1  284.56   19.33
   3   1   1  300.77   17.60
   3   1   1  266.28   20.81
  -3   1  -1  296.10   22.87
   3   1   1  303.47   19.42
  -3   1  -1  290.26   23.13
   3   1   1  300.42   19.02
  -3   1  -1  310.13   20.25
   3   1   1  277.35   17.72
  -3   1  -1  324.48   27.57
   5   1   1  830.61   58.12
  -5   1  -1  744.46   63.48
   5   1   1  926.76   55.47
  -7  -1  -1   26.47    1.92
  -7  -1  -1   26.51    1.79
  -7  -1  -1   26.31    1.57
  -7   1  -1   25.57    1.61
  -7   1  -1   22.95    3.02
  -7   1  -1   26.16    1.88
  -9  -1  -1  130.95   12.24
  -9  -1  -1  144.15    9.10
  -9  -1  -1  150.86    8.16
  -9  -1  -1  138.76    8.17
  -9   1  -1  143.69    8.19
  -9   1  -1  120.93   12.51
  -9   1  -1  134.53    8.91
 -11  -1  -1  274.60   18.41
 -11  -1  -1  282.69   15.39
 -11  -1  -1  267.24   15.40
  11  -1   1  260.20   15.40
 -11  -1  -1  273.08   17.14
 -11   1  -1  192.14   35.08
  11   1   1  262.24   15.38
 -11   1  -1  269.55   15.42
 -11   1  -1  236.41   16.77
 -13  -1  -1   97.84    5.76
  13  -1   1  100.82    5.76
 -13  -1  -1   86.74    6.79
 -13  -1  -1   99.26    6.39
 -13   1  -1  102.01    6.32
 -13   1  -1   95.07    6.27
  13   1   1   95.49    5.73
 -13   1  -1   94.99    5.78
 -15  -1  -1  127.42    7.38
 -15  -1  -1  120.07    8.17
  15  -1   1  134.72    7.38
 -15  -1  -1   98.05   15.36
 -15   1  -1  126.29    8.11
 -15   1  -1  123.86    7.39
 -15   1  -1  110.62    7.99
  15   1   1  134.73    7.35
 -17  -1  -1   54.62    3.66
 -17  -1  -1   53.13    3.33
  17  -1   1   56.63    3.32
 -17   1  -1   52.95    3.35
 -17   1  -1   48.59    3.58
 -17   1  -1   56.67    3.59
  17   1   1   54.70    3.29
 -19  -1  -1    4.45    2.93
 -19  -1  -1    4.64    3.54
 -19   1  -1    4.44    0.57
  19   1   1   10.21    2.78
 -19   1  -1    7.36    2.23
  21  -1   1   79.15    4.72
 -21  -1  -1   78.81    5.32
 -21  -1  -1   77.43    5.54
 -21   1  -1   78.86    5.04
 -21   1  -1   75.71    5.63
  21   1   1   74.54    4.77
 -21   1  -1   75.87    5.12
  23  -1   1   30.85    2.85
 -23  -1  -1   31.69    4.17
 -23  -1  -1   39.31    4.93
 -23   1  -1   31.53    7.81
 -23   1  -1   38.28    4.03
  23   1   1   31.64    3.64
 -23   1  -1   27.85    2.91
  25  -1   1   16.00    1.77
 -25  -1  -1   14.45    3.42
  25   1   1   20.52    2.86
 -25   1  -1   17.73    2.89
 -27  -1  -1    8.08    1.75
  27  -1   1    6.11    0.92
  27   1   1    7.49    1.37
 -27   1  -1    6.33    1.24
 -29  -1  -1   22.94    2.00
  29  -1   1   28.50    1.93
 -29  -1  -1   27.40    1.97
  29   1   1   25.82    1.87
 -29   1  -1   27.25    2.00
  31  -1   1    5.92    0.82
 -31  -1  -1    7.86    1.00
  31   1   1    5.93    0.90
 -31   1  -1    8.50    1.01
  33  -1   1   15.90    1.50
  33   1   1   17.56    1.46
 -33   1  -1   20.03    1.70
 -35  -1  -1   17.10    1.57
  35  -1   1   17.12    1.51
 -35   1  -1   18.03    1.64
 -37  -1  -1   27.41    2.13
  37  -1   1   24.44    1.99
 -37   1  -1   24.60    2.15
  38  -2  -1    0.91    1.06
 -38  -2   1    2.43    1.68
  36  -2  -1    8.63    1.04
 -36  -2   1    9.36    1.91
  34  -2  -1    2.32    0.70
 -34   2   1    1.19    0.81
 -32  -2   1   10.58    2.82
  32  -2  -1    9.26    1.18
 -32   2   1    7.35    1.63
 -30  -2   1    3.98    0.73
  30  -2  -1    4.11    0.65
 -30   2   1    4.15    0.75
  28  -2  -1   14.64    1.67
 -28   2   1   19.22    2.53
  28   2  -1   18.00    2.48
  26  -2  -1   10.99    1.03
 -26  -2   1   12.25    1.14
  26   2  -1   13.47    1.00
 -26   2   1   11.43    2.08
 -26   2   1   12.51    1.11
 -24  -2   1   25.56    2.13
  24  -2  -1   28.09    1.95
 -24   2   1   32.73    2.47
  24   2  -1   30.10    2.16
 -24   2   1   27.55    5.14
 -22  -2   1   24.94    3.27
  22  -2  -1   23.40    2.25
 -22   2   1   16.42    1.41
 -22   2   1   28.04    4.38
 -22   2   1   26.76    6.89
 -20  -2   1   18.98    1.64
  20  -2  -1   22.28    1.46
 -20  -2   1   23.46    1.65
 -20   2   1   19.00    1.62
 -20   2   1   22.15    1.52
  20   2  -1   19.44    1.51
 -18  -2   1   41.90    7.25
 -18  -2   1   39.61    5.16
  18  -2  -1   40.94    2.44
 -18   2   1   40.11    2.54
 -18   2   1   33.41    2.64
  18   2  -1   38.11    3.49
 -16  -2   1    7.81    0.77
 -16  -2   1    7.26    0.63
 -16  -2   1    6.83    1.27
  16  -2  -1    8.14    0.67
 -16   2   1    6.88    1.59
 -16   2   1    7.07    0.70
  16   2  -1    7.57    0.58
  14  -2  -1    8.38    0.68
 -14  -2   1    9.14    0.67
 -14  -2   1    9.51    2.63
 -14  -2   1    8.49    0.61
  14  -2  -1    9.86    0.78
 -14  -2   1    9.69    1.14
 -14   2   1    7.45    0.71
 -14   2   1    7.20    0.89
  14   2  -1   10.14    0.65
 -12  -2   1   27.76    1.91
  12  -2  -1   25.45    1.95
 -12  -2   1   26.39    1.63
 -12  -2   1   27.73    2.03
  12  -2  -1   26.20    1.66
 -12  -2   1   26.76    1.60
 -12   2   1   23.57    2.15
 -12   2   1   26.40    1.69
  12   2  -1   25.35    1.60
 -10  -2   1   40.13    2.86
  10  -2  -1   40.59    2.91
 -10  -2   1   37.51    2.29
 -10  -2   1   38.35    2.31
 -10  -2   1   40.58    2.67
  10  -2  -1   39.50    2.82
  10   2  -1   37.62    2.30
 -10   2   1   30.81    3.57
 -10   2   1   39.19    2.64
  -8  -2   1  163.06    9.65
   8  -2  -1  147.57   10.26
   8  -2  -1  141.62    9.10
  -8  -2   1  159.61   10.30
   8  -2  -1  146.25    8.74
  -8  -2   1  142.74    8.65
  -8  -2   1  139.34    8.63
   8   2  -1  138.67    8.85
   8   2  -1  122.84    9.69
  -8   2   1  147.17    8.81
  -8   2   1  157.44   11.01
   6  -2  -1   11.00    0.75
  -6  -2   1   11.56    1.05
   6  -2  -1   11.47    1.19
  -6  -2   1   12.55    0.93
   6  -2  -1   12.68    0.77
  -6   2   1   10.76    0.77
   4  -2  -1    8.69    0.80
   4  -2  -1    7.86    0.54
  -4  -2   1    8.40    0.71
  -4   2   1    8.20    0.56
  -4   2   1    8.96    0.69
  -2  -2   1   -0.01    0.40
  -2  -2   1    0.33    0.29
   2  -2  -1   -0.14    0.38
   2  -2  -1    0.05    0.10
  -2   2   1   -0.03    0.11
   0  -2  -1    1.75    0.34
   0  -2   1    1.39    0.31
   0  -2   1    1.44    0.42
   0  -2  -1    1.18    0.43
   0  -2  -1    1.36    0.13
   0   2  -1    1.41    0.15
   0   2  -1    1.53    0.29
   2  -2   1    0.62    0.28
  -2  -2  -1    1.56    0.35
   2  -2   1    0.74    0.15
  -2  -2  -1    0.38    0.45
   2  -2   1    0.95    0.13
   2  -2   1    1.09    0.40
  -2   2  -1    0.86    0.13
  -2   2  -1    0.78    0.17
  -2   2  -1    0.66    0.22
  -4  -2  -1   48.49    3.10
   4  -2   1   48.24    3.38
  -4  -2  -1   51.95    2.70
   4  -2   1   42.08    3.00
   4  -2   1   46.25    2.86
  -4  -2  -1   46.02    3.34
  -4   2  -1   43.64    3.42
  -4   2  -1   43.29    4.48
   4   2   1   43.06    2.87
   4   2   1   40.79    2.68
  -6  -2  -1   16.07    2.56
  -6  -2  -1   15.86    0.99
   6  -2   1   16.10    1.24
   6  -2   1   13.63    0.95
   6  -2   1   14.49    0.97
  -6  -2  -1   13.77    2.58
  -6  -2  -1   15.84    1.27
  -6   2  -1   13.62    3.45
   6   2   1   14.55    1.04
  -6   2  -1   14.12    0.98
   6   2   1   15.46    0.93
  -8  -2  -1  159.87    9.37
   8  -2   1  152.74   11.30
  -8  -2  -1  158.91   10.47
  -8  -2  -1  157.51    9.39
   8  -2   1  151.78    9.40
  -8  -2  -1  159.10   11.22
   8   2   1  165.17    9.44
   8   2   1  173.60   10.26
  -8   2  -1  158.77   12.55
  -8   2  -1  156.12    9.53
 -10  -2  -1   28.38    2.04
 -10  -2  -1   25.96    1.59
  10  -2   1   25.91    1.95
 -10  -2  -1   27.07    1.87
 -10  -2  -1   26.16    1.62
  10  -2   1   25.02    1.64
 -10   2  -1   24.31    1.65
  10   2   1   27.95    1.73
 -10   2  -1   22.40    1.83
  10   2   1   27.04    1.60
 -12  -2  -1   20.51    1.36
 -12  -2  -1   22.13    1.33
  12  -2   1   21.69    1.38
 -12  -2  -1   21.41    1.57
 -12  -2  -1   21.57    1.70
 -12   2  -1   20.89    1.57
  12   2   1   21.05    1.33
 -12   2  -1   19.94    1.40
 -14  -2  -1    3.87    7.67
 -14  -2  -1    4.72    2.60
  14  -2   1    4.20    0.48
 -14  -2  -1    4.33    0.39
 -14  -2  -1    4.38    0.47
  14   2   1    4.97    0.43
 -14   2  -1    3.58    0.62
 -14   2  -1    5.04    0.53
 -14   2  -1    3.79    0.82
 -16  -2  -1    0.33   12.06
 -16  -2  -1    0.93    3.80
  16  -2   1    1.37    2.03
 -16   2  -1    0.55    2.53
 -16   2  -1    0.39    0.44
  16   2   1    0.56    1.93
 -18  -2  -1   37.75    2.71
 -18  -2  -1   35.67    3.87
 -18  -2  -1   38.01    2.44
  18  -2   1   38.27    2.44
 -18   2  -1   36.96    2.70
  18   2   1   41.80    2.42
 -18   2  -1   39.33    2.50
 -20  -2  -1   24.37    5.80
 -20  -2  -1   17.39    3.97
  20  -2   1   18.44    1.44
  20   2   1   21.54    4.68
 -20   2  -1   19.73    2.81
 -20   2  -1   15.39    1.39
 -22  -2  -1    4.12    0.64
  22  -2   1    3.75    0.58
 -22  -2  -1    3.99    0.56
 -22  -2  -1    5.60    0.63
 -22   2  -1    4.45    0.70
 -22   2  -1    4.39    0.66
  22   2   1    4.99    0.55
  24  -2   1   20.13    4.54
 -24  -2  -1   30.03    7.66
 -24  -2  -1   13.87    5.88
 -24   2  -1   17.82    7.57
 -24   2  -1   14.78   11.78
  24   2   1   19.41    7.82
  26  -2   1    6.99    0.82
 -26  -2  -1    6.97    0.82
 -26   2  -1    8.08    0.91
  26   2   1    7.18    0.74
  28  -2   1    2.89    0.60
  28   2   1    1.55    1.49
  30  -2   1    4.98    0.80
 -30  -2  -1    6.56    2.06
 -30  -2  -1    1.94    2.04
 -30   2  -1    4.71    1.69
  32  -2   1    1.68    0.63
 -32  -2  -1   -0.38    0.58
 -32   2  -1    0.31    0.73
  34  -2   1    4.57    1.29
 -34  -2  -1    2.19    2.27
 -34   2  -1    4.28    1.33
 -36  -2  -1    3.24    0.87
  36  -2   1    4.67    0.82
 -36   2  -1    3.41    0.89
  38  -2   1    2.24    0.95
 -38  -2  -1    1.64    2.29
 -38   2  -1    1.27    1.26
  37  -3  -1    4.28    0.85
 -37  -3   1    4.94    0.94
 -37   3   1    5.99    0.99
 -35  -3   1    2.62    0.76
  35  -3  -1    3.66    0.75
  33  -3  -1    3.30    0.74
 -33  -3   1    3.65    0.80
 -33  -3   1    2.91    0.71
 -31  -3   1   16.06    3.49
  31  -3  -1   17.29    1.37
 -31   3   1   14.39    1.88
  29  -3  -1    8.20    0.92
 -29  -3   1    7.92    0.96
 -29   3   1    7.07    0.98
 -29   3   1    8.10    1.01
  27  -3  -1   17.89    1.42
 -27   3   1   20.19    1.52
 -27   3   1   15.91    3.04
  25  -3  -1   13.60    1.14
 -25  -3   1   15.99    1.17
 -25  -3   1   13.91    1.32
 -25   3   1   14.18    1.20
 -25   3   1   14.89    1.40
  23  -3  -1    8.29    0.81
 -23  -3   1    7.35    0.85
 -23   3   1    7.88    0.88
 -23   3   1    9.37    0.98
  23   3  -1   10.05    0.74
 -21  -3   1   33.81    2.32
  21  -3  -1   27.27    2.00
 -21   3   1   28.23    2.05
 -21   3   1   31.58    2.31
  21   3  -1   31.92    1.97
  19  -3  -1   19.69    1.42
 -19  -3   1   23.41    2.44
  19   3  -1   26.45    2.90
 -19   3   1   20.64    1.49
 -19   3   1   18.78    1.61
 -17  -3   1   49.05    3.72
  17  -3  -1   47.19    3.04
 -17  -3   1   58.75    6.27
 -17  -3   1   52.91    3.02
 -17   3   1   46.09    3.42
 -17   3   1   43.99    3.17
  17   3  -1   51.27    2.98
 -15  -3   1    4.33    8.84
 -15  -3   1    2.15    0.23
 -15  -3   1    3.72    1.02
 -15  -3   1    4.59    2.97
 -15   3   1    1.61    0.38
  15   3  -1    1.57    0.79
  13  -3  -1   48.55    2.85
 -13  -3   1   47.59    3.51
 -13  -3   1   44.19    3.39
 -13  -3   1   42.07    2.77
  13  -3  -1   48.11    3.44
 -13  -3   1   46.50    2.80
  13   3  -1   48.07    2.79
 -13   3   1   46.53    2.88
 -11  -3   1   22.04    1.77
  11  -3  -1   20.27    1.69
 -11  -3   1   22.42    1.61
  11  -3  -1   21.01    1.35
 -11  -3   1   21.58    1.31
  11   3  -1   18.19    1.43
 -11   3   1   22.31    1.40
  11   3  -1   20.43    1.29
  -9  -3   1   70.08    5.38
   9  -3  -1   66.05    6.96
   9  -3  -1   81.39    4.67
  -9  -3   1   77.79    5.00
  -9  -3   1   73.42    4.36
  -9   3   1   76.18    4.78
   9   3  -1   77.36    4.35
   9   3  -1   67.07    4.83
  -7  -3   1   92.92    7.73
   7  -3  -1  114.61    6.83
  -7  -3   1   95.28    6.72
  -7   3   1  102.81    6.52
  -5  -3   1   47.71    3.57
  -5  -3   1   50.92    4.08
   5  -3  -1   40.79    2.84
   5  -3  -1   45.91    3.54
  -5   3   1   54.75    2.97
  -3  -3   1  169.12   10.66
   3  -3  -1  146.77   11.04
  -3  -3   1  149.99   18.57
  -3   3   1  157.55   11.13
   1  -3  -1  131.38    8.84
  -1  -3   1  136.60    8.69
  -1  -3   1  124.89   11.41
   1  -3   1  217.72   13.00
   1  -3   1  173.05   12.94
  -1  -3  -1  186.98   22.19
   1  -3   1  225.05   14.66
  -1  -3  -1  185.73   13.54
  -1   3  -1  190.61   13.04
   3  -3   1   23.68    1.50
   3  -3   1   28.42    2.02
  -3  -3  -1   22.16    2.77
   3  -3   1   23.38    1.50
  -3  -3  -1   24.25    1.81
   3  -3   1   24.00    1.76
  -3   3  -1   26.55    1.60
  -5  -3  -1  147.15    9.84
   5  -3   1  145.83    9.50
   5  -3   1  145.95    9.40
  -5  -3  -1  129.26   11.43
   5  -3   1  168.47   11.11
  -5   3  -1  157.95   10.32
   7  -3   1    6.60    0.76
  -7  -3  -1    5.03    0.71
  -7  -3  -1    4.50    0.76
   7  -3   1    6.60    0.49
   7  -3   1    6.45    0.47
  -7   3  -1    6.05    0.51
   9  -3   1   19.53    1.68
  -9  -3  -1   22.11    1.78
  -9  -3  -1   21.31    1.59
   9  -3   1   19.76    1.35
  -9   3  -1   22.48    1.39
  11  -3   1   25.26    1.93
 -11  -3  -1   23.61    1.49
 -11  -3  -1   23.84    2.09
  11  -3   1   24.83    1.58
 -11  -3  -1   25.09    7.40
 -11  -3  -1   24.15    1.94
 -11   3  -1   21.34    1.81
  11   3   1   27.52    1.70
 -11   3  -1   24.03    1.59
 -13  -3  -1    1.51    5.65
 -13  -3  -1    1.93    3.78
 -13  -3  -1    1.43    0.20
 -13  -3  -1    1.05    1.12
  13  -3   1    1.36    0.32
  13   3   1    0.97    0.26
  13   3   1    0.78    2.53
 -13   3  -1    1.16    0.51
 -15  -3  -1   24.24   10.68
 -15  -3  -1   23.12    8.09
 -15  -3  -1   16.52    4.24
 -15  -3  -1   19.28    5.80
  15  -3   1   14.25    1.08
 -15   3  -1   15.85    1.14
 -15   3  -1   15.41    1.31
  15   3   1   17.38    7.16
  17  -3   1    1.95    0.42
 -17  -3  -1   10.59    8.77
 -17  -3  -1    1.87    4.77
 -17   3  -1    2.90    1.05
 -17   3  -1    2.20    0.91
  17   3   1    6.84    7.49
 -19  -3  -1   57.12    4.59
 -19  -3  -1   67.79    6.90
  19  -3   1   63.18    3.56
 -19   3  -1   53.16    4.07
 -19   3  -1   50.83    3.94
 -21  -3  -1   16.07    1.43
 -21  -3  -1   18.02    1.28
  21  -3   1   18.19    1.29
 -21  -3  -1   16.14    2.22
 -21   3  -1   17.11    1.36
 -21   3  -1   15.38    1.48
  21   3   1   19.34    1.22
 -23  -3  -1   11.37    1.13
 -23  -3  -1   11.89    0.97
  23  -3   1   13.43    1.01
 -23   3  -1    9.52    1.14
 -23   3  -1   10.67    1.04
  25  -3   1   12.98    1.11
 -25  -3  -1   13.38    1.26
 -25   3  -1   13.43    1.19
 -25   3  -1   13.59    1.63
 -27  -3  -1   32.14    2.10
  27  -3   1   29.24    2.08
 -27  -3  -1   31.51    2.36
 -27   3  -1   27.55    2.32
 -27   3  -1   29.61    2.20
 -29  -3  -1   16.64    1.43
 -29  -3  -1   16.78    1.55
  29  -3   1   17.77    1.44
 -29   3  -1   16.74    1.61
 -29   3  -1   18.96    1.56
 -31  -3  -1   13.42    1.24
  31  -3   1   16.08    1.30
 -31  -3  -1   12.16    1.29
 -31   3  -1   11.78    1.31
 -33  -3  -1    0.09    0.61
  33  -3   1    2.16    0.62
  35  -3   1    4.79    0.81
 -35  -3  -1    5.27    1.84
 -37  -3  -1    3.75    1.15
  37  -3   1    4.16    0.78
 -37   3  -1    4.18    1.18
 -36  -4   1    3.35    1.15
  36  -4  -1    3.65    0.74
 -36   4   1    2.82    0.89
 -34  -4   1    3.24    1.88
  34  -4  -1    4.89    0.83
 -34  -4   1    3.22    2.74
 -32  -4   1    7.81    0.90
  32  -4  -1    8.21    0.94
 -32  -4   1    7.64    1.05
 -32   4   1    8.11    1.04
 -30  -4   1    5.39    2.45
  30  -4  -1    6.92    0.89
 -28  -4   1    4.51    0.67
 -28  -4   1    5.04    0.85
  28  -4  -1    4.36    0.67
 -28   4   1    5.40    0.79
 -28   4   1    5.06    0.92
  26  -4  -1    7.15    0.79
 -26  -4   1    4.42    0.87
 -26  -4   1    8.13    1.71
 -26   4   1    7.51    2.78
 -26   4   1    5.51    1.01
 -24  -4   1    6.23    0.91
  24  -4  -1    6.74    0.74
 -24   4   1    6.22    0.80
 -24   4   1    8.78    1.06
  22  -4  -1   10.87    1.08
 -22   4   1    9.73    2.97
 -22   4   1   14.49    6.34
  20  -4  -1    4.71    0.57
 -20   4   1    3.89    0.61
 -20   4   1    5.78    0.84
 -18  -4   1   61.22    4.15
  18  -4  -1   55.26    3.63
 -18  -4   1   63.85    3.58
  18  -4  -1   55.82    4.33
 -18  -4   1   63.07    4.48
 -18   4   1   55.18    4.31
 -18   4   1   57.01    3.67
 -16  -4   1   21.85   11.15
 -16  -4   1   16.51   14.49
  16  -4  -1    4.72    0.49
 -16  -4   1    4.79    2.33
  16  -4  -1    4.13    0.70
 -16   4   1    3.68    0.52
  14  -4  -1    9.82    0.79
 -14  -4   1   12.07    2.45
  14  -4  -1    9.95    1.04
 -14   4   1   10.48    0.84
  12  -4  -1    8.56    0.96
  12  -4  -1    9.71    0.72
 -12  -4   1    9.18    5.55
 -12  -4   1    9.42   14.31
  12   4  -1    8.37   11.26
 -12   4   1    9.33    0.76
  10  -4  -1    1.36    0.28
 -10  -4   1    1.66    2.86
 -10  -4   1    0.81    0.67
  -8  -4   1    2.57    0.69
  -8  -4   1    2.40    0.90
   8  -4  -1    2.10    0.29
   8   4  -1    2.46    0.48
   6  -4  -1    1.10    0.58
  -6  -4   1    0.45    1.85
   6  -4  -1    0.70    0.20
  -6   4   1    0.96    0.24
  -4  -4   1    2.53    0.55
  -4  -4   1    3.60    0.71
   4  -4  -1    3.49    0.29
  -4   4   1    3.06    0.30
   2  -4  -1   13.87    1.29
   2  -4  -1   10.81    0.78
  -2  -4   1   14.51    1.33
  -2  -4   1   13.25    1.09
  -2   4   1   11.57    0.79
   0  -4   1    4.70    0.64
   0  -4   1    4.81    0.79
   0  -4  -1    6.57    0.93
   0  -4  -1    4.44    0.68
  -2  -4  -1    8.61    1.03
   2  -4   1    7.89    0.94
   2  -4   1    8.47    0.81
  -2  -4  -1    6.04    0.80
   2  -4   1    7.16    0.51
  -2   4  -1    7.29    0.53
  -4  -4  -1    0.38    0.49
   4  -4   1    0.56    0.18
  -4   4  -1    0.66    0.22
   6  -4   1    4.12    0.37
  -6  -4  -1    2.60    0.58
   6  -4   1    3.59    0.64
  -6  -4  -1    2.99    0.71
  -6   4  -1    3.74    0.40
  -8  -4  -1    4.23    7.02
  -8  -4  -1    5.34    0.86
   8  -4   1    5.21    0.73
   8  -4   1    4.32    0.41
   8  -4   1    3.74    0.38
  -8   4  -1    4.10    0.44
 -10  -4  -1    7.18    3.30
  10  -4   1    6.79    0.56
 -10  -4  -1    5.27    2.60
  10  -4   1    7.67    0.87
 -10   4  -1    6.62    0.85
 -10   4  -1    5.75    0.58
 -12  -4  -1   21.43    4.32
  12  -4   1   19.40    1.28
 -12  -4  -1   21.30    4.06
 -12  -4  -1   19.57    3.15
  12  -4   1   17.73    1.62
 -12   4  -1   18.76    1.55
  12   4   1   20.63    5.55
 -12   4  -1   19.09    1.32
  14  -4   1    0.62    0.52
  14  -4   1    1.64    1.22
 -14  -4  -1    1.89    9.10
 -14   4  -1    1.06    2.44
 -14   4  -1    1.29    0.64
 -16  -4  -1    4.05    2.13
  16  -4   1    3.32    0.52
 -16  -4  -1    4.45    0.72
 -16   4  -1    3.64    0.57
 -16   4  -1    2.92    0.76
 -18  -4  -1   12.52   10.85
  18  -4   1    7.32    0.72
 -18  -4  -1    8.41    2.56
 -18   4  -1    6.21    1.68
 -18   4  -1    5.02    1.54
 -20   4  -1   -0.02    0.67
 -20   4  -1    1.33    0.53
 -22  -4  -1   11.22    1.86
  22  -4   1   11.77    1.43
 -22  -4  -1   13.76    6.65
 -22  -4  -1    8.88    6.14
 -22   4  -1    8.02    2.52
  24  -4   1    6.14    0.71
 -24  -4  -1    5.40    0.82
 -24  -4  -1    8.60    2.93
 -24   4  -1    5.21    1.16
 -24   4  -1    6.56    2.13
 -26  -4  -1    4.11    0.81
  26  -4   1    4.88    0.68
 -26  -4  -1    5.93    1.19
 -26   4  -1    6.01    0.79
 -26   4  -1    3.44    1.34
 -28  -4  -1    1.53    0.63
  28  -4   1    0.81    0.57
 -28   4  -1    0.13    0.72
  30  -4   1    4.77    0.77
 -30  -4  -1    3.82    1.08
 -30  -4  -1    4.32    0.90
 -30   4  -1    5.75    0.99
 -32  -4  -1    2.15    1.82
 -32  -4  -1    3.43    5.88
 -32   4  -1    3.03    1.39
 -34  -4  -1   -0.44    0.80
 -34   4  -1    0.87    0.69
  33  -5  -1    6.91    0.88
 -33  -5   1    4.43    1.17
  31  -5  -1    4.58    0.78
 -31  -5   1    2.53    0.81
 -31   5   1    7.54    2.07
 -29  -5   1    7.28    1.07
  29  -5  -1    7.25    0.87
 -29   5   1    6.36    1.12
 -29   5   1    6.02    0.92
  27  -5  -1    8.22    0.93
 -27  -5   1    8.05    1.10
 -27   5   1    8.60    0.98
 -27   5   1    7.85    1.21
 -25  -5   1    4.72    3.83
  25  -5  -1    6.99    0.81
 -25   5   1    5.69    1.24
 -25   5   1    6.17    2.24
 -23  -5   1   14.39    1.04
  23  -5  -1   15.57    1.18
 -23  -5   1   15.14    1.43
 -23  -5   1   14.45    1.51
 -23   5   1   11.48    1.38
 -23   5   1   14.05    1.22
  21  -5  -1   11.89    1.06
 -21  -5   1   14.98    1.50
 -21  -5   1   13.42    1.31
 -21   5   1   12.14    1.12
 -21   5   1   13.90    1.45
  19  -5  -1   22.81    1.65
 -19  -5   1   27.16    2.04
 -19   5   1   23.01    2.01
 -19   5   1   24.60    1.73
  17  -5  -1    7.71    0.69
 -17  -5   1    5.95    0.86
 -17   5   1    6.64    0.73
  15  -5  -1    5.54    0.58
 -15  -5   1    7.27    0.91
  15  -5  -1    5.28    0.86
 -15   5   1    5.29    0.62
 -15   5   1    5.04    0.94
 -13  -5   1   53.85    3.79
  13  -5  -1   49.41    3.79
  13  -5  -1   51.39    5.25
 -13  -5   1   57.90    4.23
 -13   5   1   50.76    4.45
  11  -5  -1   64.40    3.78
 -11  -5   1   55.49    4.07
  11  -5  -1   64.94    4.86
 -11  -5   1   51.95    4.43
  11   5  -1   51.85    4.41
 -11   5   1   57.02    4.16
  -9  -5   1   61.17    6.22
   9  -5  -1   66.27    4.14
   9  -5  -1   75.84    5.22
  -9  -5   1   66.40    5.70
  -9   5   1   72.74    4.44
  -7  -5   1   30.73    2.69
  -7  -5   1   33.29    2.44
   7   5  -1   32.57    2.32
  -5  -5   1   21.09    1.99
  -5  -5   1   19.87    1.86
   5  -5  -1   15.62    1.74
  -5   5   1   20.42    1.24
  -3  -5   1   36.14    5.13
   3  -5  -1   33.60    2.07
  -3  -5   1   37.54    2.89
  -3   5   1   36.00    2.13
   3   5  -1   30.26    2.48
   1  -5  -1   29.41    2.26
  -1  -5   1   21.76    2.15
  -1  -5   1   24.14    1.95
  -1  -5  -1   16.45    1.33
  -1  -5  -1   16.39    1.55
   1  -5   1   13.14    1.50
   1  -5   1   12.04    1.26
  -3  -5  -1    8.97    1.23
  -3  -5  -1    9.79    1.01
   3  -5   1    7.87    1.08
   5  -5   1    9.89    0.72
  -5  -5  -1   11.09    1.30
   5  -5   1   10.07    1.14
  -5  -5  -1   10.82    1.13
   7  -5   1   79.89    5.24
  -7  -5  -1   58.79    4.82
   7  -5   1   69.20    4.29
  -7   5  -1   70.65    4.49
   9  -5   1   37.36    2.86
  -9  -5  -1   31.38    2.66
  -9  -5  -1   31.45    2.97
   9  -5   1   34.33    2.22
  -9   5  -1   37.82    2.29
  -9   5  -1   41.88    2.70
  11  -5   1   87.20    7.91
 -11  -5  -1   83.77    5.84
 -11  -5  -1   79.73    6.34
  11  -5   1   86.64    5.42
 -11   5  -1   85.00    6.46
 -11   5  -1   85.44    6.26
  13  -5   1    2.69    0.73
 -13  -5  -1    3.00    2.32
  13  -5   1    2.99    0.43
 -13  -5  -1    1.82    1.01
 -13   5  -1    2.12    0.45
  15  -5   1   36.32    2.18
  15  -5   1   33.55    2.92
 -15  -5  -1   33.91    2.86
 -15   5  -1   29.44    2.91
 -15   5  -1   32.45    2.49
 -17  -5  -1   21.14    1.74
  17  -5   1   18.23    1.37
 -17   5  -1   19.58    1.43
 -17   5  -1   18.21    1.86
 -19  -5  -1   10.99    1.17
  19  -5   1    9.51    0.85
 -19   5  -1    9.66    0.93
 -19   5  -1    8.69    1.23
 -21  -5  -1   44.18    3.29
  21  -5   1   36.91    2.55
 -21  -5  -1   38.40    2.97
 -21   5  -1   37.84    2.63
 -21   5  -1   37.64    3.04
 -23  -5  -1    3.85    1.38
 -23  -5  -1    1.98    2.56
 -23  -5  -1    2.38    0.75
  23  -5   1    2.37    0.58
 -23   5  -1    1.49    0.84
 -23   5  -1    3.42    0.98
 -25  -5  -1    5.25    0.86
  25  -5   1    4.68    0.68
 -25  -5  -1    4.06    0.83
 -25   5  -1    4.25    0.74
 -25   5  -1    6.12    1.01
  27  -5   1    8.34    0.94
 -27   5  -1    7.38    1.35
 -27   5  -1    7.03    0.95
 -29  -5  -1    6.93    1.09
  29  -5   1    7.59    0.89
 -29   5  -1    4.42    1.10
 -29   5  -1    4.72    0.87
 -31  -5  -1    4.61    0.90
 -31   5  -1    4.77    1.72
  33  -5   1    4.64    0.84
 -33  -5  -1    4.26    1.11
 -30  -6   1    8.65    1.94
  30  -6  -1    7.97    0.97
 -30   6   1    8.13    1.79
 -28  -6   1    5.65    2.21
  28  -6  -1    5.87    1.13
 -28   6   1    4.90    3.67
 -26  -6   1    4.19    0.87
  26  -6  -1    5.85    0.78
 -26   6   1    4.69    1.15
 -24  -6   1    2.83    0.83
  24  -6  -1    2.94    0.61
  22  -6  -1    4.47    0.64
 -22  -6   1    5.86    0.96
 -22  -6   1    8.07    1.62
 -22   6   1    5.41    1.08
 -20  -6   1    4.38    0.83
 -20   6   1    3.30    1.05
  18  -6  -1    4.95    0.93
  18  -6  -1    7.66    0.72
 -18   6   1    5.34    0.99
  16  -6  -1    5.81    0.62
 -16  -6   1    4.52    0.91
  16  -6  -1    5.20    0.99
 -16   6   1    6.23    1.01
  14  -6  -1    6.03    1.03
  14  -6  -1    7.15    0.68
 -14  -6   1    8.72    2.21
 -14   6   1    9.77    1.46
 -12  -6   1    7.04    1.11
 -12  -6   1    6.32    0.99
  12  -6  -1    6.00    0.60
  12  -6  -1    7.57    1.07
 -12   6   1    6.02    0.96
  12   6  -1    6.82    2.54
 -10  -6   1    0.66    2.67
  10  -6  -1    0.69    0.30
 -10  -6   1    0.88    0.70
  10  -6  -1    1.29    0.76
  10   6  -1    2.41    5.52
  -8  -6   1    5.32    0.86
  -8  -6   1    5.22    1.15
   8   6  -1    5.06    0.81
   6  -6  -1   10.45    0.77
   6  -6  -1   12.08    1.45
  -6  -6   1   12.54    2.17
  -6  -6   1   11.65    1.52
   6   6  -1   10.14    1.65
  -4  -6   1   33.70    3.01
  -4  -6   1   37.86    2.78
   4   6  -1   35.86    2.72
  -2  -6   1   22.22    2.12
  -2  -6   1   24.69    1.97
   2  -6  -1   21.40    2.13
   0  -6   1   16.45    1.77
   0  -6  -1   18.35    1.85
   0   6  -1   20.19    1.62
   2  -6   1   33.78    2.86
  -2  -6  -1   31.44    2.92
  -2   6  -1   36.38    2.60
   4  -6   1   57.74    4.10
  -4  -6  -1   44.20    4.18
  -4  -6  -1   48.66    3.79
  -4   6  -1   56.17    3.71
  -6  -6  -1    8.53    3.27
   6  -6   1    9.83    0.69
  -6  -6  -1    8.25    1.22
  -6   6  -1    8.48    1.05
  -8  -6  -1    1.21    6.38
  -8  -6  -1    1.51    1.60
   8  -6   1    1.92    0.42
 -10  -6  -1    1.99    1.89
  10  -6   1    2.97    0.79
 -10  -6  -1    0.88    0.92
  10  -6   1    1.93    0.39
 -10   6  -1    2.79    0.83
  10   6   1    1.06    2.83
 -12  -6  -1   28.38    6.08
 -12  -6  -1   16.09    1.84
  12  -6   1   18.15    1.36
  12  -6   1   18.99    1.78
 -14  -6  -1    0.36    1.00
 -14  -6  -1    0.19    0.68
  14  -6   1    1.28    0.68
  14  -6   1    0.55    0.38
 -14   6  -1   -0.25    0.71
  16  -6   1    1.48    1.05
 -16  -6  -1    3.16    2.79
 -16   6  -1    0.36    2.93
  18  -6   1    0.30    0.43
 -18  -6  -1    0.78    0.95
 -18  -6  -1    1.95    0.73
 -18   6  -1    1.59    0.89
 -20  -6  -1    2.37    1.31
  20  -6   1    2.23    0.55
 -20  -6  -1    2.62    4.20
 -20   6  -1    2.61    2.19
 -22  -6  -1    2.94    1.17
  22  -6   1    2.75    0.61
 -22   6  -1    3.60    1.09
  24  -6   1    2.37    1.35
 -24  -6  -1    3.48    1.54
 -24   6  -1    4.83    3.32
 -26   6  -1    0.85    0.98
  28  -6   1    4.11    1.14
 -28  -6  -1    3.35    0.98
 -28   6  -1    7.14    3.15
 -30  -6  -1    3.08    1.11
  30  -6   1    3.49    0.96
 -30   6  -1    5.13    2.02
  27  -7  -1   16.13    1.40
 -27  -7   1   17.51    2.75
 -27   7   1   16.31    2.09
  25  -7  -1    5.67    0.81
 -25   7   1    8.53    1.44
 -23  -7   1   14.46    1.51
  23  -7  -1   11.71    1.14
 -23   7   1   11.12    2.03
  21  -7  -1   16.44    1.34
 -21  -7   1   19.02    1.78
 -21   7   1   12.36    2.19
 -19  -7   1   10.10    1.50
 -19  -7   1    8.38    1.19
  19  -7  -1    8.75    0.87
 -19   7   1   10.06    1.41
 -17  -7   1   26.68    2.40
  17  -7  -1   20.40    2.11
 -17  -7   1   20.30    2.09
  17  -7  -1   21.86    1.60
 -17   7   1   25.18    2.24
 -15  -7   1    8.73    1.21
  15  -7  -1    7.46    0.76
 -15   7   1    9.05    1.23
  13  -7  -1   49.16    3.84
  13  -7  -1   48.24    3.25
 -13  -7   1   41.91    3.53
 -13  -7   1   46.47    3.95
  11  -7  -1    9.78    1.29
 -11  -7   1    6.47    1.11
 -11  -7   1    9.07    1.52
  11  -7  -1    7.87    0.71
 -11   7   1    8.92    1.22
  -9  -7   1   13.10    1.74
  -9  -7   1   13.98    1.53
   9  -7  -1   12.41    0.97
   9  -7  -1   15.00    1.66
  -9   7   1   16.63    1.52
  -7  -7   1   19.34    2.29
  -7  -7   1   21.38    2.05
   7  -7  -1   27.26    2.28
   7   7  -1   18.28    2.92
  -7   7   1   27.18    2.10
  -5  -7   1   15.57    1.69
  -5  -7   1   15.23    1.90
  -5   7   1   20.71    1.74
   5   7  -1   17.77    1.79
   3  -7  -1   64.65    4.52
  -3  -7   1   49.58    4.56
   3   7  -1   44.72    4.41
  -3   7   1   59.94    4.04
  -1  -7   1   29.64    2.79
   1  -7  -1   31.80    2.83
  -1   7   1   32.30    2.51
   1  -7   1   48.11    3.67
  -1  -7  -1   40.82    3.64
   1   7   1   39.90    4.04
  -3  -7  -1    6.65    1.33
   3   7   1    8.63    1.08
  -3   7  -1   10.43    1.27
   5  -7   1   44.83    3.37
  -5  -7  -1   33.97    3.40
  -7  -7  -1    1.08    1.14
   7   7   1    0.45    1.37
  -9  -7  -1   12.47    1.76
   9  -7   1   15.98    1.63
   9  -7   1   15.59    1.06
  -9   7  -1   15.71    1.60
  11  -7   1   31.38    2.57
 -11  -7  -1   28.45    2.40
 -11  -7  -1   22.75    2.61
  11  -7   1   27.38    1.87
  13  -7   1   20.72    2.00
 -13  -7  -1   20.35    1.94
 -13  -7  -1   19.11    2.18
  13  -7   1   19.86    1.42
  15  -7   1   38.42    2.36
 -15  -7  -1   34.42    3.25
 -15  -7  -1   36.44    2.95
 -15   7  -1   32.85    3.04
 -17  -7  -1    9.58    1.57
  17  -7   1    9.53    0.92
 -17  -7  -1   10.60    1.31
 -17   7  -1   12.89    1.60
 -19  -7  -1    3.78    1.02
  19  -7   1    3.08    0.62
 -19   7  -1    2.48    1.01
  21  -7   1   22.53    1.62
 -21  -7  -1   22.41    2.09
 -21  -7  -1   21.92    2.46
 -21   7  -1   18.09    2.01
  23  -7   1   11.48    1.07
 -23  -7  -1   11.92    1.42
 -23   7  -1   10.50    1.56
 -25  -7  -1   10.09    1.62
  25  -7   1    9.22    0.99
 -25   7  -1    9.67    2.09
  20  -8  -1    7.11    1.63
 -20  -8   1    9.78    1.41
 -20   8   1    8.74    2.45
 -18  -8   1    2.26    1.07
 -18  -8   1    2.94    1.28
 -16  -8   1    7.70    1.74
 -16  -8   1    4.91    1.24
 -16   8   1    2.65    1.13
 -14  -8   1    1.27    0.85
 -14   8   1    2.42    1.08
 -12  -8   1   13.00    1.83
  10  -8  -1    5.33    1.22
 -10   8   1    7.67    1.21
  -8  -8   1    3.34    1.25
   8  -8  -1    5.31    1.22
   8   8  -1    2.47    2.37
   6  -8  -1    5.36    1.15
   4  -8  -1   15.45    1.84
   4   8  -1   12.61    2.17
   2   8  -1   -0.17    5.35
   0  -8   1    3.32    1.07
   0   8  -1    2.00    0.98
   0   8   1    3.84    4.64
  -2  -8  -1    5.18    1.40
   2  -8   1    8.24    1.34
   2   8   1    5.60    1.11
  -2   8  -1    5.96    1.17
   4  -8   1    9.51    1.38
  -4  -8  -1    4.24    3.20
   4   8   1    4.42    6.88
  -4   8  -1    8.58    1.31
  -6  -8  -1    0.64    1.10
  -6   8  -1    2.81    0.95
   6   8   1    0.81    0.76
   8  -8   1    2.63    1.11
  -8  -8  -1    5.32    1.65
 -10  -8  -1    4.63    2.11
  10  -8   1    5.53    1.16
 -10   8  -1    4.71    1.12
  12  -8   1   -0.84    0.88
 -12  -8  -1   -2.28    1.30
 -12   8  -1   -0.22    1.01
 -14   8  -1    3.17    1.16
 -16  -8  -1    3.06    1.27
 -18  -8  -1    2.24    2.65
 -18   8  -1    3.31    2.82
 -20  -8  -1    1.06    1.38
  20  -8   1    1.29    0.59
 -20   8  -1    0.57    0.97
 -13  -9   1    0.26    1.93
 -13   9   1    4.69    1.41
  11  -9  -1   19.01    2.08
 -11  -9   1   14.32    2.16
 -11   9   1   22.27    2.15
  -9  -9   1   14.32    1.96
   9  -9  -1   13.39    1.84
  -9   9   1   16.39    1.81
  -7  -9   1    4.96    1.45
  -7   9   1    7.42    1.29
  -5  -9   1    5.30    1.38
   5  -9  -1    8.08    1.37
  -5   9   1    8.94    1.34
  -3  -9   1   11.51    1.77
   3  -9  -1   13.80    1.72
  -3   9   1   11.51    1.55
  -1  -9   1    5.83    1.40
   1  -9  -1    5.54    1.36
  -1   9   1    8.96    1.40
   1   9  -1    8.62    1.29
   1  -9   1    3.87    1.13
  -1  -9  -1    2.28    1.18
   1   9   1    2.04    1.82
  -3  -9  -1   17.73    2.19
   3  -9   1   18.37    2.15
  -3   9  -1   20.36    2.04
  -5  -9  -1    6.00    1.38
   5  -9   1    8.39    1.37
   5   9   1    3.46    2.85
  -5   9  -1   10.46    1.41
  -7  -9  -1   11.38    1.69
   7  -9   1   11.27    1.59
  -9  -9  -1    6.36    1.58
  -9   9  -1    6.39    1.40
 -11   9  -1   16.81    1.91
  40   0  -2    9.47    1.05
 -38   0   2   13.53    1.34
  38   0  -2   10.18    1.12
 -36   0   2    3.69    0.87
  34   0  -2   31.31    2.08
 -34   0   2   25.32    2.14
  32   0  -2   21.18    1.58
 -32   0   2   19.39    1.69
  30   0  -2   82.68    5.11
 -30   0   2   79.80    5.57
 -30   0   2   84.16    5.19
 -28   0   2    3.33    0.52
 -28   0   2    3.06    0.63
  28   0  -2    2.01    0.46
 -26   0   2   73.54    5.00
 -26   0   2   69.83    4.59
  26   0  -2   77.80    4.57
 -24   0   2   95.79    6.38
  24   0  -2  100.03    5.79
 -24   0   2   89.96    5.82
 -22   0   2  145.96    9.26
  22   0  -2  147.94    8.36
 -22   0   2  138.57    8.39
 -22   0   2  127.88    8.98
  20   0  -2  240.74   13.64
 -20   0   2  252.82   15.17
 -20   0   2  200.49   14.75
 -20   0   2  224.93   14.94
 -20   0   2  238.47   13.68
 -18   0   2  137.04    7.71
 -18   0   2  109.82    8.45
 -18   0   2  140.83    8.52
  18   0  -2  128.39    7.66
 -16   0   2  103.05    7.81
  16   0  -2  116.48    6.98
 -16   0   2  132.34    7.78
 -16   0   2  118.57    7.01
 -14   0   2   42.02    2.78
 -14   0   2   46.06    3.06
  14   0  -2   48.18    2.77
 -12   0   2  451.90   28.62
  12   0  -2  524.27   28.50
 -10   0   2   21.60    1.42
 -10   0   2   22.70    1.46
  10   0  -2   25.36    1.45
  -8   0   2  148.64    9.08
  -8   0   2  142.30    9.86
  -8   0   2  148.47    9.07
   8   0  -2  180.39    9.10
   6   0  -2  287.94   16.63
   6   0  -2  278.79   16.63
  -6   0   2  292.35   16.75
  -6   0   2  279.83   19.58
  -6   0   2  285.74   16.65
  -4   0   2  226.80   13.16
   4   0  -2  232.42   13.14
  -4   0   2  225.80   15.38
   4   0  -2  214.75   15.45
  -4   0  -2   70.00    4.23
  -4   0  -2   72.10    4.67
  -4   0  -2   82.50    4.62
  -4   0  -2   72.04    4.21
   4   0   2   65.73    4.59
   4   0   2   68.61    4.66
   4   0   2   69.43    4.22
   4   0   2   71.93    4.22
   6   0   2  408.21   27.66
   6   0   2  482.29   25.14
  -6   0  -2  435.98   25.10
  -6   0  -2  406.10   25.11
  -6   0  -2  418.42   27.42
  -8   0  -2   74.74    4.75
   8   0   2   64.45    4.68
   8   0   2   74.22    4.80
  -8   0  -2   75.34    4.68
   8   0   2   76.55    4.30
  -8   0  -2   69.00    4.31
  10   0   2  237.25   13.67
 -10   0  -2  240.80   13.70
 -10   0  -2  249.76   14.89
  10   0   2  202.22   15.19
 -10   0  -2  235.25   15.26
  12   0   2   88.07    5.23
 -12   0  -2   92.02    5.69
 -12   0  -2   85.18    5.25
 -12   0  -2   85.79    5.77
  14   0   2    7.98    0.59
 -14   0  -2    6.25    0.56
 -14   0  -2    6.38    0.62
 -14   0  -2    6.44    0.60
 -16   0  -2  130.14    8.68
  16   0   2  127.94    7.78
 -16   0  -2  130.20    7.82
 -16   0  -2  135.56    8.60
 -18   0  -2   32.89    2.22
  18   0   2   29.40    2.05
 -18   0  -2   33.11    2.12
 -18   0  -2   33.39    2.22
 -20   0  -2  163.43   10.52
  20   0   2  158.56    9.52
 -20   0  -2  163.55   10.32
 -20   0  -2  155.28    9.57
  22   0   2   11.60    1.00
 -22   0  -2   14.28    1.12
 -22   0  -2   13.05    1.03
 -22   0  -2   12.20    0.99
  24   0   2   47.61    2.81
 -24   0  -2   42.91    2.86
 -24   0  -2   39.58    2.96
 -26   0  -2   25.21    1.89
 -26   0  -2   22.96    1.80
  26   0   2   27.16    1.78
  28   0   2   70.87    4.55
 -28   0  -2   74.08    4.64
  30   0   2   20.32    1.57
 -30   0  -2   19.26    1.65
  32   0   2   50.18    3.38
 -32   0  -2   52.61    3.53
 -34   0  -2   14.33    1.45
  34   0   2   13.92    1.29
  36   0   2    0.66    1.07
 -36   0  -2    0.55    0.80
  38   0   2    7.37    1.13
 -38   0  -2    6.58    1.17
  39  -1  -2   13.27    1.24
 -39  -1   2   10.77    1.29
 -39   1   2   11.04    1.35
  37  -1  -2    1.60    1.12
  35  -1  -2   25.41    1.92
 -35  -1   2   24.94    2.09
 -35   1   2   24.59    2.04
  35   1  -2   29.34    1.97
  33  -1  -2   22.35    1.65
 -33  -1   2   21.54    1.73
  33   1  -2   21.77    1.62
 -33   1   2   17.76    1.70
  31  -1  -2    8.78    0.91
 -31  -1   2    6.85    0.89
 -31  -1   2    8.90    0.98
  31   1  -2    7.78    0.84
 -31   1   2   10.05    1.08
 -29  -1   2   16.78    1.38
  29  -1  -2   16.44    1.31
 -29  -1   2   15.73    1.37
 -29   1   2   17.37    1.40
  29   1  -2   16.14    1.28
 -27  -1   2    9.01    1.66
  27  -1  -2   11.72    1.17
 -27   1   2   14.36    1.34
 -27   1   2    8.81    2.67
  25  -1  -2   27.15    1.84
 -25  -1   2   27.20    2.01
 -25  -1   2   27.84    1.86
 -25   1   2   26.51    1.89
  25   1  -2   27.02    1.80
 -25   1   2   26.79    1.94
 -25   1   2   23.64    2.04
 -23  -1   2   45.42    2.89
  23  -1  -2   44.12    2.86
 -23  -1   2   47.78    3.18
 -23   1   2   47.04    2.93
 -23   1   2   42.64    3.06
  23   1  -2   42.87    2.83
 -23   1   2   46.66    3.11
 -21  -1   2   44.23    3.43
 -21  -1   2   36.58    3.41
  21  -1  -2   43.08    2.62
 -21   1   2   41.88    2.97
  21   1  -2   42.33    3.23
 -21   1   2   36.57    2.80
 -21   1   2   44.60    2.86
 -19  -1   2   72.24    4.95
  19  -1  -2   75.47    4.33
 -19  -1   2   69.47    4.43
 -19   1   2   65.00    4.81
  19   1  -2   76.24    4.32
 -19   1   2   68.34    4.35
  17  -1  -2   74.36    4.68
 -17  -1   2   81.47    5.23
 -17  -1   2   78.21    4.69
 -17   1   2   79.41    4.72
  17   1  -2   75.74    4.66
  15  -1  -2   89.90    5.12
 -15  -1   2   78.40    6.16
 -15  -1   2   74.03    6.69
  15   1  -2   88.74    5.75
 -15   1   2   71.53    5.64
 -13  -1   2   18.25    1.30
 -13  -1   2   16.67    1.10
 -13  -1   2   16.64    1.14
 -13   1   2   16.59    1.16
  13   1  -2   19.77    1.12
  13   1  -2   16.37    1.34
 -11  -1   2  132.32    7.93
 -11  -1   2  125.36    9.52
 -11  -1   2  132.18    8.87
 -11  -1   2  129.38    7.95
  11  -1  -2  148.26    8.30
  11   1  -2  141.28    7.94
 -11   1   2  138.37    8.47
   9  -1  -2   62.95    4.26
  -9  -1   2   74.62    4.25
  -9  -1   2   75.65    4.26
  -9  -1   2   72.34    5.06
  -9  -1   2   79.73    4.78
   9   1  -2   64.69    4.24
  -9   1   2   73.98    4.28
  -7  -1   2  191.60   11.57
   7  -1  -2  191.38   11.72
  -7  -1   2  195.24   13.80
  -7  -1   2  195.19   11.58
   7  -1  -2  214.98   11.60
  -7  -1   2  206.65   12.93
   7   1  -2  195.45   11.58
   7   1  -2  174.87   16.01
   7   1  -2  219.62   12.94
   7   1  -2  200.32   11.58
  -7   1   2  196.01   11.63
  -7   1   2  191.66   16.13
  -5  -1   2    4.88    0.35
  -5  -1   2    6.36    0.37
  -5  -1   2    5.43    0.40
  -5  -1   2    4.79    2.23
   5  -1  -2    4.49    0.39
   5   1  -2   17.86   11.23
   5   1  -2    5.68    0.55
   5   1  -2    7.09   13.66
  -5   1   2    5.82    0.39
  -3  -1   2  487.39   40.98
  -3   1   2  654.71   61.87
   3   1  -2  556.62   39.06
  -1  -1   2  185.32   13.95
  -1  -1   2  195.89   13.70
  -1  -1   2  155.84   11.59
   1  -1  -2  155.88   10.15
  -1  -1   2  143.77   10.61
  -1   1   2  139.35    9.47
   1   1  -2  161.15   11.73
   1   1  -2  146.09   14.66
   1   1  -2  187.02   15.89
   1   1  -2  147.42   13.10
  -1   1   2  165.57   16.16
  -1  -1  -2   67.71    3.73
   1  -1   2   67.58    4.96
   1  -1   2   57.64    4.61
  -1  -1  -2   65.66    3.73
  -1  -1  -2   66.94    4.20
   1  -1   2   54.09    4.48
  -1   1  -2   54.30    5.04
  -1   1  -2   57.63    5.13
   1   1   2   67.84    3.73
   1   1   2   64.62    4.19
   1   1   2   66.80    3.74
  -1   1  -2   64.15    4.16
   3  -1   2  875.87  135.94
   5  -1   2  140.62    8.15
  -5  -1  -2  133.95    9.07
   5  -1   2  148.45    8.14
  -5  -1  -2  129.03    8.14
  -5  -1  -2  141.98    9.08
  -5  -1  -2  142.98    9.71
  -5  -1  -2  136.75    8.12
  -5   1  -2  118.49    9.73
   5   1   2  143.21    8.18
  -5   1  -2  131.95    8.15
   5   1   2  150.47    9.07
   5   1   2  146.71    8.15
  -7  -1  -2  406.00   26.58
  -7  -1  -2  409.09   24.05
  -7  -1  -2  363.22   22.34
  -7  -1  -2  384.19   24.42
  -7  -1  -2  396.59   22.09
   7  -1   2  356.16   22.00
  -7   1  -2  352.30   26.38
   7   1   2  375.04   24.82
  -7   1  -2  354.28   23.91
  -7   1  -2  363.29   22.10
   7   1   2  377.07   31.35
   7   1   2  369.31   22.16
  -9  -1  -2   24.89    1.42
  -9  -1  -2   22.43    1.59
  -9  -1  -2   24.01    1.52
   9  -1   2   23.93    1.44
  -9  -1  -2   23.40    1.72
  -9  -1  -2   22.38    1.45
  -9   1  -2   19.43    1.65
   9   1   2   25.69    1.43
   9   1   2   25.65   22.69
  -9   1  -2   20.98    1.45
  -9   1  -2   19.87    1.58
 -11  -1  -2  261.19   19.10
  11  -1   2  240.85   14.52
 -11  -1  -2  261.82   16.17
 -11  -1  -2  274.69   19.87
 -11  -1  -2  240.23   14.56
 -11   1  -2  229.84   15.83
 -11   1  -2  249.38   14.56
 -11   1  -2  241.07   17.79
  11   1   2  240.80   14.51
 -13  -1  -2   55.44    3.73
 -13  -1  -2   58.62    3.39
 -13  -1  -2   54.77    4.46
  13  -1   2   57.58    3.37
 -13   1  -2   48.17    4.38
  13   1   2   59.46    3.36
 -13   1  -2   57.74    3.41
 -13   1  -2   51.02    3.67
  15  -1   2   33.68    1.96
 -15  -1  -2   23.92   17.35
 -15  -1  -2   27.56    2.50
 -15  -1  -2   28.43    1.96
 -15   1  -2   27.69    2.68
  15   1   2   34.39    1.94
 -15   1  -2   29.07    2.00
 -17  -1  -2   43.37    2.97
 -17  -1  -2   42.57    3.47
  17  -1   2   38.53    2.68
 -17   1  -2   47.80    3.62
 -17   1  -2   41.88    3.03
 -17   1  -2   45.84    3.25
 -19  -1  -2   33.00    2.07
  19  -1   2   30.44    2.01
 -19  -1  -2   30.18    2.18
 -19   1  -2   30.47    2.17
  19   1   2   29.69    1.98
 -19   1  -2   30.96    2.07
 -21  -1  -2   46.50    5.62
 -21  -1  -2   42.02    4.89
  21  -1   2   43.55    2.95
 -21   1  -2   46.16    5.14
  21   1   2   44.54    3.96
 -21   1  -2   39.01    2.87
 -21   1  -2   43.85    3.80
  23  -1   2   32.04    2.20
 -23  -1  -2   33.08    2.58
 -23  -1  -2   36.49    2.27
 -23   1  -2   33.96    2.28
 -23   1  -2   34.27    2.64
 -23   1  -2   29.75    2.26
  23   1   2   34.08    2.20
 -25  -1  -2   24.68    2.02
 -25  -1  -2   30.91    2.02
  25  -1   2   27.95    1.95
  25   1   2   28.71    1.92
 -25   1  -2   27.07    2.08
 -25   1  -2   28.20    2.04
  27  -1   2   20.27    1.41
 -27  -1  -2   17.62    1.45
 -27  -1  -2   14.73    1.36
 -27   1  -2   14.83    1.45
  27   1   2   19.08    1.35
  29  -1   2   32.88    2.35
  29   1   2   34.68    2.44
  31  -1   2    4.41    0.74
  31   1   2    3.66    0.69
  33   1   2    3.92    0.72
  35  -1   2   16.63    1.42
 -35  -1  -2   14.49    1.51
 -35   1  -2   13.86    1.55
 -37   1  -2    3.58    0.92
 -38  -2   2    9.01    1.13
  38  -2  -2    9.92    1.07
 -38   2   2    8.09    1.18
 -36  -2   2   24.83    1.97
  36  -2  -2   23.57    1.88
 -36   2   2   25.79    2.05
 -34  -2   2    6.00    0.80
 -34  -2   2    4.55    0.88
  34  -2  -2    4.93    0.74
 -34   2   2    4.25    0.83
  32  -2  -2   41.56    2.75
 -32  -2   2   39.89    2.79
 -32  -2   2   41.55    3.02
 -32   2   2   39.42    2.81
 -30  -2   2    4.72    0.73
  30  -2  -2    3.92    0.62
 -30   2   2    3.11    0.71
  30   2  -2    5.14    0.65
 -28  -2   2   55.47    3.57
  28  -2  -2   56.27    3.56
 -28  -2   2   61.70    3.97
  28   2  -2   54.65    3.50
 -28   2   2   51.53    3.83
 -28   2   2   54.39    3.62
 -26  -2   2   22.43    1.57
  26  -2  -2   20.93    1.57
 -26  -2   2   22.59    1.74
  26   2  -2   21.68    1.51
 -26   2   2   19.91    1.57
 -26   2   2   20.70    1.69
 -26   2   2   22.87    1.65
 -24  -2   2   40.72    2.34
 -24  -2   2   34.67    2.56
  24  -2  -2   32.90    2.29
 -24   2   2   35.44    2.37
  24   2  -2   35.70    2.25
 -24   2   2   31.29    2.49
 -24   2   2   34.40    2.43
 -22  -2   2   96.21    5.91
 -22  -2   2   88.39    5.27
  22  -2  -2   89.32    5.28
 -22  -2   2   74.63    6.11
 -22   2   2   85.50    5.31
 -22   2   2   86.04    5.75
  22   2  -2   86.92    5.22
 -20  -2   2   19.02    1.48
 -20  -2   2   18.40    1.50
 -20  -2   2   17.71    1.30
  20  -2  -2   21.71    1.37
  20   2  -2   20.94    1.29
 -20   2   2   18.54    1.39
 -20   2   2   16.58    1.44
 -18  -2   2  130.65    8.32
  18  -2  -2  132.59    7.46
 -18  -2   2  118.14    7.42
 -18  -2   2  113.85    9.59
 -18   2   2  119.91    7.47
  18   2  -2  133.22    7.41
 -16  -2   2    4.88    0.77
 -16  -2   2    4.72    0.56
 -16  -2   2    5.22    0.42
  16  -2  -2    5.76    0.53
 -16  -2   2    4.63    0.48
  16  -2  -2    6.38    0.53
 -16   2   2    4.40    0.49
 -16   2   2    5.62    0.55
 -14  -2   2  153.21    9.63
  14  -2  -2  174.10    9.57
 -14  -2   2  152.19   11.93
 -14  -2   2  151.93    9.53
 -14  -2   2  176.52   10.70
  14  -2  -2  153.12   14.67
 -14   2   2  149.71   17.15
  14   2  -2  173.07    9.53
 -14   2   2  165.34    9.59
 -12  -2   2   51.40    3.15
  12  -2  -2   50.33    3.81
 -12  -2   2   56.96    3.86
 -12  -2   2   58.33    3.63
 -12  -2   2   53.09    3.18
  12  -2  -2   53.49    3.20
  12   2  -2   51.80    3.16
 -12   2   2   53.24    3.23
 -12   2   2   44.67    5.72
 -10  -2   2  230.27   14.82
 -10  -2   2  235.05   13.87
  10  -2  -2  209.49   12.40
  10  -2  -2  181.21   16.19
 -10  -2   2  202.29   12.55
 -10  -2   2  207.99   12.50
 -10   2   2  214.11   12.52
 -10   2   2  216.19   17.75
  10   2  -2  204.14   12.46
  -8  -2   2  107.10    6.41
   8  -2  -2  108.24    6.50
  -8  -2   2  125.69    7.25
   8  -2  -2  104.67    7.87
  -8  -2   2  115.76    7.75
   8   2  -2   95.55    7.05
  -8   2   2  111.71    6.64
   8   2  -2  106.68    6.40
   6  -2  -2  257.35   17.51
  -6  -2   2  276.72   19.19
  -6  -2   2  294.91   18.26
   6  -2  -2  230.38   21.47
  -6   2   2  304.68   19.37
   4  -2  -2   47.74    3.53
  -4  -2   2   42.84    3.40
   4  -2  -2   44.46    2.77
  -4  -2   2   50.01    3.16
  -4   2   2   48.95    2.82
  -2  -2   2   46.48    3.62
  -2  -2   2   46.27    3.21
   2  -2  -2   42.14    2.70
   2   2  -2   43.73    3.48
   2   2  -2   53.04    3.90
  -2   2   2   45.22    2.71
   0  -2   2  108.40    6.53
   0  -2  -2   87.28    8.63
   0  -2  -2   94.29    6.61
   0  -2  -2  106.81    5.81
   0  -2   2  111.06    5.90
   0   2  -2   90.59    7.70
   0   2   2   90.34    6.37
   0   2  -2   97.91    6.52
  -2  -2  -2    7.28    0.47
   2  -2   2    6.66    0.48
  -2  -2  -2    7.98    0.76
  -2  -2  -2    6.29    0.64
  -2   2  -2    7.35    0.47
  -2   2  -2    7.25    0.51
  -4  -2  -2  328.19   21.93
  -4  -2  -2  332.87   22.96
  -4  -2  -2  352.13   21.46
   4  -2   2  291.74   21.07
  -4  -2  -2  381.48   20.37
   4  -2   2  294.95   23.91
   4   2   2  292.31   21.60
   4   2   2  296.57   29.10
  -4   2  -2  347.76   26.35
  -4   2  -2  354.82   23.21
  -6  -2  -2    9.80    0.94
   6  -2   2    8.51    0.78
   6  -2   2    8.62    0.65
   6  -2   2    9.48    1.99
  -6  -2  -2    9.50    0.65
  -6  -2  -2    9.13    0.61
  -6  -2  -2    8.90    0.79
  -6   2  -2   10.12    0.82
  -6   2  -2   10.50    0.70
   6   2   2    9.29    0.62
   6   2   2   11.64    2.62
  -8  -2  -2  358.21   20.00
  -8  -2  -2  354.71   23.25
   8  -2   2  297.82   19.60
  -8  -2  -2  345.83   19.82
  -8  -2  -2  339.13   21.71
   8   2   2  359.54   36.68
   8   2   2  343.58   19.77
  -8   2  -2  305.75   28.33
  -8   2  -2  322.80   30.17
  -8   2  -2  303.58   19.95
 -10  -2  -2   66.68    4.11
  10  -2   2   75.03    4.16
 -10  -2  -2   66.30    4.14
 -10  -2  -2   67.20    4.64
 -10  -2  -2   73.58    5.02
 -10   2  -2   64.83    4.17
  10   2   2   78.00    4.13
 -10   2  -2   61.92    4.64
 -12  -2  -2  361.06   21.52
 -12  -2  -2  369.28   23.44
 -12  -2  -2  390.53   25.09
 -12  -2  -2  344.23   22.02
  12  -2   2  355.27   21.03
 -12   2  -2  350.67   21.05
  12   2   2  376.41   21.30
 -12   2  -2  325.18   22.95
 -14  -2  -2   69.95    4.26
 -14  -2  -2   74.49    5.10
  14  -2   2   63.94    4.24
 -14  -2  -2   74.35    4.77
 -14   2  -2   71.96    4.30
  14   2   2   66.24    4.22
 -14   2  -2   72.10    4.71
 -16  -2  -2   71.64    5.22
 -16  -2  -2   70.62    4.88
  16  -2   2   71.75    4.39
 -16  -2  -2   71.54    4.39
 -16   2  -2   74.12    4.83
 -16   2  -2   71.47    4.44
  16   2   2   74.57    4.35
 -18  -2  -2   40.38    2.98
 -18  -2  -2   43.44    3.48
  18  -2   2   43.79    2.66
  18   2   2   43.88    3.46
 -18   2  -2   42.84    2.71
 -18   2  -2   38.20    2.91
 -20  -2  -2   43.90    3.09
  20  -2   2   41.26    2.77
 -20  -2  -2   49.46    2.83
 -20  -2  -2   42.35    3.26
 -20   2  -2   43.22    3.08
 -20   2  -2   43.50    2.85
  20   2   2   43.63    2.75
  22  -2   2   73.79    4.61
 -22  -2  -2   78.76    4.65
 -22  -2  -2   78.03    5.12
 -22   2  -2   74.87    4.68
 -22   2  -2   70.42    5.02
  22   2   2   73.26    4.58
 -24  -2  -2    5.24    0.70
  24  -2   2    4.18    0.58
  24   2   2    5.26    0.61
 -24   2  -2    4.34    0.77
  26  -2   2   42.88    2.90
 -26  -2  -2   45.15    3.20
 -26  -2  -2   49.28    2.98
 -26   2  -2   44.22    3.20
 -26   2  -2   42.31    2.98
  26   2   2   43.66    2.86
 -28  -2  -2   15.77    1.56
 -28  -2  -2   16.33    1.53
  28  -2   2   12.55    1.20
 -28   2  -2   16.12    1.35
  28   2   2   14.50    1.19
 -30  -2  -2   14.24    1.29
  30  -2   2   12.79    1.19
 -30  -2  -2   14.32    1.25
 -30   2  -2   12.98    1.28
  32  -2   2   20.30    1.67
 -32  -2  -2   21.98    1.77
 -32   2  -2   22.34    1.81
  34  -2   2    5.23    0.83
 -34  -2  -2    5.13    0.95
 -34   2  -2    4.46    0.96
 -36  -2  -2   30.04    2.21
  36  -2   2   26.99    2.07
 -36   2  -2   24.29    2.15
  37  -3  -2   10.31    1.10
 -37  -3   2   10.16    1.15
 -37   3   2    9.74    1.19
  35  -3  -2    8.71    0.92
 -35  -3   2    7.93    0.97
 -35  -3   2    6.52    0.94
 -35   3   2    6.79    1.02
  33  -3  -2    7.93    0.98
 -33  -3   2    9.19    1.08
 -33  -3   2    9.84    1.03
 -33   3   2    9.97    1.12
 -31  -3   2   39.32    2.92
  31  -3  -2   38.14    2.61
 -31  -3   2   37.40    2.59
 -31   3   2   38.03    2.70
  29  -3  -2    7.18    0.80
 -29  -3   2    6.70    0.78
 -29  -3   2    4.82    0.81
 -29   3   2    5.71    0.86
 -29   3   2    5.85    0.86
  27  -3  -2   33.07    2.32
 -27  -3   2   38.19    2.32
 -27  -3   2   33.12    2.59
 -27   3   2   31.65    2.38
 -27   3   2   35.48    3.46
  25  -3  -2   13.32    1.13
 -25  -3   2   13.25    1.24
 -25  -3   2   15.99    1.11
 -25   3   2   11.47    1.14
 -25   3   2   11.89    1.69
 -23  -3   2   14.91    1.72
 -23   3   2    7.98    3.35
  23   3  -2   21.69    2.79
  21  -3  -2   16.78    1.29
 -21  -3   2   17.55    1.46
 -21  -3   2   19.67    1.26
 -21  -3   2   18.80    1.49
  21   3  -2   19.33    1.20
 -21   3   2   14.71    1.33
 -21   3   2   15.31    1.42
 -19  -3   2   34.55    2.67
 -19  -3   2   35.97    2.56
 -19  -3   2   31.63    2.20
  19  -3  -2   37.51    2.25
 -19   3   2   33.83    2.28
  19   3  -2   35.19    2.26
 -17  -3   2   18.73    6.57
  17  -3  -2    9.65    0.77
 -17  -3   2    8.55    1.18
 -17  -3   2   11.33    2.02
  17  -3  -2    9.34    0.91
  17   3  -2    9.84    0.70
 -17   3   2   10.29    0.82
 -15  -3   2   32.45    6.70
 -15  -3   2   29.42    1.95
 -15  -3   2   29.09    1.91
  15  -3  -2   33.50    2.42
 -15  -3   2   35.55    3.34
  15  -3  -2   33.00    2.00
  15   3  -2   30.45    1.93
 -15   3   2   32.03    2.17
 -13  -3   2   30.02    2.19
 -13  -3   2   27.11    1.84
 -13  -3   2   27.83    1.82
  13  -3  -2   33.17    2.43
  13  -3  -2   33.81    1.93
 -13  -3   2   30.08    2.38
  13   3  -2   33.17    1.83
 -13   3   2   26.22    2.01
 -11  -3   2   81.89    4.95
  11  -3  -2   76.46    5.99
 -11  -3   2   75.61    5.32
  11  -3  -2   73.25    4.44
 -11  -3   2   69.07    4.39
  11   3  -2   65.00    4.72
 -11   3   2   69.09    4.70
  11   3  -2   74.08    4.63
  -9  -3   2  103.03    8.00
   9  -3  -2  113.07    9.00
   9  -3  -2  124.01    7.10
  -9  -3   2  117.89    7.47
  -9   3   2  116.75    7.35
   9   3  -2  100.15    7.32
  -7  -3   2   59.98    4.76
   7  -3  -2   60.25    4.00
  -7  -3   2   69.04    4.40
   7  -3  -2   72.23    5.41
  -7   3   2   63.89    4.28
   5  -3  -2  202.72   10.93
  -5  -3   2  163.20   14.30
  -5  -3   2  190.35   12.85
  -5   3   2  181.21   11.86
  -3  -3   2  311.07   27.72
   3  -3  -2  282.03   18.75
  -3  -3   2  341.79   20.28
   3   3  -2  284.23   23.35
  -3   3   2  296.65   21.06
  -1  -3   2  138.28    9.53
   1  -3  -2  126.25    8.47
  -1  -3   2  160.96   10.95
   1   3  -2  156.30    9.38
   1  -3   2   62.43    4.53
   1  -3   2   65.90    4.87
  -1  -3  -2   76.90    5.01
  -1  -3  -2   64.27    4.02
  -1   3  -2   76.96    5.47
   3  -3   2   81.68    6.57
   3  -3   2   93.45    6.59
  -3  -3  -2   89.16   11.10
   3  -3   2   80.93    6.05
  -3  -3  -2   96.77    6.19
  -3   3  -2  110.51    7.38
  -5  -3  -2   95.15    6.32
   5  -3   2   85.98    5.73
  -5  -3  -2   81.43    5.77
  -5  -3  -2   75.06    6.21
   5  -3   2   81.78    5.53
  -5   3  -2  101.12    6.34
  -5   3  -2   86.40    5.89
   7  -3   2    6.78    0.61
  -7  -3  -2    4.83    0.70
   7  -3   2    7.39    0.51
  -7  -3  -2    5.22    0.46
   7   3   2    6.99    0.44
  -7   3  -2    5.69    0.54
   9  -3   2   94.41    5.69
  -9  -3  -2   96.39    6.38
  -9  -3  -2   91.39    6.86
  -9  -3  -2   99.89    6.74
  -9  -3  -2   94.16    5.60
   9  -3   2  109.12    9.78
  -9   3  -2   85.84    5.90
  -9   3  -2  100.52    9.62
   9   3   2  107.11    7.04
  -9   3  -2   79.15    8.43
  11  -3   2   54.32    3.46
 -11  -3  -2   63.82    4.30
 -11  -3  -2   56.62    3.40
 -11  -3  -2   58.25    3.93
 -11  -3  -2   61.14    4.38
 -11   3  -2   52.16    3.92
  11   3   2   58.39    4.26
  11   3   2   60.47    6.28
 -11   3  -2   55.50    3.50
 -11   3  -2   52.89    4.47
 -13  -3  -2  177.22   11.48
 -13  -3  -2  164.72   10.66
 -13  -3  -2  165.09    9.57
  13  -3   2  164.29    9.52
 -13  -3  -2  162.45    9.58
 -13   3  -2  153.90    9.55
 -13   3  -2  133.57   14.90
 -13   3  -2  146.64   10.52
  13   3   2  167.86    9.92
 -15  -3  -2  124.21    8.28
 -15  -3  -2  113.20    7.03
 -15  -3  -2  114.50    7.68
  15  -3   2  115.79    6.85
  15   3   2  124.52    6.99
 -15   3  -2  109.18    6.89
 -15   3  -2   98.74    8.26
 -17  -3  -2   65.32    4.60
 -17  -3  -2   58.65    4.25
 -17  -3  -2   63.31    3.77
  17  -3   2   58.78    3.78
 -17   3  -2   59.99    3.83
  17   3   2   62.09    3.72
 -17   3  -2   61.71    4.25
 -19  -3  -2   46.35    3.49
 -19  -3  -2   48.19    6.31
  19  -3   2   41.11    2.79
  19   3   2   43.13    6.61
 -19   3  -2   44.02    3.15
 -19   3  -2   44.49    2.87
 -21  -3  -2   41.84    3.05
 -21  -3  -2   42.13    2.71
 -21  -3  -2   42.08    3.26
  21  -3   2   45.63    2.73
 -21   3  -2   38.95    3.02
 -21   3  -2   41.20    2.77
  21   3   2   42.37    2.64
  23  -3   2    8.48    0.75
 -23  -3  -2    7.59    0.77
 -23  -3  -2    7.15    0.88
 -23   3  -2    6.64    0.98
 -23   3  -2    5.86    0.79
 -25  -3  -2   25.71    1.80
 -25  -3  -2   23.11    1.98
  25  -3   2   28.76    1.82
 -25   3  -2   22.63    2.00
 -25   3  -2   24.22    1.87
 -27  -3  -2   13.57    1.51
  27  -3   2   14.52    1.23
 -27   3  -2   14.87    1.64
 -29  -3  -2    9.98    1.15
 -29  -3  -2    7.34    1.00
  29  -3   2    9.61    0.98
 -29   3  -2    9.44    1.12
  31  -3   2    7.52    1.02
 -31  -3  -2    9.63    1.06
 -31  -3  -2    9.16    1.09
 -31   3  -2    8.64    1.08
 -33  -3  -2    4.53    0.80
 -33   3  -2    4.27    0.91
  35  -3   2    5.44    0.84
 -35  -3  -2    3.81    0.83
 -35   3  -2    5.30    0.96
 -36  -4   2   -0.54    1.19
  36  -4  -2   -0.32    0.61
 -36  -4   2    1.77    1.45
 -36   4   2    0.23    1.85
  34  -4  -2   18.22    1.48
 -34  -4   2   17.92    1.69
 -34  -4   2   16.73    1.45
 -34   4   2   18.00    1.59
  32  -4  -2    3.04    0.68
 -32  -4   2    3.80    0.65
 -32  -4   2    3.61    0.79
 -32   4   2    2.81    0.74
 -30  -4   2   22.80    1.70
 -30  -4   2   25.11    2.03
  30  -4  -2   23.79    1.80
 -30   4   2   21.74    2.00
 -30   4   2   23.45    1.85
 -28  -4   2   11.31    1.00
  28  -4  -2   10.93    1.02
 -28  -4   2   12.18    1.21
 -28   4   2    9.76    1.09
 -28   4   2   11.81    1.34
 -26  -4   2   24.03    1.60
 -26  -4   2   23.34    1.93
  26  -4  -2   24.90    1.68
 -26   4   2   21.00    1.91
 -26   4   2   19.79    1.67
 -24  -4   2    6.64    0.89
  24  -4  -2    6.73    0.76
 -24  -4   2    6.62    0.68
 -24  -4   2    8.17    0.92
 -24   4   2    7.61    1.03
 -24   4   2    7.12    0.82
  22  -4  -2   62.82    4.02
 -22  -4   2   71.59    4.61
 -22  -4   2   66.99    3.96
 -22  -4   2   65.90    4.81
 -22   4   2   60.06    4.47
 -22   4   2   60.76    4.06
 -20  -4   2   57.70    3.96
 -20  -4   2   58.36    4.20
 -20  -4   2   58.78    3.39
  20  -4  -2   52.92    3.44
 -20   4   2   51.20    3.87
 -20   4   2   52.53    3.49
 -18  -4   2    2.35    0.57
  18  -4  -2    1.22    0.37
  18  -4  -2    1.73    0.54
 -16  -4   2   92.05    6.27
  16  -4  -2   95.92    5.58
 -16  -4   2   91.49    5.51
 -16  -4   2   93.26    6.71
  16  -4  -2   86.69    6.63
 -16   4   2   92.80    5.81
 -14  -4   2   21.97    1.86
 -14  -4   2   22.16    1.69
  14  -4  -2   20.07    1.37
  14  -4  -2   19.54    1.74
 -14   4   2   19.84    1.40
 -12  -4   2  167.55   11.35
  12  -4  -2  146.31    9.91
  12  -4  -2  149.54   13.37
 -12  -4   2  160.94   10.54
 -12   4   2  166.94   11.41
  10  -4  -2  128.66   10.27
  10  -4  -2  121.64    7.41
 -10  -4   2  109.20    8.32
 -10  -4   2  115.84    7.73
 -10   4   2  114.58    7.73
  10   4  -2  106.64    7.48
   8  -4  -2   72.71    4.05
  -8  -4   2   60.69    5.93
  -8  -4   2   72.72    4.62
  -8   4   2   67.59    4.43
   8   4  -2   56.27    5.79
  -6  -4   2  194.55   15.26
   6  -4  -2  240.54   13.09
  -6  -4   2  220.80   14.87
  -6   4   2  223.72   14.26
   6   4  -2  193.93   14.82
  -4  -4   2  234.09   15.82
   4  -4  -2  265.13   18.55
   4  -4  -2  216.66   14.16
  -4  -4   2  224.98   18.11
  -4   4   2  232.90   15.66
   4   4  -2  214.95   20.07
   2  -4  -2  161.26   10.65
  -2  -4   2  180.82   17.66
  -2  -4   2  183.94   12.50
   2   4  -2  202.42   16.95
  -2   4   2  168.00   12.70
   0  -4   2  175.33   12.42
   0  -4  -2  192.71   12.93
   0  -4  -2  158.11   11.57
   0   4  -2  175.78   13.62
   2  -4   2  174.11   12.13
  -2  -4  -2  172.53   12.49
   2  -4   2  199.64   13.61
  -2  -4  -2  174.47   19.71
   2  -4   2  182.42   12.36
  -2   4  -2  200.57   14.47
   4  -4   2   10.42    0.75
  -4  -4  -2   13.78    3.21
  -4  -4  -2   11.57    1.43
  -4   4  -2   11.71    0.90
  -6  -4  -2  151.07   11.52
   6  -4   2  194.11   12.12
   6  -4   2  192.30   11.88
  -6   4  -2  177.32   11.65
  -6   4  -2  160.49   12.48
  -8  -4  -2    3.01    0.70
  -8  -4  -2    2.70    0.88
   8  -4   2    5.11    0.50
  -8   4  -2    3.11    0.96
 -10  -4  -2   49.29    4.00
 -10  -4  -2   47.43    3.63
  10  -4   2   61.79    5.91
  10  -4   2   52.70    3.26
 -10   4  -2   58.55    5.63
 -10   4  -2   48.35    3.67
 -12  -4  -2   93.27    5.43
 -12  -4  -2   86.17    5.98
  12  -4   2   82.23    5.27
 -12  -4  -2   86.00    6.48
  12  -4   2   98.89    7.96
 -12   4  -2   83.23    5.47
  12   4   2   89.72    5.94
 -12   4  -2   85.94    7.19
 -14  -4  -2   10.54    0.77
 -14  -4  -2    9.36    1.04
 -14  -4  -2   11.50    1.28
  14  -4   2   10.31    0.83
 -14   4  -2   10.87    0.90
  14   4   2    9.38    0.72
 -14   4  -2   11.17    1.17
  16  -4   2   26.07    1.66
 -16  -4  -2   28.07    2.23
 -16  -4  -2   20.87    1.58
 -16  -4  -2   20.92    1.90
 -16   4  -2   26.13    1.99
 -16   4  -2   24.41    1.70
 -18  -4  -2   16.74    1.65
 -18  -4  -2   15.43    1.48
 -18  -4  -2   18.14    1.21
  18  -4   2   16.12    1.22
 -18   4  -2   16.93    1.57
 -18   4  -2   16.13    1.28
 -20  -4  -2  106.58    7.47
 -20  -4  -2  108.41    6.13
  20  -4   2   95.28    6.13
 -20  -4  -2  100.60    6.94
 -20   4  -2   97.62    6.84
 -20   4  -2   99.96    6.22
 -22  -4  -2   15.58    1.41
  22  -4   2   14.94    1.20
 -22  -4  -2   14.77    1.14
 -22  -4  -2   14.79    1.51
 -22   4  -2   14.82    1.50
 -22   4  -2   14.57    1.28
 -24  -4  -2   22.41    1.82
 -24  -4  -2   20.98    1.52
  24  -4   2   23.06    1.59
 -24   4  -2   19.18    1.63
 -24   4  -2   18.93    1.80
 -26  -4  -2    2.10    0.66
 -26   4  -2    1.53    0.62
 -26   4  -2    1.44    0.76
 -28  -4  -2   19.13    1.46
  28  -4   2   21.89    1.59
 -28  -4  -2   19.61    1.74
 -28   4  -2   16.09    1.72
 -28   4  -2   17.49    1.58
 -30  -4  -2    6.21    1.88
  30  -4   2    6.90    0.93
 -30  -4  -2    6.70    0.91
 -30   4  -2    9.16    1.06
 -32  -4  -2   12.70    1.16
 -32  -4  -2   12.04    1.34
  32  -4   2   12.66    1.21
 -32   4  -2   12.01    1.34
  34  -4   2    3.32    0.73
 -34  -4  -2    1.66    1.44
 -34   4  -2    1.90    1.62
 -33  -5   2    4.19    1.21
  33  -5  -2    3.98    0.81
  31  -5  -2   17.60    1.34
 -31  -5   2   14.40    1.55
 -31   5   2   13.85    1.36
 -31   5   2   13.61    1.64
 -29   5   2    1.82    0.68
 -29   5   2    2.96    0.93
 -27  -5   2   17.97    1.66
  27  -5  -2   18.85    1.43
 -27   5   2   15.88    1.73
 -27   5   2   15.95    1.44
 -25  -5   2   21.59    1.80
  25  -5  -2   17.92    1.47
 -25   5   2   19.60    1.56
 -25   5   2   18.99    1.84
 -23  -5   2    7.32    1.04
 -23  -5   2    4.77    0.74
 -23  -5   2    5.34    0.93
  23  -5  -2    7.03    0.73
 -23   5   2    6.15    1.04
  21  -5  -2    9.27    0.87
 -21   5   2   11.29    1.23
 -21   5   2    8.33    0.91
  19  -5  -2   16.75    1.57
  19  -5  -2   18.29    1.27
 -19  -5   2   17.85    1.56
 -19   5   2   15.53    1.28
 -19   5   2   14.78    1.55
  17  -5  -2    9.10    1.09
  17  -5  -2    7.84    0.77
 -17   5   2   10.41    0.87
  15  -5  -2   23.55    2.14
 -15  -5   2   25.28    2.22
 -15  -5   2   26.84    2.02
  15  -5  -2   22.67    1.61
 -15   5   2   24.12    1.66
  13  -5  -2   29.29    1.69
 -13  -5   2   24.49    2.24
  13  -5  -2   26.90    2.20
 -13  -5   2   25.26    2.05
 -13   5   2   24.81    1.95
  13   5  -2   22.59    2.00
  11  -5  -2   22.67    1.35
 -11  -5   2   14.92    3.31
  11  -5  -2   23.55    3.40
 -11  -5   2   18.58    1.67
 -11   5   2   19.96    1.36
  11   5  -2   17.25    2.93
  -9  -5   2  110.36    7.17
   9  -5  -2  104.58    6.38
  -9  -5   2   99.52    7.72
   9  -5  -2   98.02    9.69
  -9   5   2  113.30    7.23
  -7  -5   2   57.63    3.99
   7  -5  -2   57.01    3.46
  -7  -5   2   56.33    4.37
   7   5  -2   50.40    4.17
  -7   5   2   61.83    4.04
   5  -5  -2   66.68    3.82
  -5  -5   2   55.27    5.53
  -5  -5   2   68.80    4.52
   5   5  -2   52.42    6.21
  -5   5   2   64.94    4.50
  -3  -5   2  202.50   12.44
  -3  -5   2  163.07   14.24
  -1  -5   2   15.93    1.57
  -1  -5   2   15.04    3.18
   1   5  -2   17.11    1.38
  -1  -5  -2   41.05    3.07
   1  -5   2   36.21    2.95
  -1   5  -2   33.28    2.74
   3  -5   2   37.69    2.88
  -3  -5  -2   30.27    2.63
  -3  -5  -2   38.03    3.02
  -3   5  -2   33.33    2.17
  -3   5  -2   39.17    2.62
  -5  -5  -2   55.55    3.97
   5  -5   2   52.38    3.80
  -5  -5  -2   51.38    4.32
   5  -5   2   56.82    4.23
  -5   5  -2   65.67    4.68
  -7  -5  -2   28.47    2.77
   7  -5   2   36.43    2.28
  -7  -5  -2   27.89    4.52
  -7   5  -2   32.39    2.79
  -9  -5  -2   13.59    1.89
  -9  -5  -2   13.51    1.36
   9  -5   2   14.76    1.01
  -9   5  -2   14.39    1.05
 -11  -5  -2   26.86    2.52
  11  -5   2   25.79    1.77
 -11  -5  -2   28.85    8.36
 -11   5  -2   29.42    2.55
 -11   5  -2   27.78    1.92
  13  -5   2   31.79    2.08
 -13  -5  -2   31.54    2.48
  13  -5   2   31.68    2.59
 -13  -5  -2   30.86    2.80
 -13   5  -2   32.33    2.17
 -13   5  -2   33.59    2.51
 -15  -5  -2   64.67    4.78
 -15  -5  -2   60.81    4.32
  15  -5   2   63.45    3.75
 -15   5  -2   59.97    4.19
 -15   5  -2   52.16    4.48
  17  -5   2    5.50    0.65
 -17  -5  -2    6.03    0.92
 -17   5  -2    6.00    0.74
 -19  -5  -2   15.84    1.49
  19  -5   2   16.40    1.22
 -19  -5  -2   14.74    1.10
 -19  -5  -2   18.89    1.81
 -19   5  -2   13.52    1.26
 -19   5  -2   16.71    1.61
 -21  -5  -2   14.12    1.40
  21  -5   2   10.86    1.06
 -21  -5  -2   16.34    2.95
 -21   5  -2   13.36    1.62
 -21   5  -2   13.52    1.60
 -23  -5  -2    8.98    1.16
  23  -5   2    9.19    0.92
 -23  -5  -2    9.90    0.84
 -23   5  -2    9.00    1.26
 -23   5  -2    9.45    0.98
 -25  -5  -2    2.24    0.81
 -25   5  -2    1.46    0.61
 -25   5  -2    2.08    0.88
  27  -5   2    7.55    0.85
 -27  -5  -2    7.92    1.12
 -27   5  -2    7.25    1.21
 -27   5  -2    6.53    0.92
 -29  -5  -2    8.48    1.13
  29  -5   2   10.11    1.05
 -29   5  -2    8.47    1.32
 -31  -5  -2   20.18    1.91
  31  -5   2   18.57    1.61
 -30  -6   2    0.96    1.43
 -30   6   2    2.86    1.87
  28  -6  -2   30.75    2.29
 -28  -6   2   35.97    2.77
 -28   6   2   31.40    2.78
 -26  -6   2    9.37    1.22
  26  -6  -2    8.76    0.91
 -26   6   2    9.52    1.40
 -24  -6   2    3.30    0.83
 -24   6   2    1.37    0.91
 -22  -6   2   16.99    1.64
  22  -6  -2   16.69    1.28
 -22  -6   2   17.06    1.78
 -22   6   2   14.36    1.70
  20  -6  -2    4.75    0.62
  20  -6  -2    3.77    0.79
 -20  -6   2    4.59    0.87
 -20   6   2    4.03    0.98
 -18  -6   2   29.53    2.41
  18  -6  -2   30.99    1.96
  18  -6  -2   28.38    2.50
 -18  -6   2   30.41    2.64
 -18   6   2   25.96    2.33
  16  -6  -2   14.67    1.50
 -16  -6   2   11.34    1.33
 -16  -6   2   16.36    1.69
  16  -6  -2   14.62    1.07
 -16   6   2   13.66    1.46
  14  -6  -2   74.64    4.56
 -14  -6   2   69.85    5.13
  14  -6  -2   79.98    6.57
 -14  -6   2   67.30    5.54
  12  -6  -2   11.73    0.84
 -12  -6   2   12.51    1.20
 -12  -6   2   10.30    1.36
  12  -6  -2   11.37    1.26
  12   6  -2    8.73    1.04
 -10  -6   2   40.56    2.84
 -10  -6   2   31.12    2.99
  10  -6  -2   41.05    2.28
  10   6  -2   31.72    2.71
   8  -6  -2   10.37    0.73
   8  -6  -2   10.12    1.32
   8   6  -2    8.61    1.01
  -6  -6   2   95.49    6.24
   6  -6  -2   86.64    5.89
  -6  -6   2   75.96    9.32
   6   6  -2   95.84    8.71
  -4  -6   2   24.89    2.16
  -4  -6   2   29.36    2.45
   4   6  -2   27.17    2.16
  -2  -6   2   10.93    1.29
   2  -6  -2   11.77    1.44
  -2  -6   2   11.23    1.20
   2   6  -2    8.71    1.09
   0  -6  -2   59.59    4.52
   0   6  -2   53.55    3.98
  -2  -6  -2   39.02    3.51
   2  -6   2   42.85    3.42
  -2   6  -2   44.82    3.13
   4  -6   2  152.01   10.69
   4  -6   2  143.27    8.70
  -4  -6  -2  149.60   14.70
  -6  -6  -2    1.83    0.78
  -6  -6  -2    3.33    1.13
   6  -6   2    4.49    0.92
   6  -6   2    3.40    0.37
   8  -6   2   83.13    5.69
  -8  -6  -2   71.08    5.29
   8  -6   2   68.57    5.90
 -10  -6  -2   36.43    2.93
  10  -6   2   39.60    2.76
 -12  -6  -2   75.28    5.51
 -12  -6  -2   72.27    6.04
  12  -6   2   77.52    5.71
 -12   6  -2   88.75    6.22
 -14  -6  -2   34.34    3.34
  14  -6   2   38.34    2.51
 -14  -6  -2   39.20    3.03
 -14   6  -2   44.34    3.09
 -16  -6  -2   35.31    2.85
 -16  -6  -2   37.50    3.23
  16  -6   2   38.90    2.40
 -16   6  -2   31.33    3.75
 -18  -6  -2   27.74    2.55
  18  -6   2   23.04    1.75
 -18  -6  -2   24.55    2.18
 -18   6  -2   26.93    2.26
 -20  -6  -2   16.48    1.57
  20  -6   2   14.35    1.18
 -20  -6  -2   13.54    1.73
 -20   6  -2   14.16    1.57
 -22  -6  -2   26.75    2.34
  22  -6   2   29.23    1.98
 -22  -6  -2   28.21    2.57
 -22   6  -2   25.45    2.45
 -24  -6  -2   -0.01    0.83
  24  -6   2    1.50    0.56
 -24   6  -2    0.98    0.89
 -26  -6  -2   37.67    2.91
  26  -6   2   37.09    2.45
 -26   6  -2   29.02    2.89
  28  -6   2    6.73    0.93
 -28  -6  -2    8.01    1.18
 -28   6  -2    9.56    2.43
  27  -7  -2    3.56    0.69
 -27  -7   2    3.02    0.90
 -27   7   2    1.90    1.11
 -25  -7   2    8.15    1.24
  25  -7  -2    8.40    0.91
 -25   7   2    6.30    1.45
 -23  -7   2   19.32    2.75
  23  -7  -2   18.93    1.50
 -23  -7   2   21.28    1.97
 -23   7   2   20.14    2.08
 -21  -7   2   27.26    2.34
  21  -7  -2   23.89    1.83
 -21  -7   2   25.70    2.53
 -21   7   2   27.03    2.61
 -19  -7   2   16.26    1.86
 -19  -7   2   16.60    1.70
  19  -7  -2   13.87    1.17
  19  -7  -2   11.56    1.51
 -19   7   2   15.43    1.82
  17  -7  -2   16.41    1.26
 -17  -7   2   19.63    2.02
  17  -7  -2   18.83    1.84
 -17  -7   2   15.86    1.72
 -17   7   2   13.30    1.71
 -15  -7   2   18.85    1.98
  15  -7  -2   16.86    1.84
  15  -7  -2   16.43    1.25
 -15  -7   2   17.77    1.74
 -15   7   2   17.98    1.77
  13  -7  -2   18.93    1.50
 -13  -7   2   21.60    2.28
 -13  -7   2   23.57    2.05
  13  -7  -2   23.04    2.16
 -13   7   2   26.60    2.02
  11  -7  -2   34.65    2.07
 -11  -7   2   30.20    2.61
 -11  -7   2   31.40    2.98
  11   7  -2   26.83    3.38
 -11   7   2   35.52    2.64
   9  -7  -2    5.02    1.07
  -9  -7   2    4.90    0.99
  -9  -7   2    2.60    1.10
  -9   7   2    4.80    1.02
   9   7  -2    2.71    1.39
  -7  -7   2   25.92    2.74
  -7  -7   2   28.14    2.38
   7  -7  -2   32.41    2.64
   7   7  -2   26.61    2.86
  -5  -7   2   31.80    3.06
   5  -7  -2   41.71    3.15
  -5  -7   2   34.25    2.82
   5   7  -2   34.21    3.62
  -3  -7   2    9.15    1.29
   3   7  -2    8.17    1.10
  -1  -7   2   49.44    4.02
   1  -7  -2   50.91    4.14
   1   7  -2   49.11    3.67
  -1  -7  -2   23.64    2.44
   1  -7   2   23.48    2.28
  -1   7  -2   26.11    2.16
   3  -7   2   12.20    1.47
  -3  -7  -2   12.25    1.64
  -3   7  -2   10.84    1.36
   5  -7   2   53.34    4.02
   5   7   2   35.67    5.33
  -5   7  -2   51.32    3.69
  -7  -7  -2   25.87    2.62
   9  -7   2    8.58    0.72
  -9   7  -2    9.83    1.28
  11  -7   2   31.04    2.47
 -11  -7  -2   24.43    2.30
 -11  -7  -2   24.13    2.63
  11  -7   2   25.92    1.97
 -13  -7  -2    7.86    1.68
  13  -7   2    5.84    0.68
 -13  -7  -2    7.07    1.16
 -15  -7  -2   10.48    1.41
  15  -7   2   10.40    0.94
 -17  -7  -2    6.97    1.23
  17  -7   2    4.67    0.69
 -17  -7  -2    6.43    1.31
 -17   7  -2    7.17    1.31
 -19  -7  -2    5.50    1.31
 -19  -7  -2    6.80    1.14
 -19   7  -2    8.95    1.29
  21  -7   2   17.90    1.41
 -21  -7  -2   14.49    1.97
 -21  -7  -2   17.22    1.75
 -21   7  -2   16.99    2.08
  23  -7   2   12.71    1.13
 -23  -7  -2   10.31    1.42
  25  -7   2    3.20    0.90
 -25  -7  -2    2.87    0.98
 -25   7  -2    5.03    1.96
  22  -8  -2   19.16    1.64
 -22  -8   2   17.31    2.44
 -22  -8   2   16.49    1.89
 -22   8   2   17.52    2.02
 -20  -8   2   32.40    2.86
 -20  -8   2   37.79    3.28
 -20   8   2   29.75    2.90
 -18  -8   2    2.43    0.97
  18  -8  -2    0.56    1.07
 -18  -8   2    2.35    1.10
 -18   8   2    0.61    0.86
 -16  -8   2   17.09    1.73
  16  -8  -2   13.60    1.74
 -16  -8   2   14.37    1.89
 -14  -8   2    3.20    1.02
 -14  -8   2    1.92    1.15
 -14   8   2    2.51    1.07
  12  -8  -2   40.74    3.43
 -12  -8   2   35.86    3.16
 -10  -8   2   15.49    2.16
  10  -8  -2   19.99    2.10
 -10  -8   2   18.68    1.98
 -10   8   2   21.49    1.98
  -8  -8   2   15.32    1.94
   8   8  -2   15.76    1.58
  -6  -8   2   14.25    1.94
   6   8  -2   16.71    1.65
   4  -8  -2   36.45    3.16
  -4  -8   2   32.11    3.08
   4   8  -2   35.40    3.53
  -2  -8   2   61.77    5.55
   2  -8  -2   71.50    5.57
  -2   8   2   72.46    5.34
   2   8  -2   75.14    6.31
   0  -8  -2   25.65    2.68
   0  -8   2   26.10    2.61
   0   8  -2   29.78    2.48
   0   8   2   24.60    2.27
   2  -8   2   76.60    5.74
  -2  -8  -2   65.74    5.76
   2   8   2   65.64    7.19
  -2   8  -2   80.22    5.35
   4  -8   2    4.76    1.21
   4   8   2    2.72    0.90
  -4   8  -2    2.36    0.97
  -6  -8  -2   17.08    2.08
   6   8   2   18.91    1.76
   8  -8   2   10.96    1.54
  -8  -8  -2    9.81    1.76
  -8   8  -2   11.07    1.52
  10  -8   2   43.09    3.67
 -10   8  -2   44.08    3.51
 -12  -8  -2   10.73    1.82
 -12   8  -2   16.10    1.71
 -14  -8  -2    3.33    1.34
 -14   8  -2    5.99    1.22
 -16  -8  -2   14.78    2.08
 -16   8  -2   20.30    1.95
 -18  -8  -2    7.14    1.71
 -18   8  -2   11.06    1.55
 -20  -8  -2   22.15    3.09
 -20   8  -2   25.96    2.70
 -13  -9   2    5.00    2.12
  13  -9  -2    7.38    1.34
  11  -9  -2    8.76    2.26
 -11  -9   2    8.83    1.68
 -11   9   2    8.74    1.51
   9  -9  -2    2.64    1.05
  -9  -9   2    3.13    1.81
  -9   9   2    1.36    1.04
   7  -9  -2   10.22    1.54
  -7  -9   2    6.66    1.51
  -7   9   2   10.15    1.48
   5  -9  -2    0.90    1.01
  -5  -9   2    3.31    1.27
  -5   9   2    1.95    1.10
   5   9  -2    1.34    1.64
   3  -9  -2   11.21    1.66
  -3  -9   2    9.44    1.69
   3   9  -2   10.25    1.44
  -3   9   2   12.30    1.61
  -1  -9   2    3.23    1.23
  -1   9   2    4.10    1.07
   1  -9   2    6.67    1.43
  -1  -9  -2    9.40    1.61
  -1   9  -2   10.39    1.41
  -3  -9  -2    8.46    1.58
   3  -9   2    7.61    1.36
  -3   9  -2    8.64    1.30
  -5  -9  -2    5.87    1.47
   5  -9   2    4.04    1.09
  -5   9  -2    5.02    1.11
  -7  -9  -2   17.04    2.36
   7  -9   2   21.30    2.17
  -7   9  -2   19.97    2.04
  -9   9  -2    4.14    1.23
 -11  -9  -2   11.19    2.90
 -11   9  -2   16.59    1.87
  40   0  -3    1.05    1.30
  38   0  -3    0.63    0.59
 -38   0   3    1.43    0.84
  36   0  -3    4.16    0.80
 -36   0   3    3.85    0.91
  34   0  -3    8.30    0.95
 -34   0   3   10.16    1.13
  32   0  -3   10.93    1.09
 -32   0   3   14.69    1.31
  30   0  -3   25.33    1.96
 -30   0   3   32.05    2.09
  28   0  -3   25.04    1.79
  26   0  -3   15.46    1.11
 -26   0   3   11.76    1.14
 -24   0   3   14.75    6.47
  24   0  -3   26.47    4.79
 -22   0   3    7.38    0.76
  22   0  -3    8.43    0.74
 -22   0   3    8.82    1.00
 -20   0   3    2.11    1.94
 -20   0   3    1.60    0.34
 -20   0   3    0.95    1.05
  20   0  -3    0.83    0.68
 -18   0   3    0.50    0.18
 -18   0   3    0.82    0.38
 -18   0   3   -0.05    3.16
  18   0  -3    0.15    0.30
 -16   0   3   -0.15    0.30
 -16   0   3   -0.12    0.32
 -14   0   3    1.03    0.33
 -14   0   3    0.85    0.22
 -12   0   3    0.13    0.21
 -12   0   3   -0.05    0.29
 -10   0   3    0.26    0.22
 -10   0   3    0.02    0.14
 -10   0   3   -0.35    0.20
  10   0  -3   -0.22    0.19
   8   0  -3    0.15    0.17
  -8   0   3   -0.04    0.19
  -8   0   3   -0.31    0.20
  -6   0   3    0.34    0.28
   6   0  -3    0.76    0.23
   6   0  -3    0.23    0.16
  -4   0   3   -0.04    0.16
  -4   0   3    0.53    0.25
   4   0  -3    0.03    0.15
  -2   0   3   -0.21    0.14
   2   0  -3   -0.08    0.14
   2   0  -3   -0.39    0.32
  -2   0   3    0.04    0.22
   0   0   3   -0.14    0.29
   0   0  -3   -0.16    0.48
   0   0   3   -0.24    0.37
   0   0   3   -0.25    0.33
   0   0  -3   -0.21    0.20
   0   0  -3   -0.50    0.56
  -2   0  -3    0.37    0.54
   2   0   3   -0.16    0.29
   2   0   3    0.07    0.18
  -2   0  -3   -0.08    0.21
  -2   0  -3   -0.05    0.14
   2   0   3    0.04    0.15
   4   0   3   -0.40    0.28
  -4   0  -3   -0.28    0.35
  -4   0  -3   -0.06    0.16
   4   0   3    0.13    0.19
  -4   0  -3    0.08    0.23
  -4   0  -3   -0.31    0.16
   4   0   3    0.12    0.20
  -6   0  -3    0.29    0.17
   6   0   3    0.26    0.25
  -6   0  -3    0.13    0.28
  -6   0  -3   -0.16    0.17
   6   0   3    0.02    0.12
   6   0   3   -0.29    0.22
  -6   0  -3   -0.50    0.44
   8   0   3    0.20    0.21
   8   0   3   -0.03    0.22
  -8   0  -3    0.31    0.16
  -8   0  -3   -0.27    0.30
  -8   0  -3   -0.35    0.32
   8   0   3   -0.09    0.15
 -10   0  -3    0.55    0.35
  10   0   3   -0.14    0.31
 -10   0  -3   -0.25    0.32
  10   0   3   -0.29    0.35
  10   0   3   -0.15    0.25
 -10   0  -3    0.03    0.20
 -12   0  -3   -0.33    0.20
  12   0   3    0.31    0.73
 -12   0  -3    0.23    0.33
 -12   0  -3   -0.33    0.36
  12   0   3   -0.02    0.30
 -14   0  -3   -0.21    1.26
 -14   0  -3    0.31    0.41
 -14   0  -3   -0.58    0.37
  14   0   3   -0.03    1.91
 -16   0  -3   -0.97    1.43
  16   0   3   -0.46    1.15
 -16   0  -3    0.19    3.64
 -16   0  -3   -0.15    0.38
 -18   0  -3   -0.89    3.99
  18   0   3   -0.09    4.91
 -18   0  -3    0.36    5.88
 -18   0  -3    0.45    1.84
 -20   0  -3   -0.36   10.09
  20   0   3    4.57   16.64
 -20   0  -3    0.12    4.52
  22   0   3    1.45    2.81
 -22   0  -3    2.11    3.64
 -24   0  -3   -0.63    1.38
  24   0   3    2.31    4.92
 -24   0  -3    2.36    5.61
  26   0   3    0.88    0.80
 -26   0  -3    1.21    0.95
  28   0   3    3.10    6.68
 -28   0  -3    4.29    9.07
 -30   0  -3    2.10    0.94
  30   0   3   -0.24    1.19
  32   0   3    1.24    3.59
 -32   0  -3    0.24    3.08
 -34   0  -3   -1.21    0.87
  34   0   3   -0.74    1.15
 -36   0  -3    2.54    0.95
  38   0   3    1.55    0.91
 -38   0  -3   -0.75    0.79
 -39  -1   3    2.55    0.86
  39  -1  -3    3.17    0.69
 -39   1   3    3.35    0.82
  37  -1  -3   19.52    1.56
 -37  -1   3   16.38    1.76
 -37   1   3   16.46    2.00
 -35  -1   3   12.90    1.32
  35  -1  -3   11.12    1.14
 -35   1   3   11.37    1.31
  35   1  -3   12.67    1.15
 -33  -1   3   15.96    1.42
  33  -1  -3   15.78    1.34
 -33   1   3   17.02    1.48
  33   1  -3   15.32    1.31
  31  -1  -3   16.92    1.31
 -31  -1   3   15.61    1.34
  31   1  -3   14.48    1.24
 -31   1   3   15.99    1.37
  29  -1  -3   25.03    1.69
 -29  -1   3   24.81    1.75
 -29  -1   3   20.96    1.79
 -29   1   3   20.38    1.72
  29   1  -3   25.51    1.67
 -29   1   3   21.49    1.71
  27  -1  -3   55.93    3.49
 -27  -1   3   49.15    3.83
 -27  -1   3   59.31    3.55
  27   1  -3   57.21    3.48
 -27   1   3   55.57    3.55
 -27   1   3   56.59    3.72
 -27   1   3   52.44    3.79
 -25  -1   3   19.13    1.62
  25  -1  -3   18.34    1.51
  25   1  -3   21.49    1.49
 -25   1   3   23.33    1.57
 -25   1   3   22.27    1.58
 -23  -1   3   24.97    2.98
 -23  -1   3   25.07    2.72
  23  -1  -3   27.15    2.15
 -23   1   3   25.26    3.18
  23   1  -3   30.44    1.93
 -23   1   3   30.19    2.56
 -23   1   3   26.59    2.31
  21  -1  -3   49.71    2.96
 -21  -1   3   41.19    6.19
 -21  -1   3   51.94    5.44
  21   1  -3   43.98    4.80
 -21   1   3   42.86    3.10
 -21   1   3   48.06    3.65
 -19  -1   3   73.71    5.81
 -19  -1   3   74.68    4.52
  19  -1  -3   76.63    4.51
 -19   1   3   68.90    4.53
  19   1  -3   78.11    4.50
  17  -1  -3   28.87    2.02
 -17  -1   3   35.09    2.06
 -17  -1   3   33.18    2.46
  17   1  -3   31.47    2.01
 -17   1   3   32.77    2.07
  15  -1  -3   41.09    2.63
 -15  -1   3   45.73    2.96
 -15  -1   3   41.51    2.63
 -15   1   3   43.08    2.66
  15   1  -3   43.15    2.61
 -13  -1   3    8.55    0.72
 -13  -1   3    8.39    5.90
 -13  -1   3    7.60    0.54
  13  -1  -3   11.21    7.48
 -13   1   3    9.00   11.69
  13   1  -3    6.83    0.69
  13   1  -3   10.87    5.06
 -11  -1   3  207.00   17.91
 -11  -1   3  233.04   14.26
 -11  -1   3  262.61   17.42
  11  -1  -3  259.37   15.89
 -11  -1   3  254.50   15.97
  11   1  -3  184.12   31.75
  11   1  -3  271.92   17.09
   9  -1  -3   79.40   16.05
  -9  -1   3  102.30    9.13
  -9  -1   3   98.76    7.36
  -9  -1   3  112.25    6.93
   9  -1  -3  111.64    7.23
  -9   1   3  102.67    8.62
   9   1  -3  114.20    9.78
  -7  -1   3  136.38    7.53
  -7  -1   3  138.90    8.45
  -7  -1   3  120.26    8.98
   7  -1  -3  123.35    7.55
   7  -1  -3  111.80   12.13
  -7  -1   3  141.10    7.54
   7   1  -3  125.08   11.78
   7   1  -3  125.55    7.53
  -7   1   3  127.60    7.56
  -5  -1   3  308.68   15.72
   5  -1  -3  257.29   15.63
  -5  -1   3  239.61   18.04
  -5  -1   3  282.14   17.65
   5   1  -3  236.52   24.02
   5   1  -3  264.13   21.54
  -5   1   3  289.26   15.71
   5   1  -3  251.54   15.98
  -3  -1   3  173.09   14.74
  -3  -1   3  154.61   20.70
  -3  -1   3  144.69   10.78
   3  -1  -3  178.51    9.71
   3   1  -3  169.36   17.21
  -3   1   3  165.52    9.60
   3   1  -3  159.11    9.68
   3   1  -3  160.63   10.05
   3   1  -3  148.52   16.45
  -3   1   3  178.79   11.13
   3   1  -3  165.69   18.91
  -1  -1   3  326.69   27.29
  -1  -1   3  420.71   25.11
   1  -1  -3  336.03   21.65
   1  -1  -3  420.65   23.80
   1   1  -3  439.99   26.97
   1   1  -3  337.48   27.70
   1   1  -3  327.63   23.27
   1   1  -3  358.66   34.60
  -1   1   3  361.14   22.06
  -1  -1  -3  361.23   20.27
   1  -1   3  349.66   38.47
   1  -1   3  334.88   20.61
  -1  -1  -3  399.43   24.78
   1  -1   3  293.80   26.08
  -1  -1  -3  374.98   20.30
   1   1   3  332.79   20.25
   1   1   3  348.85   20.32
   1   1   3  399.26   25.93
  -1   1  -3  295.94   30.50
  -1   1  -3  351.91   21.29
   1   1   3  346.65   22.54
  -1   1  -3  294.98   25.52
   3  -1   3  111.77    8.46
   3  -1   3  101.70   13.72
  -3  -1  -3  149.86    9.01
  -3  -1  -3  146.79    7.78
  -3  -1  -3  151.86    9.01
  -3  -1  -3  145.40    7.92
   3   1   3  131.15    7.78
   3   1   3  130.04    8.68
  -3   1  -3  126.84    9.05
  -3   1  -3  130.29    9.87
  -3   1  -3  106.10   14.23
   3   1   3  126.92    7.79
  -5  -1  -3  292.67   18.40
   5  -1   3  239.47   17.16
   5  -1   3  261.71   16.51
  -5  -1  -3  315.30   19.81
  -5  -1  -3  296.70   16.62
  -5  -1  -3  291.71   17.13
   5   1   3  280.46   16.97
  -5   1  -3  294.06   16.69
   5   1   3  263.76   18.52
   7  -1   3  322.70   18.53
  -7  -1  -3  304.43   21.34
  -7  -1  -3  342.92   28.83
  -7  -1  -3  299.79   20.62
  -7  -1  -3  297.99   18.93
   7   1   3  339.60   25.79
  -7   1  -3  287.05   18.54
   7   1   3  342.29   20.13
   7   1   3  335.36   21.27
  -9  -1  -3  333.30   20.65
  -9  -1  -3  324.23   18.57
  -9  -1  -3  327.43   18.72
   9  -1   3  302.74   18.54
  -9  -1  -3  367.29   45.44
  -9  -1  -3  337.95   22.74
  -9   1  -3  297.35   20.23
  -9   1  -3  276.06   23.01
  -9   1  -3  308.06   18.57
   9   1   3  318.45   21.09
   9   1   3  330.67   18.54
 -11  -1  -3   10.50    0.84
 -11  -1  -3   10.43    0.81
 -11  -1  -3   11.04    5.15
 -11  -1  -3   11.49    1.05
  11   1   3   11.57   50.36
 -11   1  -3   10.72    0.82
 -11   1  -3    9.37    0.85
  11   1   3   12.76    0.77
 -11   1  -3    9.58    0.88
 -13  -1  -3  160.99   10.37
 -13  -1  -3  170.28    9.37
  13  -1   3  154.30    9.34
 -13  -1  -3  178.57   21.10
  13   1   3  155.66    9.32
 -13   1  -3  162.58    9.38
 -13   1  -3  157.11   11.46
 -13   1  -3  148.53   10.17
  13   1   3  122.65   20.94
 -15  -1  -3   43.07    2.89
 -15  -1  -3   45.45    3.80
  15  -1   3   41.31    2.61
 -15   1  -3   38.27    3.02
 -15   1  -3   41.90    2.85
  15   1   3   41.91    3.30
 -15   1  -3   43.12    2.66
  17  -1   3   72.13    4.10
 -17  -1  -3   65.08    5.09
 -17  -1  -3   70.19    6.82
 -17   1  -3   67.51    4.15
  17   1   3   77.38    5.33
 -17   1  -3   59.71    4.41
 -17   1  -3   63.57    4.46
 -19  -1  -3   40.66    4.39
 -19  -1  -3   39.22    2.98
  19  -1   3   41.27    2.71
 -19   1  -3   42.28    2.86
 -19   1  -3   41.94    3.44
  19   1   3   40.25    3.39
  21  -1   3   23.33    3.08
 -21  -1  -3   25.69    2.38
 -21  -1  -3   29.89    4.95
 -21   1  -3   28.97    3.51
  21   1   3   23.53    3.95
 -21   1  -3   28.36    4.22
 -23  -1  -3   29.43    2.39
  23  -1   3   28.71    1.93
 -23  -1  -3   24.42    2.26
 -23   1  -3   26.85    2.41
 -23   1  -3   27.78    2.83
  23   1   3   31.77    2.32
  25  -1   3   23.22    1.75
 -25  -1  -3   24.08    1.83
 -25  -1  -3   25.16    1.82
 -25   1  -3   27.12    1.89
 -25   1  -3   24.48    2.30
  25   1   3   23.23    1.71
 -27  -1  -3    8.36    0.89
  27  -1   3   11.07    0.99
  27   1   3   10.74    0.97
 -29  -1  -3    3.98    2.11
  29  -1   3    1.32    1.16
  29   1   3    0.86    1.75
 -29   1  -3    1.17    1.58
  31  -1   3   12.64    1.26
 -31  -1  -3   15.21    1.38
 -31   1  -3   15.11    1.42
  31   1   3   13.20    1.22
 -33  -1  -3    5.37    0.95
  33  -1   3    5.60    0.85
  33   1   3    4.22    0.74
 -33   1  -3    3.46    1.01
 -35  -1  -3    8.83    1.18
  35  -1   3    8.63    1.03
 -35   1  -3    9.03    1.18
 -37  -1  -3    0.66    0.82
  37  -1   3    1.18    1.00
 -37   1  -3    1.26    0.92
 -40  -2   3    2.11    2.74
  38  -2  -3    3.30    0.68
 -38  -2   3    1.92    0.84
 -38   2   3    3.37    0.84
  36  -2  -3   10.54    1.15
 -36  -2   3    9.70    1.97
 -34  -2   3   18.76    3.57
  34  -2  -3   21.12    1.92
 -34   2   3   18.11    3.15
 -32  -2   3   13.93    1.22
  32  -2  -3   12.15    1.12
 -32   2   3   11.97    1.21
  30  -2  -3   16.35    1.33
 -30  -2   3   17.50    1.35
 -30   2   3   17.39    1.43
  30   2  -3   13.38    1.18
 -28  -2   3   14.75    1.39
  28  -2  -3   17.55    1.33
  28   2  -3   16.82    1.23
 -26  -2   3   23.33    2.05
  26  -2  -3   24.73    1.84
  26   2  -3   31.24    1.83
 -26   2   3   34.19    6.01
 -24  -2   3   29.48    2.06
  24  -2  -3   23.46    1.77
 -24   2   3   25.66    1.90
 -24   2   3   29.61    3.59
  22  -2  -3   12.32    1.00
 -22   2   3   11.84    1.51
 -22   2   3   13.49    1.32
  22   2  -3   16.16    2.44
  20  -2  -3    8.51    0.78
 -20  -2   3   10.49    0.93
 -20  -2   3   11.56    1.90
 -20  -2   3    8.94    0.77
 -20   2   3    9.26    0.85
  20   2  -3    9.91    0.73
  18  -2  -3    2.70    3.07
 -18  -2   3    7.14    3.03
  18  -2  -3    4.27    0.45
 -18  -2   3   21.14   30.81
 -18  -2   3   11.88   11.89
  18   2  -3    5.98    2.04
 -18   2   3    2.71    4.85
  16  -2  -3   40.89    2.47
 -16  -2   3   43.72    3.12
 -16  -2   3   37.26    2.39
  16  -2  -3   36.44    3.20
 -16  -2   3   38.49    3.13
 -16  -2   3   40.13    2.44
  16   2  -3   40.05    2.41
 -16   2   3   39.78    2.49
 -14  -2   3   37.30    7.61
 -14  -2   3   34.12    2.15
  14  -2  -3   29.70    3.06
 -14  -2   3   34.47    2.58
  14  -2  -3   37.63    2.19
 -14  -2   3   33.08    2.11
  14   2  -3   39.40    2.14
 -14   2   3   34.95    2.21
 -12  -2   3    2.47    0.24
 -12  -2   3    3.70    0.51
 -12  -2   3    3.46    0.48
 -12  -2   3    2.88    0.30
  12  -2  -3    2.51    0.44
  12  -2  -3    2.43    0.37
 -12   2   3    2.14    0.40
 -12   2   3    2.60    0.37
  12   2  -3    2.73    0.27
  10  -2  -3   42.06    2.58
  10  -2  -3   33.54    4.10
 -10  -2   3   42.16    2.82
 -10  -2   3   42.60    3.07
 -10  -2   3   47.23    2.90
 -10  -2   3   40.76    2.51
 -10   2   3   42.31    2.77
  10   2  -3   41.99    2.54
  -8  -2   3   18.47    1.26
   8  -2  -3   14.91    6.31
  -8  -2   3   16.16    1.32
  -8  -2   3   16.39    7.46
   8  -2  -3   19.29    2.92
   8   2  -3   17.39    5.23
  -8   2   3   17.45    5.20
   8   2  -3   14.10    1.12
   6  -2  -3   38.52    2.29
   6  -2  -3   34.12    4.58
  -6  -2   3   37.86    2.25
  -6  -2   3   38.68    2.97
  -6  -2   3   38.76    2.60
   6   2  -3   37.80    2.24
  -6   2   3   38.67    2.35
  -4  -2   3   25.48    1.69
   4  -2  -3   25.96    1.47
  -4  -2   3   22.81    1.84
   4   2  -3   22.19    1.65
   2  -2  -3    6.44    0.67
  -2  -2   3    4.09    0.63
   2  -2  -3    5.44    0.37
  -2  -2   3    4.68    0.47
  -2  -2   3    4.92    0.34
   2   2  -3    4.88    0.36
   2   2  -3    5.12    0.33
   2   2  -3    5.93    0.49
  -2   2   3    4.78    0.37
   2   2  -3    5.93    0.56
   0  -2  -3    0.41    0.42
   0  -2  -3    0.34    0.16
   0  -2  -3    0.45    0.13
   0  -2   3    0.56    0.14
   0  -2   3    0.21    0.13
   0  -2   3    1.11    0.40
   0  -2   3    0.46    0.24
   0   2   3    0.43    0.16
   0   2  -3    0.69    0.22
   0   2  -3    0.20    0.17
   0   2  -3    0.53    0.12
  -2  -2  -3   64.39    4.96
   2  -2   3   64.45    4.88
  -2  -2  -3   69.36    4.27
  -2  -2  -3   73.00    4.63
  -2  -2  -3   71.74    4.07
   2  -2   3   73.91    4.76
   2  -2   3   67.18    4.60
   2   2   3   68.28    5.45
   2   2   3   67.95    4.17
  -2   2  -3   70.11    5.10
  -2   2  -3   67.28    5.00
  -4  -2  -3  199.76   14.10
   4  -2   3  195.18   14.21
   4  -2   3  190.25   12.37
  -4  -2  -3  218.26   12.22
   4  -2   3  158.79   16.70
  -4  -2  -3  200.48   11.90
  -4  -2  -3  210.87   13.16
   4  -2   3  221.81   16.65
  -4   2  -3  200.71   13.34
   4   2   3  201.22   14.38
   4   2   3  195.43   14.61
  -6  -2  -3   66.52    4.50
  -6  -2  -3   62.28    3.69
  -6  -2  -3   66.23    5.81
  -6  -2  -3   61.31    4.15
   6  -2   3   56.18    3.88
   6  -2   3   59.62    3.68
  -6   2  -3   49.32    5.56
   6   2   3   64.25    4.42
  -6   2  -3   62.94    3.86
   6   2   3   69.73    6.74
  -8  -2  -3   22.41   13.85
  -8  -2  -3   23.82    1.75
  -8  -2  -3   21.37    1.56
   8  -2   3   20.12    1.35
  -8  -2  -3   21.46    1.32
  -8   2  -3   19.72    1.38
   8   2   3   21.35    7.60
  -8   2  -3   18.83    1.56
   8   2   3   24.44    2.14
 -10  -2  -3   17.53    1.05
 -10  -2  -3   16.77    1.50
 -10  -2  -3   16.31    1.25
 -10  -2  -3   17.05    1.41
  10  -2   3   15.75    1.11
  10   2   3   16.66    1.34
 -10   2  -3   13.73    1.26
 -10   2  -3   16.30    1.15
 -12  -2  -3   69.37    5.90
  12  -2   3   66.97    4.02
 -12  -2  -3   70.92    4.51
 -12  -2  -3   67.20    4.69
 -12  -2  -3   74.22   45.13
  12   2   3   64.65    4.48
 -12   2  -3   66.33    4.06
 -12   2  -3   60.82    4.42
 -14  -2  -3   17.04    4.71
 -14  -2  -3   18.30    2.71
 -14  -2  -3   21.62   12.58
  14  -2   3   16.18    1.47
  14   2   3   17.43    1.31
 -14   2  -3   16.73    1.22
 -14   2  -3   15.80    1.33
 -16  -2  -3    7.50    6.24
  16  -2   3    7.25    0.64
 -16   2  -3    7.10    0.99
 -16   2  -3    5.80    0.74
  16   2   3    8.66    5.48
  18  -2   3   28.01    1.80
 -18  -2  -3   25.63    2.54
 -18  -2  -3   25.97    3.00
 -18   2  -3   26.99    1.98
  18   2   3   30.33    3.25
 -18   2  -3   25.52    2.00
 -20  -2  -3   10.83    4.05
  20  -2   3   12.42    2.51
 -20  -2  -3   12.85    5.72
 -20  -2  -3   11.44    3.52
  20   2   3   14.81    5.23
 -20   2  -3    9.36    1.25
 -20   2  -3   13.10    5.10
 -22  -2  -3    8.67    8.38
 -22  -2  -3    6.39    3.57
  22  -2   3    8.47    3.74
  22   2   3    7.88    6.83
 -22   2  -3    4.20    2.08
  24  -2   3   19.98    1.49
 -24  -2  -3   20.78    1.56
 -24  -2  -3   19.75    1.62
 -24   2  -3   20.32    1.58
  24   2   3   21.16    1.48
 -24   2  -3   20.53    1.70
 -26  -2  -3    7.76    2.67
  26  -2   3    8.88    3.27
 -26  -2  -3   10.51    5.78
  26   2   3    9.31    5.33
 -26   2  -3    9.25    4.67
 -26   2  -3    7.62    1.54
  28  -2   3    2.50    0.60
 -28  -2  -3    0.96    0.47
 -28   2  -3    2.33    0.65
  28   2   3    1.29    0.46
 -30  -2  -3    1.18    1.67
  30  -2   3    2.43    0.79
  32  -2   3    3.66    0.76
 -32  -2  -3    6.04    1.51
 -34  -2  -3    0.84    0.72
  34  -2   3   -0.35    0.59
 -36  -2  -3   -0.26    1.01
  36  -2   3    1.15    1.19
 -36   2  -3   -0.48    1.27
  39  -3  -3    5.26    1.02
 -39  -3   3    4.91    0.93
 -39   3   3    4.83    0.89
  37  -3  -3    9.55    1.02
 -37  -3   3    7.13    1.40
 -35  -3   3    9.16    1.12
 -35  -3   3   10.17    1.17
  35  -3  -3   12.40    1.16
 -35   3   3    9.96    1.25
 -33  -3   3    8.99    1.27
  33  -3  -3   13.30    1.17
 -33  -3   3   10.38    1.10
 -33   3   3   11.58    1.24
 -31  -3   3    6.02    0.75
  31  -3  -3    4.53    0.73
 -31  -3   3    4.30    0.80
 -31   3   3    5.96    0.85
 -29  -3   3   11.91    1.32
  29  -3  -3   13.30    1.16
 -29   3   3   15.44    1.30
 -29   3   3   18.45    2.67
 -27  -3   3   27.54    2.18
  27  -3  -3   27.20    1.93
 -27  -3   3   30.28    1.93
 -27   3   3   26.58    1.98
 -27   3   3   27.03    2.16
 -25  -3   3   21.05    1.70
  25  -3  -3   18.37    1.47
 -25  -3   3   22.48    1.46
 -25   3   3   20.36    1.56
 -25   3   3   19.64    1.66
 -23  -3   3   77.24    5.09
 -23  -3   3   72.48    4.46
  23  -3  -3   76.54    4.51
 -23  -3   3   71.84    5.27
  23   3  -3   72.26    4.41
 -23   3   3   71.62    4.54
 -23   3   3   69.40    4.94
 -21  -3   3   20.08    1.53
  21  -3  -3   17.32    1.27
 -21   3   3   14.86    1.45
 -19  -3   3    5.60    0.50
 -19  -3   3    4.56    0.65
  19   3  -3    3.89    0.42
  17  -3  -3   54.40    3.47
  17  -3  -3   47.78    4.12
 -17  -3   3   59.59    3.43
 -17  -3   3   54.78    3.39
 -17  -3   3   61.29    3.95
 -17  -3   3   63.91    4.80
  17   3  -3   53.13    3.40
 -17   3   3   60.76    3.53
 -15  -3   3   57.14    3.63
 -15  -3   3   65.21    4.22
 -15  -3   3   60.97    4.48
 -15  -3   3   60.20    3.66
  15  -3  -3   62.56    3.74
  15  -3  -3   62.70    4.60
  15   3  -3   63.95    3.64
 -15   3   3   56.40    3.85
 -13  -3   3   39.01    2.84
  13  -3  -3   37.77    2.52
  13  -3  -3   35.87    2.93
 -13  -3   3   36.37    2.55
 -13  -3   3   36.01    2.22
 -13  -3   3   38.61    2.81
  13   3  -3   33.85    2.20
 -13   3   3   38.61    3.32
  13   3  -3   31.29    7.10
  11  -3  -3   63.23    5.92
  11  -3  -3   68.94    4.59
 -11  -3   3   72.60    4.83
 -11  -3   3   72.61    4.49
 -11  -3   3   62.93    3.89
 -11   3   3   65.11    4.90
  11   3  -3   64.88    3.88
  11   3  -3   55.30    4.82
   9  -3  -3    3.68    0.67
   9  -3  -3    3.86    0.36
   9   3  -3    3.21    0.43
   7  -3  -3  119.80    6.98
  -7  -3   3  102.55    8.37
  -7  -3   3  127.62    7.84
   7  -3  -3  109.63   10.99
  -7   3   3  127.89    7.33
  -5  -3   3  266.85   19.33
   5  -3  -3  287.40   16.54
  -5   3   3  280.15   17.31
  -3  -3   3   42.08    4.13
   3  -3  -3   43.21    2.46
  -3   3   3   38.65    2.46
   3   3  -3   39.66   17.76
  -1  -3   3  472.41   32.91
  -1  -3   3  496.12   38.38
   1  -3  -3  470.65   28.36
   1  -3  -3  477.39   37.77
   1   3  -3  464.70   37.80
  -1  -3  -3   53.57   11.81
   1  -3   3   49.14    6.41
  -1  -3  -3   56.85    5.25
   1  -3   3   65.16    4.43
   1  -3   3   60.76    4.23
  -1  -3  -3   65.84    3.71
  -1   3  -3   76.30    8.67
  -1   3  -3   66.92    5.14
  -3  -3  -3   14.16    1.60
   3  -3   3   11.43    2.46
  -3  -3  -3   13.62    2.91
  -3  -3  -3   16.33    0.95
  -3   3  -3   14.66    4.18
  -3   3  -3   16.82    2.08
  -5  -3  -3   27.48    2.47
  -5  -3  -3   31.64    1.90
  -5  -3  -3   30.03    2.26
   5  -3   3   34.91    2.03
   5  -3   3   36.02    2.46
  -5   3  -3   29.13    2.00
   7  -3   3   42.44    3.28
  -7  -3  -3   48.69    3.41
  -7  -3  -3   52.10    2.95
  -7  -3  -3   46.73    3.69
  -7  -3  -3   43.25    3.38
   7  -3   3   56.85    3.71
  -7   3  -3   46.39    3.73
   7   3   3   50.82    2.92
  -7   3  -3   43.48    3.65
  -7   3  -3   57.74    3.84
  -9  -3  -3   95.97    5.66
  -9  -3  -3   99.34    6.45
   9  -3   3   96.07    5.72
  -9  -3  -3   97.81    7.39
  -9  -3  -3  105.25   21.44
  -9   3  -3  102.30    9.43
  -9   3  -3   79.82    7.92
  -9   3  -3   97.77    5.92
 -11  -3  -3   50.66    3.26
 -11  -3  -3   53.91    5.91
  11  -3   3   56.31    3.15
 -11  -3  -3   57.56   11.82
 -11  -3  -3   52.72    3.62
  11   3   3   60.31   11.27
 -11   3  -3   47.50    4.22
 -11   3  -3   44.08    3.58
 -11   3  -3   51.63    3.17
 -13  -3  -3   69.12   23.60
 -13  -3  -3   62.20    5.28
 -13  -3  -3   65.47    9.23
  13  -3   3   62.05    3.79
 -13   3  -3   62.86    3.83
 -13   3  -3   60.03    4.25
 -15  -3  -3   10.24    6.16
 -15   3  -3    8.49    0.93
 -15   3  -3    8.10    0.78
  17  -3   3   50.05    3.00
 -17  -3  -3   46.61    4.68
 -17   3  -3   47.30    3.07
 -17   3  -3   44.92    3.36
  17   3   3   56.39    7.60
 -19  -3  -3   27.41    2.15
  19  -3   3   21.25    1.65
  19   3   3   21.38    3.79
 -19   3  -3   24.81    1.95
 -19   3  -3   25.74    2.30
  21  -3   3   49.75    3.00
 -21  -3  -3   47.21    3.58
 -21  -3  -3   45.95    3.33
 -21  -3  -3   44.73    4.16
  21   3   3   49.58    4.60
 -21   3  -3   42.36    3.35
 -21   3  -3   45.30    3.48
  23  -3   3   16.48    1.31
 -23  -3  -3   17.17    1.46
 -23  -3  -3   16.18    1.30
 -23   3  -3   16.01    1.49
 -23   3  -3   17.90    1.40
 -25  -3  -3    6.96    1.19
  25  -3   3    7.34    0.84
 -25   3  -3    7.02    1.27
 -25   3  -3    7.85    1.74
 -27  -3  -3    0.40    0.53
  27  -3   3   -0.87    0.61
 -27   3  -3    0.21    0.65
 -27   3  -3    0.27    0.71
  29  -3   3   17.91    1.40
 -29  -3  -3   15.89    1.50
 -29   3  -3   16.45    1.49
  31  -3   3    6.81    0.87
 -31   3  -3    5.22    0.88
 -33  -3  -3    7.22    0.94
  33  -3   3    4.61    0.79
 -33   3  -3    6.28    0.97
  35  -3   3   -0.19    0.57
 -35   3  -3    1.34    0.88
  36  -4  -3    2.40    0.65
 -36  -4   3    1.00    1.01
 -36  -4   3    0.28    0.85
  34  -4  -3    4.30    0.79
 -34  -4   3    2.46    0.76
 -34  -4   3    3.62    1.00
  32  -4  -3    5.70    0.83
 -32  -4   3    4.53    1.33
 -32   4   3    6.00    0.92
 -30  -4   3    5.76    0.70
  30  -4  -3    5.19    0.77
 -30   4   3    6.24    0.89
 -30   4   3    6.78    1.03
 -28  -4   3   20.35    1.55
  28  -4  -3   16.73    1.35
 -28  -4   3   13.34    1.52
 -28   4   3   16.98    1.43
 -28   4   3   19.08    3.73
 -26  -4   3   14.12    1.04
  26  -4  -3   11.05    1.09
 -26   4   3   15.05    1.40
 -26   4   3   13.50    1.18
 -24  -4   3   21.09    1.74
 -24   4   3   13.67    4.17
 -22  -4   3    6.23    0.91
 -22   4   3    8.22    1.03
 -20  -4   3   28.59    2.23
  18  -4  -3    7.68    0.91
  18  -4  -3    8.40    0.71
 -18   4   3    7.90    0.75
  16  -4  -3   18.93    1.35
 -16  -4   3   30.15    7.72
  16  -4  -3   19.74    1.71
 -16  -4   3   24.44    2.40
 -16   4   3   18.43    1.62
 -14  -4   3    3.23    1.82
  14  -4  -3    3.96    0.69
  14  -4  -3    2.59    0.43
 -14  -4   3    3.67    5.18
  14   4  -3    3.23    9.14
 -14   4   3    3.75    0.47
 -12  -4   3    3.10    0.56
 -12  -4   3    2.84    0.69
  12   4  -3    3.23    0.47
 -12   4   3    2.76    0.40
 -10  -4   3   13.25    1.33
  10  -4  -3   15.06    1.37
 -10  -4   3   13.11    1.76
  10  -4  -3   13.18    0.93
 -10   4   3   13.49    0.96
  -8  -4   3   14.29    1.45
   8  -4  -3   18.23    1.50
  -8  -4   3   15.77    1.30
   8  -4  -3   16.30    1.02
  -8   4   3   15.60    1.04
   8   4  -3   12.84    1.18
   6  -4  -3    1.92    0.65
  -6  -4   3    2.57    1.76
   6  -4  -3    2.52    0.29
  -6   4   3    3.03    0.32
   6   4  -3    3.62    0.57
  -4  -4   3    5.71    0.86
   4  -4  -3    7.10    0.49
  -4  -4   3    7.25    0.76
   4   4  -3    6.79    0.77
  -4   4   3    7.38    0.51
  -2  -4   3    7.27    0.89
  -2  -4   3    7.81    0.75
   2  -4  -3    6.65    0.46
  -2   4   3    6.05    0.47
   2   4  -3    6.69    0.76
   0  -4   3   14.26    1.19
   0  -4   3   15.21    1.38
   0  -4  -3   13.17    1.42
   0   4  -3   15.77    1.24
   2  -4   3    3.26    0.30
  -2  -4  -3    5.75    0.95
   2  -4   3    4.65    0.76
  -2  -4  -3    3.80    2.88
   2  -4   3    3.73    0.56
  -2   4  -3    3.50    0.36
  -2   4  -3    4.54    0.63
   4  -4   3    0.95    0.25
   4  -4   3    0.92    0.19
  -4  -4  -3    1.28    0.53
   4  -4   3    1.74    0.56
  -4  -4  -3    2.15    0.73
  -4   4  -3    1.29    0.29
   6  -4   3    3.23    0.60
  -6  -4  -3    2.77    0.77
   6  -4   3    2.04    0.27
  -6  -4  -3    1.70    3.48
  -6   4  -3    2.76    0.38
  -6   4  -3    3.06    0.71
  -8  -4  -3    5.75    1.01
   8  -4   3    5.32    0.51
  -8  -4  -3    5.74    0.75
  -8  -4  -3    6.30    0.44
   8  -4   3    6.61    0.81
  -8   4  -3    5.40    0.58
  -8   4  -3    6.51    0.87
  10  -4   3    4.41    0.73
 -10  -4  -3    5.68    9.22
  10  -4   3    5.80    0.78
 -10  -4  -3    4.57    2.93
 -10  -4  -3    4.86    0.42
 -10   4  -3    4.63    1.04
  10   4   3    3.87    0.38
 -10   4  -3    6.03    0.77
 -12  -4  -3    2.78    8.12
  12  -4   3    2.78    0.46
 -12  -4  -3    2.13    3.43
  12   4   3    2.86   11.27
 -12   4  -3    2.68    0.49
 -12   4  -3    3.49    0.69
 -14  -4  -3   20.00    4.99
  14  -4   3   17.97    1.41
 -14  -4  -3   17.95    1.74
 -14  -4  -3   22.35    6.14
 -14   4  -3   15.52    1.51
 -14   4  -3   18.19    1.83
 -16  -4  -3    4.81    1.40
 -16  -4  -3    3.81    0.74
  16  -4   3    4.29    0.57
 -16  -4  -3    3.46    1.76
 -16   4  -3    4.04    0.60
 -16   4  -3    4.47    0.83
  18  -4   3   14.25    1.11
 -18  -4  -3   13.56    1.90
 -18   4  -3   14.38    1.41
 -18   4  -3   13.77    1.44
 -20  -4  -3    0.45    9.87
  20  -4   3    1.77    2.91
 -20  -4  -3    2.22    5.87
 -20   4  -3    2.02    6.80
 -20   4  -3    0.13    2.62
 -22  -4  -3    1.96    1.36
  22  -4   3    1.36    0.45
 -22   4  -3    0.17    0.52
  24  -4   3    3.91    0.62
 -24  -4  -3    3.50    3.28
 -24  -4  -3    3.45    0.78
 -24   4  -3    2.92    1.64
 -24   4  -3    3.16    0.94
 -26  -4  -3    0.81    0.63
 -26   4  -3    0.48    0.74
 -28  -4  -3    2.42    1.27
 -28  -4  -3    2.15    3.19
 -28   4  -3    2.90    0.92
 -28   4  -3    4.48    1.28
 -30  -4  -3    1.10    0.64
  30  -4   3    0.14    0.58
 -30  -4  -3    0.63    0.90
 -30   4  -3    0.85    0.66
 -32  -4  -3   -0.38    1.85
  32  -4   3    0.75    0.61
 -32   4  -3   -0.12    0.64
 -34  -4  -3   -0.59    1.55
  34  -4   3    2.94    0.76
 -35  -5   3    7.13    1.13
  35  -5  -3    8.78    1.02
  33  -5  -3    9.36    1.02
 -33  -5   3    6.98    1.63
 -33   5   3    7.85    1.94
 -31  -5   3    1.71    0.74
 -31   5   3    2.62    0.71
  29  -5  -3   10.16    1.03
 -29  -5   3   12.43    1.35
 -29   5   3    9.66    1.11
 -27  -5   3    7.14    1.04
  27  -5  -3    8.30    0.87
 -27   5   3    7.91    1.49
 -27   5   3    7.84    1.03
  25  -5  -3    3.87    0.64
 -25  -5   3    3.93    0.83
 -25   5   3    4.23    0.90
 -25   5   3    3.37    0.67
 -23  -5   3    9.25    1.15
 -23  -5   3   11.12    1.21
  23  -5  -3    8.95    0.89
 -23   5   3    9.10    1.12
 -23   5   3    8.22    0.91
 -21  -5   3   32.19    2.33
  21  -5  -3   31.08    1.95
  21  -5  -3   27.06    2.32
 -21   5   3   26.36    1.96
 -21   5   3   25.05    2.26
  19  -5  -3   18.42    1.33
 -19  -5   3   21.04    1.81
 -19  -5   3   19.01    1.66
  19  -5  -3   18.67    1.69
 -19   5   3   15.87    1.36
 -17  -5   3   33.23    2.33
  17  -5  -3   26.90    1.89
  17  -5  -3   28.46    2.40
 -17   5   3   27.07    2.28
  15  -5  -3    9.65    1.13
 -15  -5   3   15.92    4.00
  15  -5  -3    9.19    0.76
 -15   5   3    8.76    0.80
  13  -5  -3   11.34    1.42
  13  -5  -3   12.38    0.97
 -13  -5   3   14.51    1.26
  13   5  -3   11.02    3.20
 -13   5   3   11.85    1.18
  11  -5  -3   55.06    3.08
 -11  -5   3   52.33    3.60
  11  -5  -3   45.14    4.62
 -11  -5   3   45.47    3.86
  11   5  -3   42.19    3.78
 -11   5   3   58.49    3.42
  -9  -5   3   25.99    2.82
   9  -5  -3   27.22    2.25
   9  -5  -3   27.31    1.62
  -9  -5   3   22.66    2.21
   9   5  -3   23.08    1.91
  -9   5   3   26.51    1.65
  -7  -5   3   -0.58    0.75
   7  -5  -3   -0.08    0.21
  -7  -5   3    0.23    0.89
   7   5  -3    0.03    0.45
  -5  -5   3   69.82    5.21
  -5  -5   3   66.36    5.73
   5  -5  -3   79.56    4.39
   5   5  -3   67.68    8.57
  -5   5   3   70.05    5.37
  -3  -5   3    5.47    5.73
  -3  -5   3    4.25    3.26
   3  -5  -3   10.99    5.72
   3  -5  -3    6.23    3.53
   3   5  -3    7.30    6.31
  -3   5   3    3.03    1.49
  -1  -5   3  261.22   18.36
   1  -5  -3  234.61   17.83
  -1  -5   3  255.37   16.05
   1   5  -3  210.11   21.46
   1  -5   3   64.23    4.42
   1  -5   3   62.78    4.78
  -1  -5  -3   53.77    5.07
  -1   5  -3   73.36    4.45
   3  -5   3   10.81    0.80
  -3  -5  -3   11.05    1.18
   3  -5   3   11.67    1.31
  -3   5  -3   12.57    0.83
  -3   5  -3   14.06    1.22
   5  -5   3   84.04    5.06
  -5  -5  -3   74.84    5.83
   5  -5   3   94.24    6.30
  -5   5  -3   86.60    5.40
  -7  -5  -3   11.82    1.80
   7  -5   3   15.44    1.43
   7  -5   3   13.22    0.98
  -7   5  -3   13.35    1.28
  -9  -5  -3  113.61    9.08
   9  -5   3  126.06    8.48
  -9  -5  -3  116.06    8.41
   9  -5   3  128.69   10.39
  -9   5  -3  124.57    9.86
  -9   5  -3  139.74    8.98
  11  -5   3   12.40    0.94
 -11  -5  -3   13.70    2.77
 -11  -5  -3   12.16    1.26
 -11   5  -3   11.30    0.97
 -11   5  -3   12.77    1.27
  13  -5   3   37.55    2.49
 -13  -5  -3   41.00    4.68
 -13  -5  -3   39.41    3.13
 -13   5  -3   41.02    2.66
 -13   5  -3   36.67    2.97
  15  -5   3   20.73    1.50
 -15  -5  -3   24.01    2.24
 -15   5  -3   20.37    1.86
 -15   5  -3   20.51    2.33
  17  -5   3   19.56    1.34
 -17  -5  -3   18.00    1.20
 -17  -5  -3   17.10    1.60
 -17  -5  -3   19.17    1.92
 -17   5  -3   16.37    1.65
 -17   5  -3   15.52    1.37
  19  -5   3   12.60    1.06
 -19  -5  -3   12.75    1.58
 -19  -5  -3   12.25    1.77
 -19  -5  -3   13.23    1.34
 -19   5  -3   10.96    1.34
 -19   5  -3   12.57    1.12
  21  -5   3    3.06    0.57
 -21  -5  -3    1.80    0.89
 -21  -5  -3    0.58    1.04
 -21  -5  -3    1.62    0.68
 -21   5  -3    2.24    0.78
  23  -5   3   14.84    1.23
 -23  -5  -3   16.07    1.51
 -23  -5  -3   16.21    1.65
 -23   5  -3   13.46    1.58
 -23   5  -3   14.61    1.32
 -25  -5  -3    2.83    0.59
 -25  -5  -3    3.79    0.84
  25  -5   3    2.69    0.65
 -25   5  -3    4.12    0.74
 -25   5  -3    4.96    1.03
 -27  -5  -3    1.54    0.76
  27  -5   3    2.74    0.63
 -29  -5  -3    1.12    0.68
  31  -5   3    2.26    0.74
 -31  -5  -3    1.26    1.65
 -32  -6   3    1.74    2.31
  32  -6  -3    2.31    0.84
 -30  -6   3    2.93    0.85
  30  -6  -3    3.09    0.68
 -30   6   3    6.24    1.68
  28  -6  -3    9.84    1.04
 -28  -6   3    9.79    1.26
 -28   6   3   13.47    1.58
  26  -6  -3    6.12    0.78
 -26  -6   3    5.55    1.04
 -26   6   3    7.71    1.31
 -24  -6   3    8.31    1.19
  24  -6  -3    7.17    0.81
 -24   6   3    9.80    1.33
 -22  -6   3    7.05    1.01
  22  -6  -3    6.87    0.75
  20  -6  -3    5.65    0.66
  20  -6  -3    5.59    0.95
 -20   6   3    6.95    1.02
  18  -6  -3    9.87    0.91
 -18  -6   3   11.25    1.24
  18  -6  -3   11.92    1.33
 -18   6   3   12.82    1.39
  16  -6  -3   10.07    0.85
  16  -6  -3    9.18    1.24
 -16  -6   3   11.46    1.21
  14  -6  -3   16.64    1.89
 -14  -6   3   21.95    2.69
  14  -6  -3   17.70    1.32
 -14  -6   3   19.05    1.69
  14   6  -3   20.24    2.36
  12  -6  -3    3.32    0.88
 -12  -6   3    4.34    1.07
 -12  -6   3    6.74    3.36
  12  -6  -3    3.02    0.42
  12   6  -3    8.89    7.78
  10  -6  -3    8.74    0.68
  10  -6  -3    9.69    1.27
 -10  -6   3    8.85    1.08
  10   6  -3    7.15    0.92
  -8  -6   3    9.96    3.94
  -8  -6   3   15.14    1.59
   8  -6  -3   11.82    0.91
   8  -6  -3   15.32    1.60
   8   6  -3   12.65    2.55
  -6  -6   3   41.37    3.48
   6  -6  -3   41.34    2.58
  -6  -6   3   45.66    3.21
   6  -6  -3   48.03    3.56
   6   6  -3   37.16    3.09
  -4  -6   3    7.21    2.16
  -4  -6   3    4.78    1.03
   4  -6  -3    6.93    1.14
   4   6  -3    5.65    0.92
  -2  -6   3   25.01    2.00
  -2  -6   3   22.79    2.20
   2  -6  -3   24.39    2.28
   2   6  -3   24.56    2.01
   0  -6   3   29.25    2.43
   0  -6  -3   35.26    2.89
   0  -6   3   31.08    2.67
   0   6  -3   30.74    2.46
   2  -6   3    6.04    0.99
  -2  -6  -3    7.72    1.37
   4  -6   3   15.50    1.65
  -4   6  -3   17.09    1.57
   6  -6   3    7.33    0.62
  -6   6  -3    8.03    1.01
  -8  -6  -3    0.71    1.71
   8  -6   3    1.93    0.61
  -8  -6  -3    0.74    6.52
  -8   6  -3    2.28    0.79
 -10  -6  -3    4.06    1.15
  10  -6   3    5.26    0.58
 -10  -6  -3    6.10    3.20
 -10   6  -3    5.63    0.99
  12  -6   3    9.94    1.22
 -12  -6  -3   10.41    3.86
 -12   6  -3    7.27    1.37
 -14  -6  -3    3.92    2.83
  14  -6   3    5.81    0.67
 -14  -6  -3    4.65    0.92
 -14   6  -3    5.73    1.14
 -16  -6  -3    4.04    4.94
 -18  -6  -3    1.25    2.30
 -18  -6  -3    1.01    0.83
  18  -6   3    0.90    0.51
 -18   6  -3    2.15    0.88
 -20  -6  -3   -0.88    1.02
  20  -6   3   -0.78    0.53
 -20  -6  -3    0.25    0.72
 -22  -6  -3    9.77    2.35
  22  -6   3    9.84    1.05
 -22  -6  -3   10.26    1.25
 -22   6  -3    9.38    1.57
 -24  -6  -3    5.72    1.02
  24  -6   3    5.19    0.76
 -24   6  -3    4.61    1.23
 -26  -6  -3    7.63    1.48
  26  -6   3    8.36    1.67
 -26   6  -3    7.87    1.86
 -28  -6  -3    2.56    0.84
 -28   6  -3    1.58    2.62
  27  -7  -3    2.77    0.63
 -27  -7   3    4.32    0.96
 -27   7   3    5.38    1.33
 -25  -7   3   11.51    1.43
  25  -7  -3   12.08    1.23
 -25   7   3   13.72    1.85
 -23  -7   3    4.71    1.02
  23  -7  -3    3.25    0.63
 -23   7   3    4.17    1.15
  21  -7  -3    6.58    0.77
 -21   7   3    9.14    1.38
 -19  -7   3   13.44    1.64
  19  -7  -3   12.37    0.98
  19  -7  -3   11.76    1.43
 -19  -7   3   10.57    1.43
 -19   7   3    8.62    1.42
  17  -7  -3   13.14    1.61
  17  -7  -3   12.63    1.07
 -17   7   3   17.47    1.64
 -15  -7   3   13.16    1.55
  15  -7  -3   17.39    1.71
  15  -7  -3   17.72    1.15
 -15  -7   3   12.43    1.68
 -15   7   3   13.59    1.54
  13  -7  -3    3.08    0.46
  13  -7  -3    3.49    1.02
 -13  -7   3    4.91    0.95
 -13   7   3    5.04    1.15
 -11  -7   3   19.52    2.19
 -11  -7   3   23.22    1.96
   9  -7  -3   18.76    1.81
   9  -7  -3   17.33    1.07
  -9  -7   3   13.61    1.52
  -9  -7   3   13.40    1.77
   9   7  -3   13.60    1.44
   7  -7  -3   27.03    2.45
  -7  -7   3   23.07    2.40
  -7  -7   3   25.91    2.21
  -5  -7   3   25.70    2.70
   5  -7  -3   37.22    2.97
  -5  -7   3   32.71    2.59
   5   7  -3   30.74    2.58
  -3  -7   3   30.23    2.34
   3  -7  -3   28.21    2.59
  -3  -7   3   24.15    2.46
   3   7  -3   26.70    2.31
   1  -7  -3   55.34    4.56
  -1  -7   3   50.43    4.41
   1   7  -3   61.41    4.13
   1  -7   3   14.24    1.73
  -1  -7  -3   15.66    1.93
  -1   7  -3   18.99    1.68
  -3  -7  -3   46.51    4.34
   3  -7   3   58.31    4.27
  -3   7  -3   53.66    3.92
  -5  -7  -3    3.91    1.62
   5  -7   3    5.82    1.14
  -5   7  -3    7.40    1.19
   7  -7   3   72.54    5.37
  -7   7  -3   66.74    5.01
  -9  -7  -3   16.02    1.99
   9  -7   3   20.19    1.84
   9  -7   3   18.56    1.25
   9   7   3   13.99    1.50
 -11  -7  -3    2.93    2.44
  11  -7   3    1.23    0.43
 -13  -7  -3   17.20    2.08
 -13  -7  -3   17.65    1.78
  13  -7   3   15.87    1.25
 -13   7  -3   17.88    1.76
  15  -7   3    3.42    0.58
 -15  -7  -3    2.75    1.01
 -15   7  -3    3.40    1.08
  17  -7   3   17.74    1.25
 -17  -7  -3   15.68    1.66
 -17  -7  -3   13.88    1.95
 -17   7  -3   12.02    1.61
  19  -7   3   16.77    1.46
 -19  -7  -3   19.23    2.18
 -19  -7  -3   20.22    1.98
 -19   7  -3   20.97    2.01
 -21  -7  -3    6.65    1.38
  21  -7   3    6.13    0.82
 -21   7  -3    5.80    1.21
 -23  -7  -3    4.28    1.20
 -23   7  -3    3.94    1.28
  25  -7   3    5.38    0.77
 -25  -7  -3    4.80    1.05
 -25   7  -3    5.64    1.33
  22  -8  -3    3.51    1.98
 -22  -8   3    6.90    2.07
 -22  -8   3    4.72    1.15
 -22   8   3    2.98    1.10
  20  -8  -3    8.17    0.83
 -20   8   3   10.02    1.70
 -18  -8   3    8.70    1.31
 -18  -8   3    8.40    1.56
 -18   8   3    5.74    1.27
  16  -8  -3    4.79    1.13
 -16  -8   3    5.39    1.13
 -14  -8   3    0.86    0.83
  14  -8  -3    0.74    1.01
 -14   8   3    2.08    1.05
 -12  -8   3    8.15    1.41
 -12  -8   3    7.25    1.21
  10  -8  -3    6.36    1.41
 -10  -8   3    9.04    1.95
 -10   8   3    9.03    1.27
  -8  -8   3    0.03    0.94
   8   8  -3    0.51    0.75
  -8   8   3   -0.58    0.87
  -6  -8   3    3.84    2.27
   6  -8  -3    4.51    1.12
  -6   8   3    4.06    1.00
   6   8  -3    3.22    3.47
   4   8  -3    2.54    0.94
  -4   8   3    2.09    0.92
   2  -8  -3    1.67    1.40
  -2  -8   3    2.68    1.16
  -2   8   3    2.96    3.58
   2   8  -3    0.99    0.90
   0  -8   3    3.14    1.14
   0  -8  -3    1.09    1.09
   0   8  -3    0.02    0.90
   0   8   3    0.12    0.75
   2  -8   3    7.30    1.38
  -2  -8  -3    5.87    4.15
   2   8   3    5.73    5.39
  -2   8  -3    8.27    1.23
  -4  -8  -3    1.04    1.19
   4  -8   3    1.02    0.84
  -4   8  -3   -0.11    0.86
   4   8   3    1.05    0.74
   6  -8   3    1.78    0.89
  -6  -8  -3    1.36    1.40
   6   8   3    0.37    1.35
  -6   8  -3    1.84    0.99
  -8  -8  -3   10.29    1.69
  -8   8  -3   10.29    1.44
 -10  -8  -3    2.26    2.75
 -10   8  -3    4.73    1.14
 -12  -8  -3    6.99    1.53
 -12   8  -3   10.23    1.38
 -14   8  -3    4.77    1.16
 -16  -8  -3    1.02    1.75
 -16   8  -3    0.23    0.91
 -18  -8  -3    0.94    1.65
 -18   8  -3    2.24    1.07
  13  -9  -3    8.07    1.58
 -13  -9   3    8.00    1.64
 -11  -9   3    8.54    1.61
  11  -9  -3   11.28    1.61
   9  -9  -3    9.31    1.48
  -9  -9   3    7.75    1.81
  -9   9   3    8.83    1.37
   7  -9  -3   11.79    1.64
  -7  -9   3   10.42    1.69
  -7   9   3   10.69    1.52
  -5  -9   3   13.19    1.84
   5  -9  -3   12.98    1.82
   3  -9  -3    3.81    1.29
  -3   9   3    3.17    1.02
   3   9  -3    5.00    1.08
   1  -9  -3    6.17    1.48
  -1  -9   3    9.36    1.48
  -1   9   3    9.65    1.68
   1   9  -3    7.90    1.37
   1  -9   3   22.09    2.33
  -1  -9  -3   23.99    2.54
   1   9   3   18.98    2.10
  -1   9  -3   25.35    2.30
   3  -9   3    3.77    1.11
  -3  -9  -3    3.08    1.33
  -3   9  -3    4.07    1.07
  -5  -9  -3   11.07    1.86
  -5   9  -3   15.91    1.73
  -7   9  -3    9.31    1.47
  -9  -9  -3   15.15    2.21
  -9   9  -3   22.79    2.12
 -40   0   4   19.68    1.76
  40   0  -4   18.16    1.59
  38   0  -4    6.60    0.82
 -38   0   4    7.60    1.04
  34   0  -4    2.60    0.61
 -32   0   4   27.05    2.16
  32   0  -4   33.09    2.07
 -32   0   4   26.76    2.08
 -30   0   4    4.25    0.73
  30   0  -4    4.67    0.65
 -30   0   4    3.31    0.60
 -28   0   4   98.58    6.42
 -28   0   4   92.56    5.84
  28   0  -4   93.13    5.79
 -26   0   4    9.75    0.90
 -26   0   4   10.21    0.91
  26   0  -4    8.59    0.82
 -24   0   4  119.10    7.27
  24   0  -4  116.87    7.22
 -24   0   4  125.24    8.03
 -22   0   4   11.35    0.90
  22   0  -4   11.62    0.92
 -22   0   4   12.96    1.00
 -22   0   4   13.51    1.05
 -20   0   4  159.34    9.92
  20   0  -4  147.30    8.91
 -20   0   4  144.18    9.63
 -20   0   4  149.83    8.94
 -18   0   4  169.22   14.44
 -18   0   4  177.78   10.69
 -18   0   4  187.17   11.88
  18   0  -4  185.60   10.67
 -16   0   4   20.06    1.45
 -16   0   4   22.39    1.42
 -14   0   4  102.32    6.17
 -14   0   4   97.73    7.35
  14   0  -4  110.27    6.15
  12   0  -4   98.10    5.60
 -12   0   4   89.94    6.51
 -12   0   4   95.26    5.62
  10   0  -4  454.78   25.32
 -10   0   4  427.04   25.43
 -10   0   4  418.83   32.02
 -10   0   4  431.53   25.48
   8   0  -4   61.74    4.00
  -8   0   4   59.81    4.07
  -8   0   4   64.51    3.65
   8   0  -4   60.52    3.65
   6   0  -4   78.82    5.09
  -6   0   4   97.98    6.28
  -6   0   4   88.70    5.10
   6   0  -4   83.10    5.58
  -4   0   4  368.18   29.25
  -4   0   4  311.52   18.47
   4   0  -4  302.26   18.37
   4   0  -4  291.46   29.24
   2   0  -4  369.67   20.44
  -2   0   4  317.15   20.72
  -2   0   4  392.73   29.36
   2   0  -4  335.40   20.79
   0   0  -4  484.94   27.07
   0   0   4  436.96   27.16
   0   0   4  476.47   58.96
   2   0   4  269.27   21.85
   2   0   4  260.20   16.37
  -2   0  -4  304.62   16.32
  -2   0  -4  299.95   16.34
   2   0   4  259.81   16.31
  -4   0  -4  239.60   14.13
   4   0   4  221.12   16.09
   4   0   4  255.57   17.00
   4   0   4  241.91   14.12
   4   0   4  247.05   14.11
  -4   0  -4  232.10   14.10
  -4   0  -4  259.12   20.80
  -6   0  -4  128.67    8.14
   6   0   4  132.85    8.86
   6   0   4  137.12    9.08
  -6   0  -4  144.18    9.90
  -6   0  -4  141.14    9.01
   6   0   4  145.68    8.13
   8   0   4  313.37   17.87
  -8   0  -4  315.26   20.46
   8   0   4  263.88   19.93
   8   0   4  309.40   19.83
  -8   0  -4  312.84   20.89
  -8   0  -4  316.77   17.90
  10   0   4    0.41    0.26
 -10   0  -4    1.26    0.41
 -10   0  -4    0.72    0.20
 -10   0  -4    0.60    0.34
  10   0   4    0.97    0.19
 -12   0  -4  137.76    8.52
 -12   0  -4  135.26    7.85
 -12   0  -4  127.34    8.64
  12   0   4  127.04    7.81
 -14   0  -4   56.86    3.88
  14   0   4   56.61    3.57
 -14   0  -4   60.49    3.88
 -14   0  -4   59.72    3.62
 -16   0  -4   60.92    3.67
  16   0   4   57.14    3.61
 -16   0  -4   59.65    3.93
 -16   0  -4   57.76    3.92
 -18   0  -4   60.33    3.87
 -18   0  -4   57.01    3.61
  18   0   4   59.14    3.57
 -18   0  -4   54.30    3.85
 -20   0  -4   63.68    4.37
  20   0   4   62.22    4.02
 -20   0  -4   66.84    5.35
 -20   0  -4   69.57    4.11
  22   0   4   78.17    4.71
 -22   0  -4   72.95    5.09
 -22   0  -4   77.44    5.35
 -22   0  -4   77.03    4.78
 -24   0  -4    4.25    0.78
  24   0   4    4.19    0.61
  26   0   4  149.51    8.88
 -26   0  -4  144.62    8.95
  28   0   4   20.13    1.53
 -28   0  -4   19.36    1.62
 -30   0  -4   66.16    4.93
  30   0   4   69.45    4.35
  32   0   4    5.97    0.84
 -34   0  -4    8.21    1.12
  34   0   4    9.38    0.98
 -36   0  -4    6.76    1.10
  36   0   4    7.54    0.91
  41  -1  -4    9.78    1.18
 -41  -1   4   14.01    1.71
 -41   1   4   12.80    1.39
 -39  -1   4    3.94    0.87
 -39   1   4    5.99    1.00
 -37  -1   4   26.39    2.14
  37  -1  -4   28.38    2.06
 -37   1   4   27.23    2.15
  35  -1  -4   10.37    1.07
 -35   1   4   10.96    1.20
  35   1  -4   10.26    1.02
  33  -1  -4   21.31    1.65
 -33  -1   4   19.37    1.78
 -33  -1   4   23.18    1.76
 -33   1   4   22.44    1.74
  33   1  -4   23.17    1.66
 -31  -1   4    7.79    0.92
  31  -1  -4    8.12    0.84
 -31  -1   4    7.21    0.88
 -31   1   4    6.98    0.87
  31   1  -4    8.60    0.82
  29  -1  -4    3.81    0.63
 -29  -1   4    4.48    0.69
 -29  -1   4    3.06    0.64
 -29   1   4    4.13    0.74
  29   1  -4    4.91    0.61
 -27  -1   4   24.04    1.58
  27  -1  -4   20.40    1.63
 -27  -1   4   19.62    1.67
 -27   1   4   23.00    1.62
 -27   1   4   17.58    1.77
  27   1  -4   21.52    1.50
  25  -1  -4   39.24    3.19
 -25  -1   4   45.73    3.03
 -25   1   4   38.86    3.37
 -25   1   4   38.12    3.13
  25   1  -4   49.25    2.73
 -25   1   4   37.98    5.15
 -23  -1   4   48.93    3.37
  23  -1  -4   50.40    3.02
 -23  -1   4   50.61    3.40
 -23   1   4   41.32    3.08
 -23   1   4   47.29    3.31
  23   1  -4   49.46    3.27
 -21  -1   4   82.72    4.82
  21  -1  -4   74.80    4.78
 -21  -1   4   81.71    5.35
 -21   1   4   75.89    4.83
  21   1  -4   80.34    4.78
  19  -1  -4   68.39    4.26
 -19  -1   4   73.26    4.29
 -19  -1   4   72.70    4.78
  19   1  -4   73.00    4.25
 -19   1   4   64.64    4.28
 -17  -1   4   97.72    6.59
 -17  -1   4   97.02    5.91
  17  -1  -4   98.93    5.91
 -17   1   4   95.83    5.94
  17   1  -4  105.29    5.90
 -15  -1   4   66.01    4.40
  15  -1  -4   65.65    3.93
 -15  -1   4   64.13    3.93
  15   1  -4   65.06    3.99
 -15   1   4   65.50    3.96
 -13  -1   4  201.97   12.59
 -13  -1   4  226.56   12.58
  13  -1  -4  207.44   12.58
 -13  -1   4  226.17   14.03
  13   1  -4  215.88   12.56
 -13   1   4  207.81   12.59
 -11  -1   4  133.47    8.53
 -11  -1   4  146.23    9.56
  11  -1  -4  167.91    8.58
  11  -1  -4  130.16   12.69
 -11  -1   4  141.45    8.56
  11   1  -4  164.84    8.56
 -11   1   4  131.98    8.57
  11   1  -4  144.11   11.17
  -9  -1   4  248.27   14.39
   9  -1  -4  241.43   14.37
  -9  -1   4  249.07   14.34
  -9  -1   4  260.70   16.02
  -9  -1   4  225.87   19.95
   9   1  -4  271.41   16.15
   9   1  -4  230.11   14.35
   9   1  -4  221.50   17.18
  -9   1   4  256.40   14.38
  -7  -1   4  478.14   30.99
  -7  -1   4  507.37   27.59
   7   1  -4  464.86   33.22
  -7   1   4  430.25   31.91
  -5  -1   4   92.73   30.72
  -5  -1   4   81.47    6.01
  -5  -1   4   73.18    4.75
   5  -1  -4   77.18    4.46
  -5   1   4   76.75    4.46
  -5   1   4   74.31    6.90
   5   1  -4   66.28    5.31
   5   1  -4   79.85    4.44
   3  -1  -4   56.86    3.38
   3  -1  -4   45.26    2.97
  -3  -1   4   52.33    2.99
  -3  -1   4   75.09   27.04
   3   1  -4   42.92    2.96
  -3   1   4   52.92    2.97
  -1  -1   4  559.60   40.74
  -1  -1   4  455.20   29.89
   1  -1  -4  572.83   32.62
  -1  -1   4  492.83   33.51
   1  -1  -4  490.39   29.00
   1  -1  -4  461.64   29.13
  -1   1   4  446.09   29.02
  -1   1   4  532.72   35.16
   1   1  -4  479.29   30.21
  -1  -1  -4  464.98   27.42
   1  -1   4  480.65   49.09
   1  -1   4  461.89   28.14
   1  -1   4  405.81   38.29
   1  -1   4  457.83   27.04
  -1  -1  -4  473.96   26.89
  -1   1  -4  470.56   27.79
   1   1   4  459.61   30.00
  -1   1  -4  456.67   27.08
   1   1   4  458.61   27.74
   1   1   4  467.22   26.85
   3  -1   4  948.24   58.93
   3  -1   4  929.85  134.83
   3   1   4 1000.00   62.99
  -3   1  -4  888.36   86.10
   5  -1   4  230.81   14.45
  -5  -1  -4  279.67   35.41
  -5  -1  -4  238.38   14.25
   5  -1   4  246.54   14.16
  -5  -1  -4  231.43   14.20
  -5  -1  -4  250.29   15.78
  -5   1  -4  230.35   14.18
   5   1   4  247.03   15.84
  -5   1  -4  226.54   21.17
   5   1   4  251.57   14.19
   5   1   4  289.32   40.55
  -7  -1  -4   16.06    1.06
  -7  -1  -4   20.24   22.92
  -7  -1  -4   16.75    1.12
  -7  -1  -4   15.58    1.21
  -7   1  -4   17.21    1.13
  -7   1  -4   17.80    1.25
   9  -1   4  375.81   20.95
  -9  -1  -4  365.85   23.31
  -9  -1  -4  350.65   21.13
  -9   1  -4  330.36   23.43
   9   1   4  379.08   21.00
  -9   1  -4  342.15   20.97
   9   1   4  360.93   25.11
 -11  -1  -4  111.11   19.64
 -11  -1  -4   96.15    6.14
 -11  -1  -4   92.11    5.55
  11  -1   4   94.06    5.53
  11   1   4   95.77    5.52
 -11   1  -4   95.49    5.58
 -11   1  -4   90.77    6.05
  11   1   4   80.80    6.47
 -13  -1  -4   10.65   34.13
 -13  -1  -4   19.05   43.82
 -13  -1  -4    8.75    8.14
 -13  -1  -4    9.17    0.74
  13   1   4   11.33    8.51
  13   1   4   15.57    3.69
 -13   1  -4    8.23    0.78
 -13   1  -4    9.23    0.82
 -13   1  -4    7.60    0.75
 -15  -1  -4   24.92    2.18
  15  -1   4   21.82    1.69
 -15  -1  -4   28.99    9.53
 -15  -1  -4   28.50    4.06
 -15   1  -4   22.20    2.52
  15   1   4   19.52    2.89
 -17  -1  -4   78.70   10.28
 -17  -1  -4   65.98    7.17
  17  -1   4   64.10    4.11
 -17  -1  -4   65.53    4.78
 -17   1  -4   69.57    4.52
  17   1   4   69.28    6.74
 -17   1  -4   66.74    4.18
 -19  -1  -4   30.80    2.95
 -19  -1  -4   33.05    2.89
 -19  -1  -4   29.94    2.48
  19  -1   4   37.23    2.21
 -19  -1  -4   31.68    2.89
 -19   1  -4   31.92    2.34
  19   1   4   38.14    2.50
 -19   1  -4   33.65    2.42
  21  -1   4    3.39    0.59
 -21  -1  -4    4.31    1.57
 -21  -1  -4    2.70    0.58
  21   1   4    2.59    0.66
 -21   1  -4    4.57    0.99
 -21   1  -4    4.22    0.63
 -23  -1  -4   56.41    3.71
  23  -1   4   57.88    3.68
 -23   1  -4   59.02    4.01
 -23   1  -4   60.46    3.76
  23   1   4   56.62    3.64
 -25  -1  -4   22.06    1.75
  25  -1   4   23.24    1.70
 -25   1  -4   24.47    1.81
  25   1   4   24.37    1.70
  27  -1   4   25.53    1.81
 -27  -1  -4   22.68    1.87
  27   1   4   26.17    1.81
 -27   1  -4   25.00    1.93
 -29  -1  -4    9.99    1.18
  29  -1   4   11.23    1.08
 -29   1  -4   12.72    1.30
  29   1   4    9.58    1.00
  31  -1   4   10.78    1.07
  31   1   4    8.86    0.99
 -33  -1  -4   11.92    1.35
  33  -1   4   12.69    1.27
  33   1   4   11.55    1.15
 -33   1  -4   13.43    1.43
 -35  -1  -4    4.10    0.95
  35  -1   4    2.51    0.75
 -37  -1  -4    4.02    1.19
  37  -1   4    4.28    0.82
 -40  -2   4   14.65    1.42
  40  -2  -4   12.31    1.24
 -40   2   4   11.38    1.37
 -38  -2   4    6.92    1.01
  38  -2  -4    5.69    0.92
 -38   2   4    7.83    1.10
  36  -2  -4   25.91    1.96
 -36  -2   4   25.90    2.02
 -36  -2   4   24.65    2.08
 -36   2   4   26.36    2.07
  34  -2  -4   66.97    4.12
 -34  -2   4   63.33    4.53
 -34  -2   4   61.52    4.12
 -34   2   4   62.83    4.17
 -32  -2   4   13.31    1.21
  32  -2  -4   14.49    1.18
 -32  -2   4   12.90    1.29
 -32   2   4   12.73    1.24
 -30  -2   4   32.07    2.18
 -30  -2   4   30.58    2.40
  30  -2  -4   32.13    2.18
  30   2  -4   32.51    2.11
 -30   2   4   28.58    2.22
 -28  -2   4    6.24    0.81
  28  -2  -4    5.73    0.71
 -28  -2   4    6.44    0.75
 -28   2   4    7.23    0.79
 -28   2   4    6.39    0.82
 -28   2   4    5.38    0.66
  28   2  -4    6.23    0.66
  26  -2  -4   46.18    3.05
 -26  -2   4   48.27    3.07
 -26  -2   4   50.00    3.44
 -26   2   4   46.49    3.32
 -26   2   4   47.34    3.12
  26   2  -4   49.34    3.02
 -24  -2   4   46.26    3.16
 -24  -2   4   45.08    2.80
  24  -2  -4   41.40    2.79
  24   2  -4   47.67    2.78
 -24   2   4   44.04    3.07
 -24   2   4   38.92    2.83
 -22  -2   4   38.15    2.54
  22  -2  -4   43.52    2.58
 -22  -2   4   36.79    2.86
  22   2  -4   42.32    2.52
 -22   2   4   40.11    2.61
 -20  -2   4   15.86    1.32
  20  -2  -4   15.59    1.13
 -20  -2   4   15.32    1.11
 -20   2   4   15.72    1.17
  20   2  -4   16.20    1.08
 -18  -2   4  144.59    9.22
  18  -2  -4  129.86    9.71
 -18  -2   4  136.09    8.22
  18  -2  -4  142.51    8.25
 -18   2   4  130.66    8.26
  18   2  -4  148.80    8.21
 -16  -2   4  118.74    8.86
 -16  -2   4  129.43    7.57
  16  -2  -4  104.22   11.37
 -16  -2   4  122.55    7.43
 -16  -2   4  139.17    8.73
  16  -2  -4  129.05    7.51
 -16   2   4  133.89    7.53
  16   2  -4  125.51    7.63
  14  -2  -4  150.68   12.53
  14  -2  -4  169.67    9.52
 -14  -2   4  156.64    9.62
 -14  -2   4  165.18   10.63
 -14  -2   4  161.72   11.34
 -14  -2   4  153.48    9.50
  14   2  -4  171.19    9.47
 -14   2   4  159.80    9.53
 -12  -2   4  202.42   12.24
 -12  -2   4  210.83   13.52
 -12  -2   4  209.96   12.14
 -12  -2   4  203.64   14.42
  12  -2  -4  200.21   12.10
 -12   2   4  208.38   12.13
  12   2  -4  207.69   12.11
  10  -2  -4   27.51    2.22
 -10  -2   4   29.43    1.78
  10  -2  -4   29.57    1.87
 -10  -2   4   30.39    1.78
 -10  -2   4   30.08    2.08
 -10  -2   4   29.48    2.22
 -10   2   4   30.85    1.84
  10   2  -4   28.49    1.77
  10   2  -4   31.11   20.53
   8  -2  -4  455.53   27.87
  -8  -2   4  473.34   30.28
  -8  -2   4  455.54   32.15
  -8  -2   4  450.38   27.23
   8  -2  -4  435.02   47.57
   8   2  -4  458.63   35.58
  -8   2   4  476.19   28.29
   8   2  -4  480.02   27.08
  -6  -2   4    1.93    6.20
  -4  -2   4  150.16   12.80
  -4  -2   4  142.25   22.93
   4  -2  -4  157.44    9.79
   4   2  -4  157.89   14.45
   4   2  -4  194.18   18.75
   4   2  -4  147.91   10.15
   2  -2  -4   12.60    0.76
   2   2  -4   10.35    0.85
   2   2  -4   12.93    0.82
   2   2  -4   10.67    0.74
   0  -2  -4  250.26   16.90
   0  -2   4  228.82   16.72
   0  -2   4  277.76   18.48
   0  -2  -4  244.06   14.86
   0  -2  -4  276.53   19.78
   0  -2   4  186.55   24.35
   0   2  -4  261.38   17.92
   0   2  -4  226.06   17.96
   2  -2   4  376.89   35.46
  -2  -2  -4  484.73   28.93
  -2  -2  -4  485.69   27.54
   2  -2   4  445.32   37.21
  -2  -2  -4  521.29   30.48
  -2  -2  -4  455.55   33.28
   2   2   4  430.50   30.54
  -2   2  -4  423.83   43.02
  -2   2  -4  545.57   38.69
  -2   2  -4  468.86   37.52
   4  -2   4  121.41    9.24
  -4  -2  -4  123.77    7.22
   4  -2   4  118.11    8.54
   4  -2   4  117.34    7.96
  -4  -2  -4  131.00    8.09
  -4  -2  -4  126.37    7.43
  -4  -2  -4  120.44    8.67
  -4   2  -4  113.62    8.79
   4   2   4  158.02   40.32
  -4   2  -4   95.88   14.37
   4   2   4  133.87    7.32
  -4   2  -4  114.80   21.48
  -6  -2  -4  326.04   18.86
   6  -2   4  300.68   18.76
  -6  -2  -4  323.00   20.80
  -6  -2  -4  337.67   19.65
  -6  -2  -4  328.99   22.28
  -6   2  -4  251.55   34.17
   6   2   4  356.65   42.33
  -6   2  -4  319.76   19.21
   6   2   4  312.53   20.26
  -8  -2  -4   14.65    1.18
  -8  -2  -4   15.03    1.38
  -8  -2  -4   14.35    0.97
  -8  -2  -4   15.93    1.33
   8  -2   4   14.79    1.02
   8   2   4   17.25    1.09
  -8   2  -4   13.74    1.05
   8   2   4   19.60    7.86
  -8   2  -4   14.34    2.36
 -10  -2  -4  746.30   45.35
 -10  -2  -4  803.46   49.78
  10  -2   4  682.18   41.72
 -10  -2  -4  717.40   43.09
 -10  -2  -4  686.10   46.26
 -10  -2  -4  713.50   43.24
 -10   2  -4  710.28   41.66
  10   2   4  718.58   42.40
 -10   2  -4  600.77   46.13
  12  -2   4   28.21    1.75
 -12  -2  -4   28.03    2.17
 -12  -2  -4   30.26    8.21
 -12  -2  -4   28.79    5.99
  12   2   4   24.56    1.82
 -12   2  -4   24.83    1.94
  12   2   4   27.54    5.30
 -12   2  -4   27.75    1.79
 -14  -2  -4  272.77   17.10
 -14  -2  -4  238.94   15.93
 -14  -2  -4  242.64   14.42
  14  -2   4  243.88   14.31
 -14   2  -4  239.72   14.35
  14   2   4  242.79   14.30
 -14   2  -4  219.06   15.63
 -16  -2  -4    9.01    0.90
 -16  -2  -4    7.24    0.76
 -16  -2  -4    8.18    0.74
  16  -2   4    7.67    0.71
  16   2   4    7.35    0.66
 -16   2  -4    7.89    0.84
 -16   2  -4    8.54    0.78
  18  -2   4   57.46    3.46
 -18  -2  -4   53.33    3.82
 -18  -2  -4   53.47    5.11
 -18   2  -4   52.10    3.51
 -18   2  -4   56.04    3.83
  18   2   4   59.95    3.55
 -20  -2  -4   50.30    3.14
 -20  -2  -4   44.83    3.69
 -20  -2  -4   44.22    3.41
  20  -2   4   51.22    3.12
  20   2   4   53.60    3.07
 -20   2  -4   48.82    3.18
 -20   2  -4   49.10    3.45
 -22  -2  -4   21.61    1.87
  22  -2   4   26.67    1.78
 -22  -2  -4   23.95    1.78
 -22   2  -4   24.87    1.85
 -22   2  -4   25.60    1.99
  22   2   4   26.67    1.71
 -24  -2  -4   75.52    5.33
 -24  -2  -4   82.92    4.91
  24  -2   4   78.24    4.88
 -24   2  -4   80.42    5.37
  24   2   4   71.29    4.78
 -24   2  -4   80.77    4.95
  26  -2   4   16.77    1.33
 -26  -2  -4   14.19    1.37
 -26  -2  -4   18.99    1.43
 -26   2  -4   16.46    1.53
  26   2   4   17.56    1.28
 -26   2  -4   14.91    1.42
 -28  -2  -4   54.27    3.76
 -28  -2  -4   55.24    4.05
  28  -2   4   60.85    3.74
  28   2   4   61.55    3.70
 -28   2  -4   56.43    3.83
 -30  -2  -4    1.31    0.63
  30  -2   4    2.42    0.67
 -30   2  -4    0.74    0.71
  32  -2   4   22.42    1.77
 -32  -2  -4   19.42    1.78
 -32   2  -4   23.60    1.92
 -34  -2  -4   11.54    1.31
  34  -2   4   14.20    1.30
 -34   2  -4   13.11    1.41
 -36  -2  -4   14.85    1.52
  36  -2   4   16.12    1.46
 -36   2  -4   15.96    1.62
 -39  -3   4    4.04    0.88
  39  -3  -4    6.38    0.86
 -39   3   4    6.08    0.98
  37  -3  -4   19.54    1.56
 -37  -3   4   16.31    1.53
 -37   3   4   17.12    1.66
  35  -3  -4    8.35    0.95
 -35  -3   4    5.97    1.53
 -35  -3   4    6.78    0.97
 -35   3   4    6.92    1.07
 -33  -3   4   14.38    1.25
 -33  -3   4   14.32    1.41
  33  -3  -4   13.34    1.22
 -33   3   4   14.48    1.33
 -31  -3   4    9.57    0.99
 -31  -3   4    9.17    1.12
  31  -3  -4   11.49    1.08
 -31   3   4   10.69    1.11
 -29  -3   4   25.61    2.16
  29  -3  -4   23.55    1.90
 -29  -3   4   29.19    1.92
 -29   3   4   31.93    2.19
 -29   3   4   26.30    1.97
  27  -3  -4   13.07    1.20
 -27  -3   4   16.44    1.42
 -27   3   4   14.85    1.29
 -27   3   4   15.38    2.32
  25  -3  -4   10.16    0.94
 -25  -3   4   13.44    1.19
 -25   3   4   11.47    1.11
 -25   3   4   10.76    1.02
 -23  -3   4    5.86    0.78
  23   3  -4    5.42    0.53
  21  -3  -4   43.80    3.19
  21  -3  -4   43.73    2.75
 -21   3   4   42.65    3.13
 -19  -3   4   13.02    6.36
 -19  -3   4   23.45    7.02
 -17  -3   4   16.82    1.17
 -17  -3   4   19.52    3.43
 -17  -3   4   19.04    1.54
 -17  -3   4   16.66    1.13
  17  -3  -4   17.23    1.49
  17  -3  -4   19.20    1.25
 -17   3   4   17.28    1.28
  17   3  -4   18.79    1.16
 -15  -3   4   16.45    1.15
 -15  -3   4   20.21    1.55
 -15  -3   4   21.10    1.51
  15  -3  -4   19.02    1.24
 -15  -3   4   17.87    1.13
  15  -3  -4   16.02    1.49
  15   3  -4   16.04    1.13
 -15   3   4   19.27    1.28
 -13  -3   4   68.15    5.99
 -13  -3   4   59.23    3.66
 -13  -3   4   63.24    4.50
  13  -3  -4   52.07    4.60
 -13  -3   4   66.20    3.66
  13  -3  -4   64.36    3.92
 -13   3   4   62.90    3.77
  13   3  -4   60.89   14.16
  13   3  -4   59.81    3.65
  11  -3  -4   90.34    5.18
 -11  -3   4   75.26    4.85
 -11  -3   4   89.42    5.58
  11  -3  -4   72.98    7.15
 -11  -3   4   83.29    5.95
  11   3  -4   79.62    4.85
 -11   3   4   85.33    5.43
  11   3  -4   83.57    5.79
  -9  -3   4  100.88    6.43
  -9  -3   4   93.71    6.88
   9  -3  -4   94.27    7.35
   9  -3  -4   92.91    6.13
  -9   3   4   98.14    6.15
  -7  -3   4   57.76    3.97
   7  -3  -4   62.57    3.63
   7  -3  -4   65.58    5.60
  -7  -3   4   52.63    4.26
  -7   3   4   57.07    3.68
   7   3  -4   57.95    4.17
  -5  -3   4  180.46   13.32
   5  -3  -4  165.96   10.55
   5  -3  -4  196.45   15.85
  -5  -3   4  171.63   15.96
   5   3  -4  164.06   14.06
  -5   3   4  190.53   11.41
   3  -3  -4  206.27   13.42
   3  -3  -4  180.45   10.95
  -3  -3   4  164.85   12.25
   3   3  -4  203.02   15.62
  -1  -3   4   45.34    3.61
  -1  -3   4   49.23    3.35
   1  -3  -4   44.22    2.65
   1   3  -4   36.67    3.18
   1  -3   4  231.19   16.03
  -1  -3  -4  227.80   15.23
   1  -3   4  203.24   17.45
  -1  -3  -4  229.36   23.64
   1  -3   4  234.59   18.27
  -1  -3  -4  269.83   17.00
  -1   3  -4  224.08   20.35
  -3  -3  -4   10.65    1.02
  -3  -3  -4   12.79    1.20
  -3  -3  -4   10.09    3.28
  -3   3  -4   11.88    0.83
  -5  -3  -4   20.72    1.40
   5  -3   4   20.14    2.38
   5  -3   4   23.36    1.46
  -5  -3  -4   22.36    1.93
  -5  -3  -4   23.47    1.43
  -5  -3  -4   24.25    1.77
   5   3   4   24.55    1.42
  -5   3  -4   23.11    1.49
   7  -3   4   69.86    4.41
  -7  -3  -4   72.48    4.36
  -7  -3  -4   75.05    5.42
  -7  -3  -4   80.27    5.02
  -7  -3  -4   82.12    4.40
  -7   3  -4   69.70    4.50
  -7   3  -4   59.09    6.72
   7   3   4   74.46    4.63
   9  -3   4   87.32    5.21
  -9  -3  -4   89.64    8.00
  -9  -3  -4   90.12    5.89
  -9  -3  -4   95.15   15.62
  -9  -3  -4   84.92    5.19
   9   3   4   95.23   14.61
  -9   3  -4   80.05    7.15
  -9   3  -4   85.82    5.27
 -11  -3  -4   37.74    2.73
 -11  -3  -4   40.96    6.17
 -11  -3  -4   37.31    2.31
  11  -3   4   39.03    2.38
 -11  -3  -4   40.07    5.87
  11   3   4   42.29    6.47
 -11   3  -4   34.42    3.06
 -11   3  -4   37.53    2.42
 -13  -3  -4   29.86    2.76
 -13  -3  -4   35.06   10.65
  13  -3   4   27.33    1.78
 -13   3  -4   25.17    2.15
  13   3   4   28.97    6.63
 -13   3  -4   26.57    1.83
 -15  -3  -4   60.16    4.00
  15  -3   4   47.97    3.50
 -15  -3  -4   60.52    3.54
 -15  -3  -4   65.77    4.36
  15   3   4   56.08    3.48
 -15   3  -4   55.43    3.95
 -15   3  -4   54.31    3.58
  17  -3   4   28.46    1.84
 -17  -3  -4   27.74    4.18
 -17  -3  -4   26.65    2.06
 -17   3  -4   25.28    2.08
  17   3   4   29.74    5.08
 -17   3  -4   27.50    2.00
 -19  -3  -4   17.59    1.63
  19  -3   4   20.14    1.45
 -19   3  -4   22.51    1.68
  19   3   4   22.35    2.28
 -21  -3  -4    2.88    1.31
 -21  -3  -4    5.71    0.84
 -21  -3  -4    5.59    3.51
  21  -3   4    5.17    1.85
 -21   3  -4    5.80    0.85
  21   3   4    4.15    4.31
 -21   3  -4    4.96    2.56
  23  -3   4   11.45    1.04
 -23  -3  -4   10.77    1.12
 -23   3  -4   11.54    1.14
 -23   3  -4   13.17    1.32
 -25  -3  -4   31.75    2.43
  25  -3   4   32.25    2.17
 -25  -3  -4   29.79    2.17
 -25   3  -4   30.25    2.27
 -25   3  -4   32.99    2.53
 -27  -3  -4    1.55    0.59
  27  -3   4    1.98    0.63
 -27   3  -4    3.19    0.81
 -27   3  -4    2.22    0.84
 -29  -3  -4    6.85    0.87
  29  -3   4    5.54    0.83
 -29  -3  -4    7.40    1.34
 -29   3  -4    6.65    0.97
  31  -3   4    6.40    0.93
 -31  -3  -4    7.55    0.96
 -31   3  -4    7.18    1.10
  33  -3   4   10.19    1.12
 -33  -3  -4    9.79    1.15
 -33   3  -4   10.42    1.26
 -35  -3  -4    3.11    0.82
 -35   3  -4    3.89    0.91
  36  -4  -4    5.25    0.85
 -36  -4   4    6.64    0.98
 -36  -4   4    6.06    0.84
 -36   4   4    6.05    1.30
 -34  -4   4    4.75    0.99
 -34  -4   4    4.51    0.74
  34  -4  -4    5.78    0.78
 -34   4   4    4.81    0.85
 -32  -4   4   17.89    1.39
 -32  -4   4   18.10    1.67
  32  -4  -4   19.19    1.47
 -32   4   4   15.59    1.64
 -32   4   4   17.56    1.53
 -30  -4   4    3.14    0.58
 -30  -4   4    2.70    0.76
 -30   4   4    3.76    0.86
 -30   4   4    4.23    0.76
  28  -4  -4   36.49    2.46
 -28  -4   4   34.58    2.35
 -28  -4   4   36.85    2.80
 -28   4   4   37.12    2.51
 -28   4   4   34.56    2.77
 -26  -4   4    2.29    0.69
  26  -4  -4    1.92    0.54
 -26   4   4    3.16    0.65
 -26   4   4    2.03    0.70
 -24  -4   4   69.73    4.70
  24  -4  -4   69.71    4.15
 -24  -4   4   62.01    4.88
 -24  -4   4   65.19    4.05
 -24   4   4   66.56    4.64
 -24   4   4   64.46    4.19
  22  -4  -4   11.07    0.91
  22  -4  -4    9.82    1.03
 -22  -4   4   11.35    1.14
 -22  -4   4   10.01    1.07
 -22  -4   4   10.34    0.80
 -20  -4   4   67.18    4.90
 -20  -4   4   66.46    4.61
  20  -4  -4   68.53    4.08
  20  -4  -4   61.96    4.82
 -20  -4   4   63.07    3.97
 -20   4   4   69.09    4.13
 -18  -4   4   36.64    2.55
  18  -4  -4   32.67    2.62
 -18  -4   4   36.28    2.71
 -18  -4   4   32.75    2.07
  18  -4  -4   31.61    2.15
 -18   4   4   32.76    2.21
 -16  -4   4   48.75    3.25
  16  -4  -4   41.14    3.42
 -16  -4   4   42.42    2.70
 -16  -4   4   45.33    3.45
  16  -4  -4   47.03    2.81
  16   4  -4   45.94    3.83
 -16   4   4   44.73    2.86
  14  -4  -4   63.65    3.85
 -14  -4   4   66.79    4.68
 -14  -4   4   68.17    4.36
  14  -4  -4   55.25    4.63
 -14   4   4   65.29    4.20
  14   4  -4   56.02    4.76
  12  -4  -4    1.72    0.60
 -12  -4   4    1.36    0.57
  12  -4  -4    2.05    0.33
 -12  -4   4    1.12    0.48
  12   4  -4    2.84    1.48
 -12   4   4    1.91    0.37
  10  -4  -4  151.31    8.84
  10  -4  -4  151.00   12.00
 -10  -4   4  141.82    9.32
 -10  -4   4  133.67    9.90
 -10   4   4  139.00    9.19
  10   4  -4  118.34    9.18
  -8  -4   4   35.42    3.32
  -8  -4   4   24.52    3.28
   8  -4  -4   30.26    1.82
   8  -4  -4   35.15    4.67
   8   4  -4   30.37    8.40
  -8   4   4   26.16    2.08
   6  -4  -4  404.58   22.58
  -6  -4   4  373.80   27.81
  -6  -4   4  328.75   39.28
  -6   4   4  422.75   23.15
   6   4  -4  364.61   29.37
   4  -4  -4   50.95    3.40
  -4  -4   4   56.25    5.94
   4  -4  -4   67.31    7.60
  -4  -4   4   53.26    4.92
  -4   4   4   54.05    4.52
   4   4  -4   66.78    7.38
  -2  -4   4  292.66   25.58
  -2  -4   4  283.81   18.70
   2  -4  -4  254.30   17.37
   2   4  -4  285.43   27.09
   0  -4  -4  296.98   22.04
   0  -4   4  310.26   20.88
   0  -4   4  266.54   19.64
   0  -4   4  280.51   18.90
   0   4  -4  238.64   29.61
   0   4  -4  298.97   19.76
   2  -4   4   46.88   10.84
   2  -4   4   28.56    4.06
   2  -4   4   32.81    2.01
  -2   4  -4   32.49    3.52
   4  -4   4  272.37   17.87
   4  -4   4  268.12   20.07
  -4  -4  -4  218.74   22.33
   4  -4   4  231.44   16.78
  -4  -4  -4  213.88   15.80
  -4   4  -4  241.46   19.12
  -6  -4  -4    4.75    2.60
  -8  -4  -4   97.21    6.32
  -8  -4  -4   96.81    6.11
  -8  -4  -4   90.87    6.82
   8  -4   4   83.21    5.77
  -8   4  -4   94.78    6.43
 -10  -4  -4    0.33    0.25
 -10  -4  -4    0.22    0.76
 -10  -4  -4    0.27    0.49
  10  -4   4    0.74    0.33
 -10   4  -4    0.68    0.60
 -10   4  -4    0.82    0.40
  10   4   4    0.57    0.20
 -12  -4  -4   99.48    7.01
 -12  -4  -4   95.07    6.43
 -12  -4  -4  103.53    5.73
  12  -4   4   84.87    5.90
 -12   4  -4   89.85    6.95
  12   4   4   89.80    6.08
 -12   4  -4   97.01    8.94
 -14  -4  -4    5.43    0.82
 -14  -4  -4    5.23    1.30
 -14  -4  -4    6.61    1.13
 -14   4  -4    5.56    0.83
 -14   4  -4    6.19    0.72
 -16  -4  -4   72.17    5.17
 -16  -4  -4   68.76    4.73
  16  -4   4   62.35    4.15
 -16  -4  -4   69.17    4.12
 -16   4  -4   64.49    5.94
 -16   4  -4   65.87    4.21
  18  -4   4   28.96    2.20
 -18  -4  -4   36.75    2.22
 -18  -4  -4   34.51    2.59
 -18  -4  -4   38.29    2.88
 -18   4  -4   32.06    2.29
 -18   4  -4   31.87    2.61
 -20  -4  -4   36.50    2.77
 -20  -4  -4   39.05    3.06
  20  -4   4   36.33    2.41
 -20  -4  -4   37.85    2.40
 -20   4  -4   34.97    2.82
 -20   4  -4   33.82    2.47
 -22  -4  -4   47.51    3.01
 -22  -4  -4   44.64    3.71
 -22  -4  -4   49.23    3.48
  22  -4   4   52.19    3.06
 -22   4  -4   44.71    3.10
 -22   4  -4   42.64    3.42
  24  -4   4    4.44    0.68
 -24  -4  -4    4.41    0.82
 -24   4  -4    6.28    0.83
 -24   4  -4    6.28    1.03
  26  -4   4   14.99    1.31
 -26  -4  -4   15.05    1.28
 -26  -4  -4   16.66    1.53
 -26   4  -4   17.05    1.67
 -26   4  -4   15.62    1.41
 -28  -4  -4    1.97    1.17
 -28  -4  -4    0.41    0.56
 -28   4  -4    1.13    0.87
 -28   4  -4    1.09    0.69
 -30  -4  -4   14.99    1.49
 -30  -4  -4   14.83    1.45
  30  -4   4   13.75    1.33
 -30   4  -4   16.61    1.50
  32  -4   4    1.72    0.68
 -32  -4  -4    0.17    0.59
  35  -5  -4    8.34    1.03
  33  -5  -4   11.83    1.15
 -33  -5   4    8.90    1.28
 -33   5   4   13.39    1.77
 -33   5   4   11.65    1.23
  31  -5  -4    9.64    1.01
 -31  -5   4    9.56    1.24
 -31   5   4   12.02    1.45
 -29  -5   4   20.93    1.86
  29  -5  -4   18.53    1.53
 -29   5   4   19.61    1.87
 -29   5   4   19.21    1.58
  27  -5  -4   16.25    1.41
 -27  -5   4   20.38    1.74
 -27   5   4   18.82    1.77
 -27   5   4   18.00    1.51
  25  -5  -4   20.72    1.56
 -25   5   4   20.47    1.61
 -25   5   4   21.38    2.79
 -23  -5   4    5.59    0.90
  23  -5  -4    4.42    0.63
 -23   5   4    4.54    0.66
 -23   5   4    5.15    1.01
  21  -5  -4   18.49    1.35
 -21  -5   4   20.30    1.66
  21  -5  -4   18.56    1.66
 -21   5   4   15.63    1.37
 -19  -5   4    7.81    1.04
  19  -5  -4   10.07    1.11
  19  -5  -4    9.32    0.81
  17  -5  -4   14.19    1.46
 -17  -5   4   12.59    1.35
 -17  -5   4   16.08    1.52
  17  -5  -4   16.10    1.08
 -17   5   4   13.53    1.11
  15  -5  -4   50.79    4.29
 -15  -5   4   59.88    5.05
 -15  -5   4   58.24    4.04
  15  -5  -4   57.28    3.50
 -15   5   4   53.05    3.64
  15   5  -4   64.35    7.10
  13  -5  -4   22.32    1.40
  13  -5  -4   22.46    1.96
 -13  -5   4   21.95    1.75
 -13  -5   4   19.16    1.88
 -13   5   4   21.79    1.43
  13   5  -4   16.74    1.86
 -11  -5   4   26.10    2.98
 -11  -5   4   29.58    2.41
  11  -5  -4   22.63    2.53
  11  -5  -4   27.33    1.73
 -11   5   4   30.41    1.85
  11   5  -4   21.94    4.16
   9  -5  -4   69.46    6.17
  -9  -5   4   75.63    5.08
   9  -5  -4   75.19    4.39
  -9  -5   4   66.70    5.50
  -9   5   4   78.08    4.42
   7  -5  -4   72.45    5.05
   7  -5  -4   67.11    3.94
  -7  -5   4   67.57    4.90
  -7  -5   4   55.11    4.90
  -7   5   4   67.36    3.96
  -5  -5   4   88.43    5.67
  -5  -5   4   78.04    8.27
   5  -5  -4   78.91    4.95
  -5   5   4   86.04    6.88
   5   5  -4   73.25    8.87
  -3  -5   4  101.73    7.69
  -3  -5   4   98.12    8.14
   3  -5  -4   93.40    5.85
   3   5  -4  108.03   11.06
  -3   5   4   87.07    6.18
   1  -5  -4   51.50    4.29
   1   5  -4   58.61    3.88
   1  -5   4   57.79    3.90
   1  -5   4   56.96    4.26
  -1  -5  -4   60.25    4.81
  -1   5  -4   46.81    4.05
   3  -5   4   21.38    1.46
   3  -5   4   22.15    1.79
  -3  -5  -4   27.31    2.22
  -3   5  -4   24.04    1.51
  -5  -5  -4   28.41    4.00
  -5  -5  -4   26.43    2.29
   5  -5   4   30.49    1.98
  -5   5  -4   29.35    2.38
   7  -5   4   96.27    6.87
  -7  -5  -4   89.40    6.46
   7  -5   4   94.46    6.35
  -7  -5  -4   79.87    6.97
  -7   5  -4   97.12    7.70
  -7   5  -4  109.38    7.14
   9  -5   4   50.42    3.12
  -9  -5  -4   42.10    4.39
  -9  -5  -4   40.57   12.37
  -9   5  -4   46.88    3.37
  -9   5  -4   49.54    3.47
 -11  -5  -4   22.20    2.05
  11  -5   4   27.73    1.73
 -11  -5  -4   26.96    2.46
 -11   5  -4   25.01    2.62
 -11   5  -4   25.88    1.77
 -13  -5  -4   28.46    4.00
 -13  -5  -4   24.24    2.10
  13  -5   4   23.92    1.71
 -13   5  -4   24.51    1.77
 -13   5  -4   28.24    2.16
 -15  -5  -4   11.29    1.24
 -15  -5  -4   11.46    0.85
  15  -5   4   10.02    0.95
 -15  -5  -4   13.77    1.73
 -15   5  -4   11.41    1.03
 -15   5  -4   12.48    1.33
 -17  -5  -4   17.38    1.68
 -17  -5  -4   19.50    1.37
 -17   5  -4   16.06    1.68
 -17   5  -4   19.43    1.45
 -19  -5  -4    8.42    1.07
 -19  -5  -4    8.71    1.12
 -19  -5  -4    8.39    1.40
 -19   5  -4    9.11    0.94
 -21  -5  -4    9.32    0.83
 -21  -5  -4    9.81    1.17
 -21  -5  -4    9.64    1.35
  21  -5   4   10.63    0.94
 -21   5  -4    9.44    1.36
 -21   5  -4    8.77    0.97
 -23  -5  -4    6.90    1.49
  23  -5   4    5.94    0.80
 -23  -5  -4    7.74    1.06
 -23   5  -4    5.88    0.89
 -23   5  -4    6.66    1.16
 -25  -5  -4    5.89    0.97
  25  -5   4    7.23    0.89
 -25  -5  -4    8.22    0.81
 -25   5  -4    6.72    0.94
 -25   5  -4    5.90    1.20
 -27  -5  -4    0.81    0.71
 -27   5  -4    2.33    0.99
 -29  -5  -4   15.06    1.59
  29  -5   4   14.65    1.37
 -29   5  -4   17.93    2.15
  31  -5   4    3.64    0.73
 -31  -5  -4    1.70    1.75
  32  -6  -4    2.88    0.69
 -32   6   4    1.04    1.63
  30  -6  -4    5.68    0.80
 -30   6   4    5.42    1.33
 -28  -6   4    7.51    1.10
  28  -6  -4    6.92    0.82
 -28   6   4    5.95    1.18
  26  -6  -4   13.00    1.22
 -26  -6   4   14.75    1.50
 -26   6   4   15.16    1.68
 -24  -6   4    5.70    0.97
 -24  -6   4    5.93    1.05
  24  -6  -4    6.36    0.72
 -24   6   4    6.94    1.15
  22  -6  -4   18.05    1.82
 -22  -6   4   18.94    1.76
 -22  -6   4   22.62    2.00
  22  -6  -4   20.58    1.45
 -22   6   4   15.44    1.73
  20  -6  -4    7.07    1.05
  20  -6  -4    7.32    0.77
 -20  -6   4    9.03    1.10
 -20  -6   4    7.76    1.18
 -20   6   4    7.55    1.17
 -18  -6   4   25.38    2.38
  18  -6  -4   27.81    1.79
 -18  -6   4   24.68    2.17
  18  -6  -4   26.85    2.35
  16  -6  -4   31.23    2.81
  16  -6  -4   32.86    2.15
 -16  -6   4   32.47    2.62
 -16  -6   4   36.92    2.93
 -14  -6   4    2.62    0.87
  14  -6  -4    3.58    0.92
 -14  -6   4    3.45    0.91
  14   6  -4    4.20    2.64
 -12  -6   4   57.32    4.81
  12  -6  -4   60.10    3.80
 -12  -6   4   65.46    4.50
  12  -6  -4   67.49    4.91
  10  -6  -4    4.70    0.99
  10  -6  -4    3.13    0.37
 -10  -6   4    2.01    0.69
 -10  -6   4    3.37    0.99
  -8  -6   4   71.93    6.21
  -8  -6   4   81.14    5.70
   8  -6  -4   92.69    5.00
   8   6  -4   80.42    7.07
  -6  -6   4    7.10    1.02
  -6  -6   4    8.12    1.31
   6   6  -4    9.94    1.16
  -4  -6   4  140.29   10.38
  -4  -6   4  133.10   14.65
   4  -6  -4  160.04   10.67
   4   6  -4  137.85   17.88
  -2  -6   4   30.30    2.49
  -2  -6   4   31.24    2.75
   2  -6  -4   31.78    2.84
   2   6  -4   36.84    2.58
   0  -6   4  129.01   10.22
   0  -6   4  135.52   10.95
   0  -6  -4  166.99   11.40
  -2  -6  -4  112.56    9.62
   4  -6   4   54.43    3.45
   4  -6   4   64.73    4.51
  -4  -6  -4   53.90    4.60
   6  -6   4   57.17    4.75
  -6  -6  -4   54.02    4.83
   6  -6   4   69.06    4.69
   8  -6   4   10.26    0.78
  -8  -6  -4    8.80    1.41
  10  -6   4  133.91    8.99
 -10  -6  -4  116.76    8.48
 -10  -6  -4  115.57    9.20
 -10   6  -4  135.76   11.11
  12  -6   4    2.46    0.47
 -12  -6  -4    2.60    0.88
 -12   6  -4    2.28    0.92
  14  -6   4   53.19    3.36
 -14  -6  -4   44.32    4.03
 -14  -6  -4   44.16    3.61
 -14   6  -4   52.18    3.98
 -16  -6  -4    5.16    1.22
 -16  -6  -4    1.61    0.75
  16  -6   4    2.97    0.55
 -18  -6  -4   27.06    2.71
  18  -6   4   30.94    2.00
 -18  -6  -4   27.18    2.39
 -18   6  -4   28.24    2.47
 -20  -6  -4   19.30    2.30
 -20  -6  -4   19.42    1.90
  20  -6   4   23.10    1.58
 -20   6  -4   19.12    2.00
 -22  -6  -4    5.23    1.10
  22  -6   4    6.91    0.86
  24  -6   4   13.91    1.24
 -24  -6  -4   12.82    1.48
 -24   6  -4   13.59    1.64
  26  -6   4    9.06    0.99
 -26  -6  -4    8.45    1.25
 -26   6  -4   10.60    1.49
  28  -6   4   16.78    1.48
 -28  -6  -4   18.88    1.84
 -28   6  -4   17.58    2.03
 -25  -7   4   16.20    1.65
  25  -7  -4   14.26    1.26
 -25   7   4   16.89    1.90
 -23  -7   4   21.03    1.96
  23  -7  -4   17.98    1.48
 -23  -7   4   21.59    2.16
 -23   7   4   19.00    2.02
 -21  -7   4   13.92    1.60
 -21  -7   4   13.98    1.49
  21  -7  -4    9.48    1.45
  21  -7  -4   11.94    1.04
 -21   7   4    9.92    1.43
  19  -7  -4   11.38    1.55
 -19  -7   4   11.72    1.45
  19  -7  -4   11.83    1.00
 -19   7   4   13.66    1.55
 -17  -7   4   19.60    1.83
  17  -7  -4   17.25    1.30
 -17  -7   4   18.73    2.00
  17  -7  -4   17.50    1.86
 -15  -7   4    3.61    0.88
 -15  -7   4    2.28    1.02
  15  -7  -4    0.60    0.85
 -13  -7   4   32.26    2.77
  13  -7  -4   27.04    2.62
 -13  -7   4   32.36    2.52
  13  -7  -4   26.53    1.89
 -11  -7   4    1.90    0.81
 -11  -7   4    2.39    0.99
  11  -7  -4    2.68    0.39
   9  -7  -4    3.55    0.41
   9  -7  -4    4.23    1.18
   9   7  -4    3.84    2.64
  -7  -7   4   16.23    1.85
  -7  -7   4   19.49    1.72
   7   7  -4   17.12    1.67
  -5  -7   4    6.20    1.01
  -5  -7   4    6.99    1.20
   5   7  -4    4.52    0.96
  -3  -7   4   20.47    2.01
   3  -7  -4   26.81    2.44
  -3  -7   4   19.76    2.18
   3   7  -4   26.83    2.11
  -1  -7   4   22.99    2.34
   1  -7  -4   24.34    2.52
   1   7  -4   29.52    2.26
  -1  -7  -4    8.09    1.41
   1  -7   4    7.02    1.26
  -1   7  -4    8.72    1.15
   3  -7   4   12.14    1.52
  -3  -7  -4   12.79    2.53
  -3   7  -4   12.87    1.46
   5  -7   4   22.52    2.07
  -5  -7  -4   18.89    2.31
  -5   7  -4   22.00    1.98
   7  -7   4    0.86    0.86
  -7  -7  -4    2.03    4.62
  -7   7  -4    3.43    0.97
   9  -7   4   46.88    2.87
  -9  -7  -4   40.85    3.97
  -9   7  -4   49.79    3.55
 -11  -7  -4    1.68    1.24
  11  -7   4    1.79    0.42
 -11   7  -4    0.48    0.83
  13  -7   4    3.12    0.54
 -13   7  -4    5.73    1.23
 -15  -7  -4   13.93    1.92
  15  -7   4   13.46    1.12
 -15   7  -4   15.47    1.68
 -17   7  -4    2.95    1.09
  19  -7   4   15.39    1.18
 -19  -7  -4    9.45    1.75
 -19   7  -4   11.61    1.64
  21  -7   4    6.98    0.88
 -21  -7  -4    7.50    1.37
 -21   7  -4    9.36    1.49
  23  -7   4    5.12    0.77
 -23   7  -4    5.62    1.17
 -22  -8   4    5.53    1.08
  22  -8  -4    5.45    1.44
 -22   8   4    3.82    1.30
 -20  -8   4   25.67    2.55
  20  -8  -4   19.78    1.65
 -20  -8   4   26.39    2.29
 -20   8   4   24.82    2.36
 -18  -8   4    7.76    1.39
 -18  -8   4    6.96    1.15
 -16  -8   4    5.35    1.26
  16  -8  -4    3.12    1.06
 -16  -8   4    5.33    1.05
 -16   8   4    4.19    1.16
  14  -8  -4   33.25    2.81
 -14  -8   4   24.99    2.80
 -14  -8   4   26.76    2.57
 -14   8   4   33.75    2.60
 -12  -8   4    5.75    1.37
  12  -8  -4    7.78    1.34
 -12  -8   4    5.09    1.56
 -10  -8   4   42.13    4.14
  10  -8  -4   55.64    4.21
 -10  -8   4   40.71    3.73
 -10   8   4   57.77    3.86
  -8  -8   4    4.25    1.11
  -8  -8   4    2.30    1.19
   8   8  -4    3.36    0.95
  -6  -8   4   34.88    3.50
  -6  -8   4   38.69    3.11
   6  -8  -4   44.73    3.51
   6   8  -4   36.05    3.95
  -4  -8   4    6.23    1.44
   4   8  -4    8.45    1.29
  -2  -8   4   29.50    2.95
   2  -8  -4   34.96    3.17
   2   8  -4   32.26    2.73
   0  -8   4   31.44    3.07
   0  -8  -4   35.06    3.37
   0   8  -4   41.24    3.01
   2  -8   4    5.22    1.23
  -2   8  -4    7.95    1.28
   2   8   4    7.16    1.18
  -4  -8  -4   24.58    2.61
   4   8   4   23.81    2.09
  -6  -8  -4    4.06    1.41
  -6   8  -4    5.71    1.26
  -8  -8  -4   27.71    2.95
 -10  -8  -4    1.78    1.36
 -10   8  -4    2.42    1.13
 -12  -8  -4   11.09    1.87
 -12   8  -4   12.28    1.58
 -14  -8  -4    1.01    1.68
 -14   8  -4    2.90    0.95
 -16  -8  -4    3.86    1.47
 -16   8  -4    4.19    1.13
 -18  -8  -4   11.87    1.84
 -18   8  -4   15.15    1.86
 -13  -9   4    9.07    2.37
  13  -9  -4    8.11    1.41
 -13   9   4    9.03    1.44
  11  -9  -4    3.32    1.12
 -11  -9   4    1.00    1.18
 -11   9   4    1.43    1.02
  -9  -9   4    8.95    1.67
   9  -9  -4   13.22    1.73
  -9   9   4   13.34    1.60
  -7  -9   4   15.04    1.93
   7  -9  -4   11.52    1.77
  -7   9   4   16.90    1.74
  -5  -9   4    3.35    1.11
   5  -9  -4    3.18    1.14
  -5   9   4    5.74    1.20
   3   9  -4    3.07    1.51
   1  -9  -4   10.24    1.66
  -1  -9   4   11.09    1.56
  -1   9   4   10.55    1.43
   1   9  -4   11.17    1.49
  -1  -9  -4    5.73    1.52
   1   9   4    5.88    1.40
  -1   9  -4    5.17    1.17
  -3  -9  -4    5.17    1.50
  -3   9  -4    2.73    1.04
   3   9   4    2.94    0.94
  -5  -9  -4    6.79    1.61
  -5   9  -4    6.20    1.24
  -7  -9  -4    1.36    1.31
  -7   9  -4    1.41    0.93
  -9  -9  -4   10.71    1.86
 -40   0   5   10.07    3.72
  40   0  -5    4.56    3.51
  38   0  -5    0.47    0.59
 -36   0   5    5.04    0.99
  36   0  -5    5.37    0.81
 -34   0   5    4.02    0.80
  34   0  -5    3.10    0.64
  32   0  -5   10.70    1.06
 -32   0   5   12.25    1.16
  30   0  -5   35.24    2.37
 -28   0   5   18.10    1.61
  28   0  -5   22.90    1.51
 -26   0   5   15.88    1.42
  26   0  -5   19.94    1.33
 -24   0   5   14.20    2.52
 -24   0   5   18.73    1.84
 -22   0   5    7.80    8.05
  22   0  -5    3.68    4.10
 -22   0   5    5.74    7.66
  20   0  -5    7.79    1.70
 -20   0   5    8.74    2.83
 -20   0   5   11.55    1.88
  18   0  -5    1.20    0.29
 -18   0   5    0.56    0.36
 -16   0   5    0.00    0.28
 -16   0   5    0.11    0.23
  16   0  -5   -0.19    0.24
 -14   0   5    0.13    0.24
  14   0  -5    0.28    0.24
 -14   0   5   -0.48    0.31
  12   0  -5    1.22    0.29
 -12   0   5    1.66    0.31
 -12   0   5    0.99    0.30
  10   0  -5    0.38    0.30
 -10   0   5    0.28    0.19
  10   0  -5    0.05    0.20
 -10   0   5   -0.26    0.26
  -8   0   5    0.16    0.18
   8   0  -5    0.39    0.19
   8   0  -5   -0.22    0.34
  -6   0   5    0.02    0.31
  -6   0   5    0.27    0.19
   6   0  -5   -0.59    0.40
   6   0  -5    0.00    0.19
   4   0  -5   -0.27    0.21
  -4   0   5   -0.08    0.38
  -4   0   5    0.24    0.22
   4   0  -5    0.07    0.40
   2   0  -5    0.17    0.47
   2   0  -5    0.19    0.25
  -2   0   5    0.08    0.37
  -2   0   5    0.11    0.23
   2   0  -5   -0.05    0.17
   0   0  -5   -0.69    1.72
   0   0  -5   -0.31    0.24
   0   0   5   -0.07    0.36
   0   0   5    0.12    0.69
   0   0   5   -0.48    0.36
   0   0  -5   -0.27    0.48
   2   0   5    0.32    1.42
  -2   0  -5    0.07    0.22
  -2   0  -5   -0.36    0.30
  -2   0  -5   -0.12    0.48
   4   0   5   -0.19    0.16
   4   0   5   -0.27    0.34
  -4   0  -5    0.21    0.45
  -4   0  -5    0.02    0.28
   4   0   5   -0.23    0.23
   6   0   5   -0.27    0.29
   6   0   5   -0.48    0.35
  -6   0  -5    0.16    0.37
  -6   0  -5   -0.41    0.43
   8   0   5   -0.15    0.27
  -8   0  -5   -0.05    0.32
   8   0   5   -0.11    0.37
  -8   0  -5    0.23    0.44
 -10   0  -5   -0.51    0.43
  10   0   5    0.16    0.15
 -10   0  -5    0.36    0.39
  10   0   5    0.06    0.29
 -10   0  -5    0.42    0.21
 -12   0  -5   -0.25    0.87
 -12   0  -5   -1.32    1.97
 -12   0  -5   -0.19    0.21
  12   0   5   -0.06    0.34
 -14   0  -5   -0.84    4.08
 -14   0  -5   -0.02    0.21
  14   0   5    0.17    3.62
 -14   0  -5   -0.71    3.41
  16   0   5    0.56    6.90
 -16   0  -5    0.12    8.18
 -16   0  -5    0.24    2.95
 -16   0  -5   -0.18    0.27
 -18   0  -5   -0.72    2.03
  18   0   5   -0.55    5.04
 -18   0  -5   -0.01    6.58
 -18   0  -5    0.52    1.13
 -20   0  -5   -0.78    0.78
 -20   0  -5    0.24    8.98
  20   0   5    1.03    6.66
 -20   0  -5    0.18    0.26
  22   0   5    1.00    5.45
 -22   0  -5    0.88    6.77
 -24   0  -5   -0.40    0.56
  24   0   5    0.05    1.53
  26   0   5    1.69    9.56
 -26   0  -5    1.65    8.97
 -28   0  -5    0.43    0.67
  28   0   5   -0.05    0.87
 -30   0  -5   -1.62    2.21
  30   0   5   -0.18    4.22
  32   0   5    0.34    0.57
 -34   0  -5    0.29    0.84
  34   0   5   -0.66    0.59
 -36   0  -5    1.06    0.88
  36   0   5    0.18    0.71
 -41  -1   5   -0.72    1.68
 -41   1   5    0.62    0.75
  39  -1  -5    4.61    0.84
 -39  -1   5    6.03    1.01
 -39   1   5    6.93    1.05
 -37  -1   5    5.45    0.93
  37  -1  -5    4.63    0.80
 -37   1   5    6.00    0.98
  35  -1  -5   19.44    1.51
 -35  -1   5   17.15    1.56
  35   1  -5   18.74    1.47
 -35   1   5   18.72    1.60
 -33  -1   5   13.03    1.26
  33  -1  -5   14.39    1.20
 -33  -1   5   11.96    1.20
  33   1  -5   13.96    1.14
 -33   1   5   13.30    1.26
  31  -1  -5   10.16    0.96
 -31  -1   5   11.04    1.08
 -31   1   5    9.83    1.33
  31   1  -5   10.79    0.94
 -29  -1   5   16.32    1.26
 -29  -1   5   14.04    1.32
  29  -1  -5   15.91    1.23
  29   1  -5   15.79    1.20
 -29   1   5   12.67    1.25
 -29   1   5   17.12    1.33
  27  -1  -5   40.72    2.92
 -27  -1   5   52.19    3.02
 -27  -1   5   44.41    3.27
 -27   1   5   46.43    3.02
 -27   1   5   45.02    5.30
 -27   1   5   44.06    3.22
  27   1  -5   48.02    2.94
 -25  -1   5   57.78    3.94
 -25  -1   5   62.21    4.06
  25  -1  -5   53.23    3.75
 -25   1   5   60.02    6.50
 -25   1   5   59.42    4.32
 -25   1   5   52.53    4.07
  25   1  -5   60.62    3.80
  23  -1  -5   33.66    2.16
 -23  -1   5   35.24    2.42
 -23  -1   5   31.93    2.17
  23   1  -5   33.42    2.13
 -23   1   5   31.67    2.19
  21  -1  -5   10.20    1.01
 -21  -1   5   14.90    4.42
 -21  -1   5   16.70    3.44
  21   1  -5   10.24    1.65
 -19  -1   5    3.03    0.74
 -19  -1   5    2.88    0.46
 -19   1   5    3.68    0.52
 -17  -1   5   43.63    5.91
  17  -1  -5   41.37    2.78
 -17  -1   5   39.36    2.62
 -17   1   5   38.24    3.13
  17   1  -5   42.37    2.58
 -15  -1   5   96.87    6.12
  15  -1  -5   99.72    5.73
 -15  -1   5  101.73    6.42
  15   1  -5  101.90    5.95
 -15   1   5   92.85    5.86
  15   1  -5   83.86    6.75
 -13  -1   5  258.09   15.80
  13  -1  -5  235.52   14.07
 -13  -1   5  223.14   13.89
 -13  -1   5  249.18   14.82
  13   1  -5  239.94   15.30
  13   1  -5  238.11   14.26
  13   1  -5  217.22   16.65
  11  -1  -5   20.25    1.63
 -11  -1   5   23.70    1.60
 -11  -1   5   22.83    1.37
 -11  -1   5   22.90    1.39
 -11  -1   5   21.67    2.71
  11  -1  -5   22.65    1.41
  11   1  -5   19.93    1.65
  11   1  -5   22.63    1.38
 -11   1   5   23.08    1.43
  11   1  -5   22.47    1.52
  -9  -1   5   73.43    9.00
   9  -1  -5   60.72    4.05
  -9  -1   5   75.68    4.55
   9   1  -5   66.64    4.04
   9   1  -5   73.90   21.30
   7  -1  -5   70.79    3.67
  -7  -1   5   61.66    5.74
  -7  -1   5   58.46    3.64
   7   1  -5   66.40    3.64
  -7   1   5   56.62    4.02
   7   1  -5   55.11    4.35
   5  -1  -5   24.10    1.56
  -5  -1   5   26.41    2.69
   5  -1  -5   23.01    1.36
  -5  -1   5   19.66    1.34
  -5   1   5   20.15    1.34
  -5   1   5   18.44    1.97
   5   1  -5   23.06    1.34
  -3  -1   5  285.10   21.32
   3  -1  -5  327.39   18.73
  -3   1   5  353.46   25.10
  -3   1   5  312.45   18.72
   3   1  -5  347.79   18.84
   3   1  -5  294.58   21.28
   1  -1  -5   68.94    3.93
  -1  -1   5   58.97    3.93
   1  -1  -5   71.73    3.95
  -1  -1   5   75.28    5.29
  -1   1   5   66.85    4.54
   1   1  -5   68.26    3.95
  -1   1   5   57.34    3.93
   1   1  -5   65.95    3.94
   1  -1   5   12.74    2.90
   1  -1   5   11.98    0.83
  -1  -1  -5   11.90    0.83
  -1  -1  -5   12.19    0.88
  -1  -1  -5   12.85    1.69
   1  -1   5   12.07    0.86
   1   1   5   14.20    0.86
  -1   1  -5   15.22    1.25
   1   1   5   12.88    0.95
  -3  -1  -5   59.67    3.94
   3  -1   5   44.40    3.22
  -3  -1  -5   56.83    3.10
   3  -1   5   43.39    3.51
   3   1   5   44.61    4.08
  -3   1  -5   54.03    3.95
   3   1   5   59.67    4.00
  -3   1  -5   51.79    4.67
  -5  -1  -5   27.86    1.84
  -5  -1  -5   28.56    1.85
  -5  -1  -5   26.32    1.63
  -5  -1  -5   27.59    6.21
  -5   1  -5   25.83    1.68
   5   1   5   18.06   11.62
  -5   1  -5   22.72    1.84
  -7  -1  -5  161.34   10.17
   7  -1   5  148.53    9.13
  -7  -1  -5  165.74   13.04
  -7  -1  -5  177.95   23.69
   7   1   5  140.62   13.56
  -7   1  -5  157.81    9.17
   7   1   5  150.43   14.11
  -7   1  -5  152.34   10.14
  -9  -1  -5  115.35   78.81
   9  -1   5  107.41    6.23
  -9  -1  -5  108.01    6.91
  -9  -1  -5  101.79    7.14
   9   1   5  104.99    7.23
  -9   1  -5  104.95    6.26
  -9   1  -5   97.55    6.82
   9   1   5  107.74    7.52
 -11  -1  -5   80.17    8.47
  11  -1   5   92.60    5.17
 -11  -1  -5   92.95   31.84
 -11  -1  -5   86.07    5.71
 -11   1  -5   76.19    5.64
  11   1   5   88.95    5.59
 -11   1  -5   86.31    5.21
  11   1   5   88.77    6.82
 -13  -1  -5   18.70    4.76
 -13  -1  -5   16.44    1.18
 -13  -1  -5   17.45    3.11
  13  -1   5   13.91    1.08
 -13   1  -5   15.95    1.16
 -13   1  -5   15.31    1.26
  13   1   5   14.54    3.41
 -15  -1  -5   14.49    1.68
 -15  -1  -5   16.68    2.79
 -15  -1  -5   15.99    5.79
  15  -1   5   13.32    3.84
 -15  -1  -5   15.14    3.06
 -15   1  -5   15.59    1.28
 -15   1  -5   14.00    3.14
  15   1   5   13.54    5.07
 -17  -1  -5    8.09    2.10
 -17  -1  -5    7.90    3.98
 -17  -1  -5    8.02    8.27
 -17  -1  -5    7.61    4.02
  17  -1   5    5.55    4.24
  17   1   5    6.97    7.76
 -17   1  -5    8.09    5.05
 -17   1  -5    7.88    1.25
 -19  -1  -5   46.38    3.88
 -19  -1  -5   45.76    3.11
 -19  -1  -5   45.27    3.44
 -19  -1  -5   42.94    3.20
  19  -1   5   51.48    3.89
 -19   1  -5   47.45    3.90
  19   1   5   51.14    4.31
 -19   1  -5   46.47    3.26
 -21  -1  -5  114.58    6.96
  21  -1   5  114.82    6.90
 -21  -1  -5  108.64    7.58
 -21   1  -5  113.09    7.54
  21   1   5  119.98    6.90
 -21   1  -5  113.41    6.98
  23  -1   5    5.62    2.20
 -23  -1  -5    7.89    0.77
 -23  -1  -5    9.12    3.70
 -23   1  -5    8.81    1.22
 -23   1  -5    8.68    2.95
  23   1   5    5.73    3.16
 -25  -1  -5   23.92    1.78
  25  -1   5   26.33    1.75
 -25  -1  -5   21.85    1.75
  25   1   5   23.09    1.66
 -25   1  -5   21.90    1.78
  27  -1   5    5.54    0.78
 -27  -1  -5    4.68    1.10
 -27   1  -5    5.70    0.94
  27   1   5    5.67    1.20
  29  -1   5   23.65    1.79
 -29  -1  -5   21.78    1.86
  29   1   5   23.11    1.72
 -29   1  -5   23.36    1.91
  31  -1   5    9.00    1.01
 -31  -1  -5    7.56    1.12
  31   1   5   10.00    0.98
 -31   1  -5    8.05    1.20
  33  -1   5    0.42    0.78
  35  -1   5   -0.86    0.63
 -35  -1  -5   -0.17    0.77
 -35   1  -5    0.10    0.74
 -40  -2   5    3.34    0.93
  38  -2  -5   19.26    1.62
 -38  -2   5   14.49    4.16
 -38   2   5   19.87    2.04
  36  -2  -5    5.92    0.91
 -36   2   5    7.76    1.07
 -34  -2   5   18.87    1.42
  34  -2  -5   13.41    1.30
 -34   2   5   16.00    1.41
  32  -2  -5   11.11    1.04
 -32  -2   5    8.61    1.11
 -32   2   5   12.56    1.14
  30  -2  -5    7.36    0.85
 -30  -2   5    7.46    0.96
 -30   2   5    9.89    1.00
  30   2  -5    8.52    0.79
 -28  -2   5   39.50    3.19
 -28   2   5   65.86   11.26
  28   2  -5   46.54    2.83
 -26  -2   5   17.50    1.20
  26  -2  -5   13.43    1.14
 -26  -2   5   12.32    1.29
 -26   2   5   16.02    1.24
  26   2  -5   14.94    1.11
 -24  -2   5   26.63    2.03
  24  -2  -5   19.88    2.83
 -24  -2   5   26.43    2.94
 -24   2   5   21.88    3.10
  24   2  -5   30.13    1.86
  22  -2  -5   20.77    2.04
 -22  -2   5   31.01    3.42
 -22  -2   5   29.16    1.98
 -22   2   5   22.89    2.55
  22   2  -5   25.38    3.48
 -20  -2   5   10.77    4.36
  20  -2  -5    5.32    0.84
 -20  -2   5    3.53    0.49
 -20   2   5    5.60    2.21
  20   2  -5    5.09    0.47
 -18  -2   5   31.76    6.03
  18  -2  -5   34.03    3.43
  18  -2  -5   31.01    5.30
  18   2  -5   32.02    4.65
 -18   2   5   30.71    7.66
  16  -2  -5   23.12    1.46
 -16  -2   5   22.27    6.64
 -16  -2   5   19.25    1.36
 -16  -2   5   21.41    1.41
 -16   2   5   22.86    1.49
  16   2  -5   22.96    1.39
  14  -2  -5   76.78    4.44
 -14  -2   5   75.98    6.49
  14  -2  -5   62.03    5.81
 -14  -2   5   71.23    4.37
 -14  -2   5   76.53    4.41
  14   2  -5   81.91    4.40
 -14   2   5   71.09    4.44
 -12  -2   5    3.48    1.15
 -12  -2   5    3.03    0.48
 -12  -2   5    3.38    2.08
  12  -2  -5    3.89    1.18
  12  -2  -5    2.27    1.56
 -12  -2   5    3.28    2.34
  12   2  -5    3.37    1.81
 -12   2   5    3.28    1.88
 -10  -2   5   12.65    0.90
 -10  -2   5   11.30    1.06
 -10  -2   5   13.04    1.01
  10  -2  -5   10.88    1.07
 -10  -2   5   12.65    1.03
  10  -2  -5   13.22    0.87
 -10   2   5   12.56    0.88
  10   2  -5   13.48    0.81
  10   2  -5   13.66    1.81
   8  -2  -5   30.47    2.26
  -8  -2   5   28.62    2.05
  -8  -2   5   29.48    1.78
  -8  -2   5   26.01    2.19
   8  -2  -5   29.62    1.81
   8   2  -5   31.75    2.02
   8   2  -5   29.10    1.76
   6  -2  -5   50.59    6.41
   6  -2  -5   50.26    2.90
  -6  -2   5   50.61    3.27
  -6  -2   5   40.92    5.07
  -6  -2   5   41.38    4.81
   6   2  -5   47.32    2.85
   6   2  -5   52.45    3.66
  -4  -2   5    3.00    0.38
  -4  -2   5    2.12    0.63
   4  -2  -5    2.91    0.31
   4   2  -5    2.69    0.24
   4   2  -5    2.37    1.96
   4   2  -5    2.83    0.44
  -2  -2   5   57.05    3.42
  -2  -2   5   49.24    3.19
   2  -2  -5   51.60    3.05
  -2  -2   5   47.22    3.96
   2   2  -5   48.63    3.05
   0  -2  -5  116.82    6.80
   0  -2   5  108.45    9.52
   0  -2  -5  126.79    6.80
   0  -2   5  110.86    7.08
   0  -2   5  103.08    9.70
   0  -2  -5  133.42   10.35
   0   2  -5  114.39    8.72
   0   2  -5  106.61    7.41
   2  -2   5   10.06    0.68
   2  -2   5    9.28    0.72
   2  -2   5    9.59    0.71
  -2  -2  -5    8.98    0.69
  -2  -2  -5    8.93    0.93
  -2  -2  -5   10.21    0.66
  -2   2  -5   11.47    0.91
  -2   2  -5   10.25    0.72
   2   2   5    9.65    0.66
  -2   2  -5    8.30    0.69
  -4  -2  -5   38.04    2.62
   4  -2   5   32.89    2.41
   4  -2   5   39.02    2.29
  -4  -2  -5   36.12    2.52
  -4  -2  -5   37.88    2.31
  -4  -2  -5   39.20    2.27
  -4  -2  -5   35.35    2.82
  -4   2  -5   37.65    2.58
  -4   2  -5   39.83    2.33
   4   2   5   37.72    2.56
  -6  -2  -5   98.42    6.31
  -6  -2  -5   89.36    5.59
  -6  -2  -5   92.18    6.13
  -6  -2  -5  101.67   26.37
   6  -2   5   92.45    5.62
  -6  -2  -5   97.25    6.78
   6   2   5  100.70   21.12
  -6   2  -5   96.23    5.66
  -6   2  -5   94.84    8.26
  -8  -2  -5   69.96    7.73
  -8  -2  -5   73.40    4.99
  -8  -2  -5   65.99    4.22
  -8  -2  -5   71.12    4.61
  -8  -2  -5   70.76    4.65
   8  -2   5   67.29    4.11
  -8   2  -5   66.75    4.14
  -8   2  -5   59.53    4.74
   8   2   5   72.78    8.49
 -10  -2  -5   19.42    5.11
 -10  -2  -5   19.74  112.40
  10  -2   5   16.72    1.20
 -10  -2  -5   19.98    2.45
 -10   2  -5   17.81    1.25
 -10   2  -5   15.49    2.68
 -12  -2  -5  139.26   12.71
  12  -2   5  130.90    7.92
 -12  -2  -5  131.40    8.60
 -12  -2  -5  135.12    8.35
 -12  -2  -5  133.52    9.73
  12   2   5  133.33   10.34
 -12   2  -5  132.95    7.77
 -12   2  -5  111.46   12.32
  12   2   5  116.43    8.67
  14  -2   5   36.08    6.63
 -14  -2  -5   34.77    9.44
 -14  -2  -5   34.46   17.58
 -14   2  -5   32.80    7.55
  14   2   5   28.88    2.11
 -14   2  -5   31.83    2.27
  14   2   5   35.07   24.18
 -16  -2  -5   14.72    1.99
 -16  -2  -5   14.24    1.30
 -16  -2  -5   13.33    0.98
 -16  -2  -5   14.15    1.14
  16  -2   5   11.97    1.25
 -16   2  -5   13.07    1.10
 -16   2  -5   13.15    1.21
  16   2   5   13.98    1.82
 -18  -2  -5   20.72    2.47
 -18  -2  -5   22.19    6.16
  18  -2   5   24.68    3.20
 -18  -2  -5   21.65    2.75
 -18   2  -5   24.21    3.33
  18   2   5   23.08    6.35
 -18   2  -5   21.04    1.74
  20  -2   5    4.50    3.02
 -20  -2  -5    5.66    0.79
 -20  -2  -5    5.77    3.35
 -20  -2  -5    5.62    1.00
  20   2   5    4.66    4.18
 -20   2  -5    6.55    4.01
 -20   2  -5    5.16    1.19
  22  -2   5    3.39    0.90
 -22  -2  -5    3.19    0.58
  22   2   5    2.72    2.11
 -22   2  -5    3.42    0.82
 -24  -2  -5    3.51    1.05
 -24  -2  -5    3.25    7.42
  24  -2   5    5.27    3.27
  24   2   5    3.47    6.49
 -24   2  -5    2.12    1.13
 -24   2  -5    3.90    5.10
 -26  -2  -5    4.44    0.66
  26  -2   5    4.80    0.73
 -26   2  -5    4.86    0.84
  26   2   5    4.63    1.85
 -26   2  -5    5.00    0.90
  28  -2   5    3.90    2.49
 -28  -2  -5    1.78    3.52
 -30  -2  -5    0.69    0.69
 -30   2  -5    0.46    0.74
 -32  -2  -5    0.46    0.71
 -32   2  -5    0.72    0.77
 -34  -2  -5    5.20    0.98
  34  -2   5    3.42    0.72
 -34   2  -5    4.43    0.90
  39  -3  -5   10.82    1.17
 -39   3   5   10.15    1.30
  37  -3  -5   11.69    1.19
 -37  -3   5   12.66    1.23
 -37   3   5   10.80    1.33
 -35  -3   5    7.20    1.07
 -35  -3   5    8.75    0.99
 -33  -3   5    5.87    0.93
 -33  -3   5    8.41    0.91
  33  -3  -5    5.83    0.80
 -33   3   5    7.11    0.94
  31  -3  -5   12.27    1.19
 -31  -3   5   12.32    1.32
 -31  -3   5   15.86    1.20
  29  -3  -5   27.83    2.18
 -29  -3   5   32.53    2.50
 -29  -3   5   37.37    2.20
 -29   3   5   30.32    2.26
 -27  -3   5   37.75    2.86
  27  -3  -5   33.77    2.50
 -27   3   5   38.53    2.60
 -27   3   5   43.80    3.06
 -25  -3   5   11.75    1.21
  25  -3  -5   11.33    1.00
 -25  -3   5   13.85    0.99
 -25   3   5   11.97    1.07
  23  -3  -5   36.91    2.74
 -23  -3   5   37.01    2.76
  23   3  -5   41.75    2.36
 -23   3   5   32.59    2.84
  21  -3  -5  107.88    8.85
 -21  -3   5  127.40    7.97
 -21  -3   5  119.30    7.03
  21  -3  -5  116.78    7.08
  21   3  -5  117.23    7.00
 -21   3   5  118.55    7.12
 -19  -3   5  173.09   10.53
  19  -3  -5  183.90   10.59
 -19  -3   5  184.08   11.85
  19  -3  -5  183.83   13.07
 -19  -3   5  173.00   15.01
 -19   3   5  168.17   10.91
  19   3  -5  182.53   10.51
 -17  -3   5   28.13    2.22
 -17  -3   5   29.60    2.14
  17  -3  -5   31.58    1.87
  17  -3  -5   28.23    2.24
 -17  -3   5   27.34    1.76
 -17  -3   5   26.06    1.78
 -17   3   5   29.41    1.90
  17   3  -5   28.61    1.76
 -15  -3   5   33.60    2.36
 -15  -3   5   31.60    2.08
  15  -3  -5   34.90    2.05
 -15  -3   5   32.59    2.50
 -15  -3   5   30.28    1.97
  15  -3  -5   28.28    3.52
 -15   3   5   31.00    2.65
  15   3  -5   33.48    1.96
 -13  -3   5  146.46   10.07
 -13  -3   5  133.24    8.43
  13  -3  -5  127.63   11.82
 -13  -3   5  130.91   10.11
 -13  -3   5  150.37    9.50
  13  -3  -5  155.61    9.07
 -13   3   5  147.04    9.68
  13   3  -5  152.29   12.38
  13   3  -5  146.23    8.42
 -11  -3   5   74.29    5.05
  11  -3  -5   72.86    5.85
 -11  -3   5   65.31    4.30
 -11  -3   5   68.81    5.27
  11  -3  -5   75.36    4.59
  11   3  -5   74.78    4.39
 -11   3   5   74.28    5.09
  11   3  -5   78.36    4.80
   9  -3  -5  136.26   10.98
  -9  -3   5  125.57    8.25
   9  -3  -5  129.11    7.90
  -9  -3   5  119.76    8.83
  -9   3   5  125.72    8.50
   9   3  -5  112.78    8.51
  -7  -3   5   54.39    4.64
   7  -3  -5   79.11    7.82
  -7  -3   5   56.48    4.26
   7   3  -5   64.99    4.21
  -7   3   5   64.33    4.95
  -5  -3   5   22.93    1.79
   5  -3  -5   19.39    1.83
  -5  -3   5   22.34    1.61
  -3  -3   5  282.11   17.91
  -3  -3   5  297.57   35.75
  -3  -3   5  323.07   22.17
   3  -3  -5  353.49   18.63
   3   3  -5  277.96   18.13
   1  -3  -5   55.70    4.14
  -1  -3   5   60.12    3.73
  -1  -3   5   53.48    3.73
   1  -3  -5   48.22    3.28
  -1  -3   5   60.27    4.07
   1  -3  -5   56.35    3.31
  -1  -3   5   51.52    4.34
   1   3  -5   61.02    3.73
   1   3  -5   48.69    3.88
  -1  -3  -5  132.40   13.78
   1  -3   5  122.13    9.84
   1  -3   5  142.82    9.29
  -1  -3  -5  128.99    8.16
  -1  -3  -5  142.32    9.02
   1  -3   5  131.16   11.93
  -1   3  -5  122.47   11.10
  -3  -3  -5   35.42    2.15
  -3  -3  -5   36.42    4.19
   3  -3   5   31.96    3.33
   3  -3   5   33.40    4.28
  -3  -3  -5   37.85    2.27
  -3   3  -5   37.96    6.22
   5  -3   5   67.42    5.38
   5  -3   5   69.13    5.86
   5  -3   5   69.58    5.65
  -5  -3  -5   72.18    4.14
  -5  -3  -5   67.52    4.36
  -5  -3  -5   74.36    4.75
  -5  -3  -5   69.14    5.12
  -5   3  -5   56.61    7.05
  -5   3  -5   68.29    6.11
   5   3   5   71.40    4.12
   7  -3   5   46.76    2.84
  -7  -3  -5   38.91    5.27
  -7  -3  -5   44.09    4.25
  -7  -3  -5   42.66    3.50
  -7  -3  -5   44.25    7.99
  -7   3  -5   38.80    3.58
  -7   3  -5   41.55    3.12
   7   3   5   47.78    7.46
  -9  -3  -5  137.93    9.10
   9  -3   5  142.82    8.05
  -9  -3  -5  143.47   13.28
  -9  -3  -5  140.75   12.83
  -9  -3  -5  126.91    8.07
  -9   3  -5  117.79   10.48
   9   3   5  154.18   14.98
  -9   3  -5  133.52    8.08
  11  -3   5   31.33    2.15
 -11  -3  -5   38.25    4.90
 -11  -3  -5   35.80    2.47
 -11  -3  -5   32.19    2.08
 -11  -3  -5   36.31    4.16
 -11   3  -5   32.40    2.73
  11   3   5   32.13    5.03
 -11   3  -5   35.02    2.22
 -13  -3  -5   64.54    5.12
 -13  -3  -5   66.95    4.23
 -13   3  -5   59.87    3.78
  13   3   5   56.20    4.74
 -13   3  -5   55.11    4.29
  15  -3   5   59.96    3.47
 -15  -3  -5   57.28    7.47
 -15  -3  -5   54.21    4.36
  15   3   5   64.46    5.80
 -15   3  -5   50.68    3.88
 -15   3  -5   52.54    3.62
 -17  -3  -5   59.57    4.65
  17  -3   5   51.74    3.52
 -17  -3  -5   62.04    4.01
 -17  -3  -5   63.21    4.36
  17   3   5   56.44    4.91
 -17   3  -5   55.84    3.60
 -17   3  -5   49.49    3.91
 -19  -3  -5   22.13    1.60
  19  -3   5   25.10    1.61
 -19  -3  -5   23.22    1.80
 -19  -3  -5   22.67    1.99
 -19   3  -5   20.00    1.64
 -19   3  -5   20.13    1.84
  19   3   5   24.02    1.54
 -21  -3  -5   50.07    3.80
 -21  -3  -5   52.61    3.54
 -21  -3  -5   47.70    3.15
  21  -3   5   45.65    3.13
  21   3   5   46.07    3.07
 -21   3  -5   52.29    3.58
 -21   3  -5   49.40    3.24
 -23  -3  -5    1.89    0.60
  23  -3   5    0.94    0.54
 -23   3  -5    2.30    0.77
 -23   3  -5    2.15    0.67
  25  -3   5   18.95    1.48
 -25  -3  -5   15.44    3.29
 -25  -3  -5   14.75    1.46
 -25   3  -5   17.00    1.49
 -25   3  -5   17.06    1.67
  27  -3   5   10.05    1.00
 -27  -3  -5    8.59    0.97
 -27  -3  -5    8.89    1.00
 -27   3  -5    7.93    1.09
 -27   3  -5    8.14    1.21
 -29  -3  -5    8.13    1.01
  29  -3   5    6.59    0.92
  31  -3   5   11.42    1.20
 -31  -3  -5   12.04    1.27
 -31   3  -5   14.06    1.42
  33  -3   5    2.82    0.71
 -33  -3  -5    3.50    0.83
 -33   3  -5    4.02    0.85
 -38  -4   5    1.47    1.35
 -38  -4   5    0.74    1.74
  38  -4  -5    0.77    0.66
 -38   4   5    0.27    2.01
 -36  -4   5    5.52    0.87
 -36   4   5    5.62    0.91
 -34  -4   5    3.68    0.70
  34  -4  -5    4.01    0.75
 -34   4   5    3.60    0.79
  32  -4  -5   14.35    1.31
 -32  -4   5   13.05    1.86
 -32   4   5   14.47    1.37
 -30  -4   5   13.75    1.39
  30  -4  -5   11.18    1.15
 -30   4   5   16.13    1.50
 -28  -4   5   16.61    1.61
  28  -4  -5   15.56    1.39
 -28   4   5   20.74    1.53
 -28   4   5   21.17    2.61
 -26   4   5   20.99    3.04
 -24  -4   5   11.68    1.31
  24  -4  -5   13.42    1.14
 -24  -4   5   15.33    1.12
 -24   4   5   17.22    1.27
 -22  -4   5   36.13    2.73
 -20  -4   5   19.16    1.54
 -20  -4   5   15.36    1.35
 -20  -4   5   19.83    3.43
 -20   4   5   16.46    1.61
 -18  -4   5    5.33    1.55
 -18  -4   5    4.56    0.73
  16  -4  -5    5.70    0.83
 -16  -4   5    6.02    0.44
 -16  -4   5    4.64    2.71
  16  -4  -5    5.19    0.56
 -16  -4   5    5.78    1.01
 -16   4   5    6.04    0.61
  14  -4  -5   16.41    1.54
  14  -4  -5   16.30    1.14
 -14  -4   5   15.87    1.52
  14   4  -5   18.30    5.26
 -14   4   5   16.88    1.42
  12  -4  -5    0.18    0.53
 -12  -4   5    3.22    3.90
  12  -4  -5    0.18    0.28
 -12   4   5    0.03    0.32
  12   4  -5    0.61    0.98
 -10  -4   5   12.08    2.59
  10  -4  -5   12.04    1.23
 -10  -4   5   10.19    1.17
  10  -4  -5   11.75    0.80
 -10   4   5   12.22    0.84
  10   4  -5    9.55    0.95
  -8  -4   5    3.55    4.47
   8  -4  -5    3.39    0.77
   8  -4  -5    3.53    0.36
  -8  -4   5    4.23    0.71
  -8   4   5    2.82    0.37
   8   4  -5    4.08    0.60
  -6  -4   5   50.86    3.68
   6  -4  -5   53.97    3.20
   6  -4  -5   59.18    4.09
  -6  -4   5   48.66    4.34
  -6   4   5   54.37    3.22
   6   4  -5   52.44    4.38
   4  -4  -5   24.92    1.90
   4  -4  -5   18.74    1.31
  -4  -4   5   21.58    1.84
  -4  -4   5   22.23    1.64
  -4   4   5   19.31    1.32
   4   4  -5   21.17    1.64
   2  -4  -5   34.93    2.51
  -2  -4   5   36.52    2.73
  -2  -4   5   43.65    3.06
   2  -4  -5   37.40    2.37
   2   4  -5   42.49    2.77
   0  -4   5    3.55    0.78
   0  -4   5    3.12    0.47
   0  -4  -5    2.10    0.24
   0  -4  -5    2.23    0.47
   0  -4   5    1.13    1.72
   0   4  -5    2.42    0.30
   2  -4   5    7.09    0.55
   2  -4   5    8.43    0.59
  -2  -4  -5    7.76    0.54
  -2  -4  -5    8.02    1.09
   2  -4   5    7.13    0.74
  -2   4  -5    7.96    0.62
   4  -4   5    6.01    0.48
   4  -4   5    5.91    0.63
  -4  -4  -5    6.59    0.46
   4  -4   5    5.45    0.51
  -4  -4  -5    4.88    1.76
  -4   4  -5    5.48    0.56
  -6  -4  -5    2.36    0.90
  -6  -4  -5    2.89    0.30
   6  -4   5    2.28    0.76
  -6  -4  -5    2.94    0.66
  -6  -4  -5    2.23    0.25
  -6   4  -5    3.53    0.65
  -6   4  -5    3.50    0.44
  -8  -4  -5    9.80    0.78
  -8  -4  -5   10.48    2.66
  -8  -4  -5    9.72    1.05
  -8  -4  -5   10.57    6.69
   8  -4   5   11.76    0.85
  -8   4  -5   13.06    1.15
  -8   4  -5   11.51    0.92
 -10  -4  -5    1.68    0.63
 -10  -4  -5    3.18    0.40
 -10  -4  -5    2.07    1.43
  10  -4   5    3.04    0.45
 -10   4  -5    3.46    0.51
  10   4   5    2.67    0.33
 -10   4  -5    2.16    0.64
 -12  -4  -5    6.10    4.21
 -12  -4  -5    5.88    4.60
  12  -4   5    5.68    0.60
 -12  -4  -5    6.87   13.75
 -12   4  -5    5.02    0.67
 -12   4  -5    6.61    0.97
  12   4   5    5.75    7.32
 -14  -4  -5    1.91    2.23
 -14  -4  -5    2.95    0.55
 -14  -4  -5    2.61    0.87
  14  -4   5    2.96    1.17
 -14   4  -5    3.47    0.60
 -14   4  -5    3.64    1.03
 -16  -4  -5    3.99   10.00
 -16  -4  -5    4.60    3.14
  16  -4   5    5.16    2.08
 -16  -4  -5    5.35    7.14
 -16   4  -5    7.22    2.16
 -16   4  -5    5.14    0.94
 -18  -4  -5   14.21    3.52
  18  -4   5   13.35    1.49
 -18  -4  -5   12.58    1.85
 -18  -4  -5   14.10    1.56
 -18   4  -5   12.91    1.44
 -18   4  -5   12.59    1.16
 -20  -4  -5   12.52    5.99
  20  -4   5   11.12    2.50
 -20  -4  -5    9.19    1.26
 -20  -4  -5   10.13    1.35
 -20   4  -5    9.19    1.19
 -20   4  -5   10.53    2.22
 -22  -4  -5    2.55    1.11
 -22  -4  -5    0.90    5.81
  22  -4   5    2.25    2.06
 -22   4  -5    2.25    1.93
 -22   4  -5    1.85    1.81
  24  -4   5    2.89    0.62
 -24  -4  -5    3.40    0.74
 -24  -4  -5    2.20    0.59
 -24   4  -5    2.59    0.70
 -24   4  -5    4.05    0.97
 -26  -4  -5    0.56    1.24
 -26  -4  -5    0.57    0.97
  26  -4   5    0.12    0.54
 -26   4  -5    0.39    0.62
 -26   4  -5    0.72    0.87
 -28  -4  -5   -0.26    0.62
 -28  -4  -5    0.30    0.64
  28  -4   5    0.02    0.52
 -28   4  -5    0.69    0.59
 -28   4  -5    0.83    0.89
 -30  -4  -5    1.06    0.90
 -30   4  -5    0.45    0.74
 -32  -4  -5   -1.10    0.66
  32  -4   5   -0.43    0.59
 -32   4  -5   -1.45    0.80
  35  -5  -5   11.59    1.18
 -35  -5   5   10.54    1.34
 -33  -5   5    8.44    1.18
  33  -5  -5    9.65    1.09
 -33   5   5   11.89    1.19
 -31  -5   5    7.53    1.06
  31  -5  -5    5.12    0.82
 -31   5   5    6.70    1.13
 -31   5   5    6.87    0.92
  29  -5  -5   11.73    1.12
 -29  -5   5   10.84    1.32
 -29   5   5   12.15    1.18
  27  -5  -5   14.35    1.25
 -27  -5   5   13.86    1.45
 -27   5   5   15.62    1.30
 -25  -5   5   40.21    3.02
  25  -5  -5   40.75    2.61
 -25   5   5   40.11    3.07
 -25   5   5   35.55    2.63
 -23  -5   5    9.83    1.14
  23  -5  -5    8.99    0.87
 -23   5   5    9.07    0.93
  21  -5  -5   22.06    1.51
 -21  -5   5   22.23    1.81
  21  -5  -5   20.05    1.84
 -21   5   5   19.49    1.54
 -19  -5   5   27.74    2.03
  19  -5  -5   22.39    1.61
  19  -5  -5   22.68    2.05
 -19   5   5   21.98    1.66
 -17  -5   5   16.82    1.40
  17  -5  -5   15.25    1.55
  17  -5  -5   13.54    1.07
 -17   5   5   13.08    1.11
  15  -5  -5   47.04    4.22
  15  -5  -5   49.22    3.25
 -15  -5   5   59.69    4.15
 -15  -5   5   58.26    3.84
 -15   5   5   50.79    4.18
  15   5  -5   51.29    3.99
 -13  -5   5   14.89    1.73
  13  -5  -5   11.91    0.93
 -13  -5   5   10.70    4.98
  13  -5  -5   14.69    1.48
  13   5  -5   16.27    5.77
 -13   5   5   11.27    0.94
 -11  -5   5   48.94    3.73
  11  -5  -5   46.63    3.80
  11  -5  -5   48.49    2.91
 -11  -5   5   47.93    3.42
 -11   5   5   51.37    2.96
  11   5  -5   41.08    3.28
  -9  -5   5   15.32    1.62
  -9  -5   5   17.23    1.68
  -9   5   5   17.26    1.17
   9   5  -5   19.05    1.45
   7  -5  -5  118.45    6.61
  -7  -5   5  112.43    7.54
  -7  -5   5  104.70    8.88
  -7   5   5  117.54    7.30
   7   5  -5   95.72   12.41
  -5  -5   5   34.94    2.67
  -5  -5   5   31.95    2.36
  -5   5   5   29.09    2.24
   5   5  -5   29.89    2.34
   3  -5  -5  213.80   16.41
  -3  -5   5  225.64   21.40
  -3  -5   5  258.98   16.26
  -3   5   5  210.94   18.44
  -1  -5   5   43.26    3.50
  -1  -5   5   46.54    3.21
   1  -5   5   58.33    4.49
   1  -5   5   48.65    4.33
   1  -5   5   59.08    4.11
  -1  -5  -5   63.81    5.65
  -3  -5  -5   15.22    1.73
   3  -5   5   16.71    1.11
   3  -5   5   18.35    1.41
  -3   5  -5   16.97    1.15
   5  -5   5   11.56    1.58
  -5  -5  -5   10.15    2.29
   5  -5   5   17.01    1.50
  -5   5  -5   10.95    1.53
  -5   5  -5   16.17    1.42
  -7  -5  -5   24.98    2.67
   7  -5   5   26.35    1.75
  -7  -5  -5   24.10    6.84
  -7   5  -5   25.89    1.80
  -7   5  -5   31.03    2.24
  -9  -5  -5   24.61    2.12
  -9  -5  -5   25.63    3.56
   9  -5   5   27.56    1.74
  -9   5  -5   26.54    2.13
  -9   5  -5   25.51    2.34
 -11  -5  -5   32.15    3.74
  11  -5   5   33.86    2.11
 -11  -5  -5   32.63    2.54
 -11   5  -5   28.71    2.45
 -11   5  -5   32.67    2.21
 -13  -5  -5   12.94    2.02
 -13  -5  -5   13.29    1.33
 -13  -5  -5   12.28    0.91
  13  -5   5   12.89    1.04
 -13   5  -5   13.54    1.42
 -13   5  -5   12.81    1.08
 -15  -5  -5   20.64    1.41
 -15  -5  -5   22.06    2.13
  15  -5   5   23.24    1.53
 -15  -5  -5   19.95    1.85
 -15   5  -5   19.03    1.56
 -15   5  -5   21.84    1.92
 -17  -5  -5   12.51    1.05
 -17  -5  -5   12.98    1.37
 -17  -5  -5   13.65    1.61
  17  -5   5   14.32    1.11
 -17   5  -5   13.33    1.17
 -17   5  -5   11.60    1.40
 -19  -5  -5   38.07    3.03
 -19  -5  -5   40.65    3.39
  19  -5   5   43.00    2.64
 -19  -5  -5   42.05    2.55
 -19   5  -5   35.95    3.07
 -19   5  -5   36.35    2.67
  21  -5   5   18.78    1.47
 -21  -5  -5   19.57    1.39
 -21  -5  -5   20.96    2.02
 -21  -5  -5   20.07    1.81
 -21   5  -5   16.93    1.77
 -21   5  -5   18.04    1.55
 -23  -5  -5    0.05    0.81
  23  -5   5   -0.78    0.61
 -23  -5  -5   -0.73    0.91
 -23   5  -5    0.06    0.82
 -23   5  -5   -0.88    0.60
 -25  -5  -5    9.72    0.93
 -25  -5  -5    8.68    1.16
 -25   5  -5   10.58    1.50
 -27  -5  -5    4.28    0.90
 -27  -5  -5    4.76    0.81
  27  -5   5    3.49    0.73
 -27   5  -5    2.69    2.18
  29  -5   5   14.05    1.33
 -29  -5  -5   16.41    1.60
 -29   5  -5   14.24    2.51
 -32  -6   5    6.49    1.11
  32  -6  -5    8.19    0.97
 -32   6   5    9.23    1.41
 -30  -6   5    0.70    0.79
  30  -6  -5    1.92    0.60
 -30   6   5    3.71    1.02
 -28  -6   5   12.06    1.32
  28  -6  -5    9.63    1.11
 -28   6   5   14.32    3.44
 -26  -6   5    4.85    0.98
 -26   6   5    5.34    1.13
 -24  -6   5    8.73    1.24
 -24   6   5   11.83    2.39
  22  -6  -5   13.50    1.12
 -22  -6   5   11.40    1.35
  22  -6  -5   15.45    1.48
 -20  -6   5   11.21    1.25
  18  -6  -5   11.70    1.01
 -18  -6   5   15.67    1.62
  18  -6  -5   14.81    1.50
 -18  -6   5   10.54    1.31
 -16  -6   5   15.16    1.48
 -14  -6   5   11.66    1.25
  14  -6  -5    7.75    1.99
 -14  -6   5    8.38    5.29
  14   6  -5   24.11    7.28
 -12  -6   5    1.01    1.12
  12  -6  -5    1.34    0.79
  12   6  -5    4.57    2.67
  10  -6  -5    4.08    1.06
 -10  -6   5    4.62    0.76
 -10  -6   5    3.85    1.01
  10  -6  -5    4.22    0.43
  10   6  -5    4.44    1.45
   8  -6  -5   19.27    1.89
   8  -6  -5   17.32    1.16
  -8  -6   5   18.15    1.85
  -8  -6   5   18.52    1.61
   8   6  -5   16.24    1.56
  -6  -6   5    4.27    0.81
   6  -6  -5    4.71    1.08
  -6  -6   5    3.89    0.93
  -4  -6   5   10.99    1.38
  -4  -6   5   11.17    1.23
   4  -6  -5   14.17    1.58
   4   6  -5   11.49    1.24
  -2  -6   5    3.11    1.17
  -2  -6   5    6.47    1.01
   2  -6  -5    4.55    1.02
   2   6  -5    5.55    0.89
   0  -6  -5   25.90    2.46
   0  -6   5   24.05    2.25
   0  -6   5   26.09    2.06
   0   6  -5   26.33    2.11
  -2  -6  -5   12.86    4.35
   2  -6   5   12.57    1.41
   4  -6   5   10.71    1.22
   4  -6   5    7.40    1.26
  -4  -6  -5    6.53    2.20
  -4   6  -5   11.51    1.21
   6  -6   5    3.31    0.73
  -6  -6  -5    4.65    3.33
  -6   6  -5    4.70    0.95
  -8  -6  -5    3.86    1.25
   8  -6   5    5.37    0.59
  -8   6  -5    5.47    0.94
 -10  -6  -5    7.79   11.23
  10  -6   5    8.39    1.50
 -10   6  -5    9.30    1.24
 -12  -6  -5    7.96    1.46
  12  -6   5   10.18    0.89
 -12   6  -5   12.03    1.39
 -14  -6  -5    6.75    3.74
  14  -6   5    7.25    1.17
 -14  -6  -5    6.58    1.05
 -14   6  -5    6.49    1.07
 -16  -6  -5    0.54    0.69
 -16  -6  -5   -0.03    1.01
  16  -6   5    1.16    0.48
 -16   6  -5   -0.48    0.89
 -18  -6  -5   -0.30    0.75
  18  -6   5    0.84    0.87
 -18  -6  -5    1.20    1.07
 -18   6  -5   -0.52    0.95
 -20  -6  -5    6.05    2.27
 -20  -6  -5    7.93    1.20
  20  -6   5    7.58    0.91
  22  -6   5   10.96    1.12
 -22  -6  -5   13.32    1.46
 -22   6  -5   12.12    1.54
  24  -6   5    0.67    0.59
 -24  -6  -5   -1.06    0.79
 -24   6  -5    0.82    1.01
  26  -6   5    8.18    0.97
 -26   6  -5   10.30    1.56
 -27  -7   5   15.87    1.69
  27  -7  -5   14.12    1.30
 -27   7   5   18.08    1.98
  25  -7  -5    4.49    0.68
 -25  -7   5    3.47    1.08
  23  -7  -5   10.12    1.00
 -23  -7   5   12.69    1.44
 -23   7   5   13.06    1.59
  21  -7  -5    5.88    1.13
 -21  -7   5    8.31    1.18
 -21   7   5    8.41    1.31
 -19  -7   5   10.16    1.45
 -19  -7   5    8.98    1.27
  19  -7  -5   10.95    0.91
 -19   7   5   11.76    1.58
  17  -7  -5    6.55    0.66
  17  -7  -5    6.35    1.16
 -17  -7   5    6.34    1.05
  15  -7  -5   13.26    1.63
 -15  -7   5   10.29    1.60
  15  -7  -5   12.27    0.95
  13  -7  -5   31.06    1.85
 -13  -7   5   26.70    2.66
 -13  -7   5   26.14    2.37
  13  -7  -5   30.39    2.67
  13   7  -5   25.73    2.23
  11  -7  -5    6.09    1.27
 -11  -7   5    6.63    1.02
  11  -7  -5    5.55    0.55
 -11  -7   5    7.11    1.29
  11   7  -5    5.49    0.91
  -9  -7   5   39.64    3.02
   9  -7  -5   37.24    2.39
  -9  -7   5   39.61    3.35
   9   7  -5   37.07    3.07
  -7  -7   5    9.65    1.43
  -7  -7   5   11.23    1.27
  -5  -7   5   17.65    1.98
   5  -7  -5   21.36    2.12
  -5  -7   5   19.07    1.77
   5   7  -5   18.82    1.81
   3  -7  -5   11.18    1.57
  -3  -7   5   10.64    1.46
  -3  -7   5    9.71    1.19
   1  -7  -5   10.92    1.62
  -1  -7   5   11.73    1.51
   1   7  -5   13.19    1.42
  -1  -7  -5   10.12    1.64
  -1   7  -5   12.50    1.41
  -3  -7  -5   15.73    1.99
   3  -7   5   13.99    1.58
  -5  -7  -5   27.01    2.96
  -5   7  -5   33.93    2.57
  -7  -7  -5    7.82    1.42
   7  -7   5    5.87    0.74
  -9  -7  -5   12.91    4.28
   9  -7   5   17.76    2.05
  -9   7  -5   15.41    1.64
  11  -7   5    7.13    0.70
 -11  -7  -5    6.57    1.44
 -11   7  -5    7.56    1.28
 -13  -7  -5    4.24    1.26
  13  -7   5    2.58    0.53
 -15  -7  -5    7.11    1.55
  15  -7   5    6.63    0.77
 -15   7  -5    7.98    1.29
  17  -7   5   -0.51    0.52
 -17  -7  -5   -0.23    1.52
 -17   7  -5   -1.12    0.94
 -19  -7  -5    4.37    1.41
  19  -7   5    2.39    0.65
 -19   7  -5    3.19    1.06
  21  -7   5    8.93    0.97
 -21   7  -5    8.72    1.33
  23  -7   5    6.72    0.87
 -23   7  -5    8.99    1.45
 -22  -8   5   16.17    1.69
  22  -8  -5   13.48    1.45
 -22   8   5   11.59    1.78
 -20  -8   5    8.30    1.29
  20  -8  -5    8.26    1.01
  20  -8  -5    8.40    1.44
 -20   8   5    9.40    1.47
 -18  -8   5    3.59    1.00
  18  -8  -5    0.65    1.48
 -18   8   5    3.12    1.11
  16  -8  -5   -0.43    0.82
 -16  -8   5    1.15    0.89
 -16   8   5   -0.49    0.84
  14  -8  -5    3.74    1.16
 -14  -8   5    4.94    1.08
 -14   8   5    5.18    1.18
  12  -8  -5    3.70    1.20
 -12  -8   5    4.96    1.18
 -12  -8   5    3.71    1.06
  10  -8  -5    4.56    1.26
 -10  -8   5    4.34    0.97
  10   8  -5    4.06    0.89
  -8  -8   5    3.28    1.21
   8   8  -5    3.14    1.29
  -6  -8   5    3.89    0.98
   6  -8  -5    5.99    1.29
  -6  -8   5    2.73    1.10
   6   8  -5    5.25    1.08
  -4  -8   5    2.38    1.16
   4  -8  -5    0.51    1.05
   2  -8  -5    6.91    1.59
   2   8  -5    6.71    1.13
   0  -8   5    0.61    0.95
   0  -8  -5    1.22    2.13
   0   8  -5   -0.71    0.93
  -2  -8  -5    0.21    1.22
  -2   8  -5    3.73    1.11
  -4   8  -5    0.09    0.97
  -6  -8  -5    0.92    1.21
  -6   8  -5    2.58    0.94
  -8  -8  -5    4.71    2.54
  -8   8  -5    3.61    1.12
 -10   8  -5    8.08    1.28
 -12  -8  -5    4.74    1.53
 -12   8  -5    5.77    1.25
 -14  -8  -5    3.40    1.40
 -14   8  -5    2.44    1.10
 -16   8  -5   -0.29    1.24
 -18  -8  -5   -0.95    1.10
 -18   8  -5    0.79    0.99
 -13  -9   5    8.37    1.86
  13  -9  -5   11.46    2.07
 -13   9   5   13.70    1.68
  11  -9  -5   11.53    1.60
 -11   9   5    9.33    1.46
   9  -9  -5    3.43    1.22
  -9  -9   5    3.69    1.15
   7  -9  -5    4.77    1.31
   7   9  -5    4.22    1.13
   5  -9  -5   -1.23    1.06
   5   9  -5    1.14    1.16
  -5   9   5    1.24    0.85
   3  -9  -5   15.45    1.94
  -3   9   5   12.49    1.56
   3   9  -5   11.05    2.00
   1  -9  -5   10.14    1.73
  -1   9   5    8.86    1.32
   1   9  -5   11.04    1.55
  -1  -9  -5   10.28    1.71
   1   9   5    9.73    1.66
  -1   9  -5   11.65    1.54
  -3  -9  -5    5.30    1.40
   3   9   5    3.21    1.26
  -3   9  -5    6.60    1.33
  -5  -9  -5    3.93    1.36
  -7  -9  -5    4.72    1.52
  -7   9  -5    3.98    1.19
 -42   0   6   15.19    2.22
  40   0  -6   52.27    3.64
 -40   0   6   57.14    3.79
  38   0  -6    0.40    0.58
 -38   0   6    0.86    0.73
  36   0  -6   12.78    1.25
 -36   0   6   17.46    1.45
 -34   0   6    3.80    0.81
 -34   0   6    5.21    0.74
 -32   0   6    7.84    0.95
 -32   0   6    6.55    0.85
 -30   0   6   72.97    4.77
 -30   0   6   80.25    5.25
  30   0  -6   75.24    4.72
 -28   0   6   31.14    2.36
 -28   0   6   30.36    2.19
  28   0  -6   33.77    2.15
 -26   0   6   21.20    1.74
  26   0  -6   24.55    1.59
 -26   0   6   21.88    1.63
  24   0  -6   53.41    3.37
 -24   0   6   52.47    3.42
 -24   0   6   57.29    3.79
 -22   0   6  138.09    8.68
  22   0  -6  146.80    8.66
 -22   0   6  151.70    9.65
 -20   0   6   16.62    1.37
 -20   0   6   20.28    1.37
  20   0  -6   21.41    1.34
  18   0  -6  270.26   15.66
 -18   0   6  270.29   15.68
 -18   0   6  256.31   20.96
 -16   0   6  108.58    7.00
  16   0  -6  107.86    6.43
 -16   0   6  108.45    6.46
 -14   0   6    7.53    0.68
 -14   0   6    8.89    0.66
 -12   0   6  341.67   20.47
 -12   0   6  333.68   23.35
  12   0  -6  354.94   20.41
  12   0  -6  366.29   23.33
  10   0  -6    9.21    0.76
  10   0  -6    8.18    0.62
  -8   0   6   22.85    1.44
   8   0  -6   17.21    1.25
  -6   0   6   48.85    3.10
  -6   0   6   54.63    5.59
   6   0  -6   53.68    3.10
   4   0  -6   12.30    0.82
  -2   0   6  106.80    7.80
  -2   0   6   88.63    5.57
   2   0  -6   92.64    5.55
  -2   0   6   91.28    5.55
   2   0  -6   95.68    5.57
   0   0   6  460.18   54.86
   0   0  -6  390.30   25.71
   0   0   6  456.67   25.91
   0   0   6  493.05   25.52
   0   0  -6  401.16   25.53
   2   0   6  153.79   19.49
   2   0   6  158.08    9.32
  -2   0  -6  160.88    9.35
  -4   0  -6  727.66   62.59
   4   0   6  687.56   48.33
  -4   0  -6  707.37   42.03
   4   0   6  736.62   41.79
   6   0   6  148.79    8.76
   6   0   6  140.77    9.88
  -6   0  -6  164.27   17.91
  -6   0  -6  150.57    8.80
  -8   0  -6  165.45   19.33
  -8   0  -6  173.94   10.15
   8   0   6  175.62   10.11
   8   0   6  167.59   11.18
  10   0   6   40.17    2.70
 -10   0  -6   51.93    5.60
 -10   0  -6   50.35    2.79
  10   0   6   39.52    2.92
  12   0   6   28.28    2.01
 -12   0  -6   31.53    1.97
 -12   0  -6   31.64    3.69
  12   0   6   28.80    1.90
 -14   0  -6  139.89   13.53
 -14   0  -6  141.27    8.93
  14   0   6  132.41    8.10
 -14   0  -6  132.63    8.15
 -16   0  -6    3.49    0.39
 -16   0  -6    3.73    0.60
 -16   0  -6    3.03    0.55
 -18   0  -6   59.76    3.83
 -18   0  -6   62.78    5.08
 -18   0  -6   60.78    4.07
 -20   0  -6   69.85    4.85
  20   0   6   75.37    4.51
 -20   0  -6   74.56    4.57
 -20   0  -6   71.27    7.09
 -22   0  -6   83.48    6.33
 -22   0  -6   81.29    5.10
  22   0   6   80.13    5.02
  24   0   6   57.37    3.36
 -24   0  -6   45.84    3.40
  26   0   6   65.04    4.05
 -26   0  -6   62.59    4.14
 -28   0  -6   12.59    2.92
  28   0   6    7.05    2.50
  30   0   6   12.68    1.17
 -30   0  -6   12.69    1.35
  32   0   6   21.69    1.75
 -32   0  -6   23.18    1.98
  34   0   6    4.42    0.76
 -36   0  -6   18.57    1.70
  36   0   6   14.33    1.41
 -41  -1   6    8.73    1.50
  41  -1  -6    5.26    1.69
 -41   1   6    7.27    1.13
  39  -1  -6    4.48    0.76
 -39   1   6    4.31    0.89
  37  -1  -6   11.42    1.08
 -37  -1   6    9.77    1.14
 -37   1   6   10.50    1.18
  35  -1  -6   19.06    1.50
 -35  -1   6   18.48    1.56
  35   1  -6   18.68    1.44
 -35   1   6   17.01    1.53
 -33  -1   6    3.91    0.77
  33  -1  -6    4.61    0.69
 -33   1   6    3.45    0.72
  33   1  -6    4.18    0.66
 -31  -1   6   26.17    1.83
 -31  -1   6   26.49    1.99
  31  -1  -6   23.01    1.76
 -31   1   6   24.90    1.85
  31   1  -6   23.11    1.73
 -31   1   6   23.16    1.88
 -29  -1   6   12.30    1.02
 -29  -1   6   10.04    1.06
 -29   1   6   10.73    1.03
 -29   1   6   10.03    1.00
 -27  -1   6   36.77    2.57
 -27  -1   6   34.64    2.30
  27  -1  -6   30.06    2.25
 -27   1   6   36.21    2.35
 -27   1   6   34.23    2.50
 -27   1   6   36.45    2.41
  27   1  -6   32.60    2.25
 -25  -1   6   54.39    3.84
 -25  -1   6   50.86    3.44
  25  -1  -6   57.91    3.46
  25   1  -6   56.19    3.42
 -25   1   6   55.40    3.49
 -23  -1   6   15.14    1.16
 -23  -1   6   15.18    1.37
  23  -1  -6   10.68    0.97
  23   1  -6   13.39    1.17
 -23   1   6   11.99    1.04
 -21  -1   6   93.84    5.90
  21  -1  -6  100.94    5.91
 -21  -1   6  102.19    6.60
  21   1  -6   97.87    5.88
 -21   1   6   96.18    5.93
 -19  -1   6   28.86    1.96
 -19  -1   6   26.59    1.72
  19  -1  -6   24.81    1.71
 -19   1   6   26.53    1.75
  19   1  -6   24.61    1.68
  17  -1  -6  104.33    6.10
 -17  -1   6  101.14    6.09
 -17  -1   6  102.43    6.82
 -17   1   6   92.28    6.10
  17   1  -6  110.96    6.09
 -15  -1   6   21.31    5.53
  15  -1  -6   17.30    1.13
  15   1  -6   16.66    1.15
  15   1  -6   16.95    1.10
  15   1  -6   14.98    1.27
 -13  -1   6  125.71    8.42
 -13  -1   6  120.37    7.51
 -13  -1   6  128.73    7.54
  13  -1  -6  130.68    7.55
 -13   1   6  124.34    7.56
  13   1  -6  124.17    9.13
  13   1  -6  136.77    7.53
  13   1  -6  130.28    8.21
  11  -1  -6   23.33    1.46
 -11  -1   6   22.51    1.43
  11   1  -6   25.29    1.45
  11   1  -6   20.58    1.72
  11   1  -6   24.24    1.61
   9  -1  -6  266.26   16.34
  -9  -1   6  279.86   16.32
   9   1  -6  322.50   29.13
   9   1  -6  272.85   16.32
   7  -1  -6  129.54    7.51
   7  -1  -6  134.92    8.58
  -7  -1   6  123.66    7.55
  -7  -1   6  126.38   28.08
   7   1  -6  122.73    7.49
   5  -1  -6  204.89   11.99
  -5  -1   6  199.31   12.07
  -5  -1   6  283.04   36.89
   5  -1  -6  212.26   13.62
   5   1  -6  190.57   11.98
   3  -1  -6    9.04    5.43
  -3  -1   6    8.89    0.65
   3  -1  -6   10.88    0.85
  -3  -1   6    8.21    0.62
  -3  -1   6    9.62    0.80
   3   1  -6    8.49    1.05
  -3   1   6    8.99    0.78
   1  -1  -6  161.33    9.82
  -1  -1   6  161.10    9.81
   1  -1  -6  160.24    9.84
   1  -1  -6  192.05   11.96
  -1  -1   6  145.17   10.15
   1   1  -6  173.65    9.84
  -1   1   6  188.61   13.80
  -1  -1  -6  124.09    7.43
   1  -1   6  124.17    7.46
  -1  -1  -6  137.52    9.12
   1  -1   6  121.82    7.43
  -1  -1  -6  113.30    7.45
   1   1   6  122.20    7.43
  -1   1  -6  143.07    9.84
   1   1   6  141.94   10.98
  -1   1  -6  121.66    7.46
  -3  -1  -6  160.10   23.40
   3  -1   6  141.64    8.43
  -3  -1  -6  144.55    8.45
  -3  -1  -6  142.16    8.42
  -3   1  -6  132.43    8.45
  -3   1  -6  138.68   12.30
   3   1   6  141.27    9.38
   3   1   6  154.78    8.61
   3   1   6  150.62   20.04
  -5  -1  -6   39.19    2.86
   5  -1   6   31.42    2.08
  -5  -1  -6   35.38    2.11
   5   1   6   29.47    2.06
  -5   1  -6   36.15    2.14
  -5   1  -6   32.37    2.35
  -7  -1  -6  279.93   18.53
  -7  -1  -6  286.95   63.50
   7  -1   6  261.96   15.78
   7   1   6  273.81   18.45
  -7   1  -6  270.17   15.83
  -7   1  -6  253.13   26.89
  -9  -1  -6   91.04    8.45
  -9  -1  -6  108.61   29.35
  -9  -1  -6   93.03    5.65
   9  -1   6   74.97    5.06
  -9   1  -6   85.12    5.60
  -9   1  -6   86.57    5.12
   9   1   6   75.27    7.60
 -11  -1  -6   94.93    6.21
  11  -1   6   92.60    5.64
 -11  -1  -6  115.87   33.28
 -11  -1  -6   96.78    6.26
  11   1   6   90.01    5.86
 -11   1  -6   96.72    5.70
 -11   1  -6   92.83    6.38
 -13  -1  -6   11.90    2.39
 -13  -1  -6   10.81    0.93
 -13  -1  -6   10.90    0.88
 -13   1  -6    9.77    0.89
 -13   1  -6   10.29    0.97
  15  -1   6   20.59    1.49
 -15  -1  -6   22.45    1.59
 -15  -1  -6   21.19    1.53
  15   1   6   19.47    1.45
 -15   1  -6   23.48    1.59
 -15   1  -6   23.27    1.71
 -17  -1  -6   14.45    1.14
 -17  -1  -6   13.86    1.10
  17  -1   6   13.01    1.05
  17   1   6   13.77    1.04
 -17   1  -6   11.82    1.10
 -17   1  -6   14.06    1.22
 -19  -1  -6   55.48    4.01
 -19  -1  -6   46.96    3.70
  19  -1   6   59.52    4.15
 -19  -1  -6   54.38    3.64
 -19  -1  -6   53.68    4.66
 -19   1  -6   55.32    3.79
  19   1   6   57.21    4.41
 -19   1  -6   55.13    4.31
  21  -1   6   12.85    7.68
 -21  -1  -6   10.22    0.92
 -21  -1  -6   18.43   10.16
 -21   1  -6   17.01    9.04
  21   1   6   12.19    9.12
 -23  -1  -6   32.91    2.42
 -23  -1  -6   34.07    2.37
  23  -1   6   36.04    2.31
 -23   1  -6   33.21    2.39
  23   1   6   33.17    2.26
 -23   1  -6   34.24    2.52
 -25  -1  -6   40.87    2.82
  25  -1   6   42.97    2.76
 -25   1  -6   40.19    2.83
  25   1   6   40.16    2.70
  27  -1   6   16.90    1.40
 -27  -1  -6   15.97    1.49
 -27   1  -6   18.10    1.55
  27   1   6   15.48    1.33
 -29  -1  -6   25.94    2.01
  29  -1   6   26.21    1.92
  29   1   6   21.90    1.84
 -29   1  -6   27.01    2.08
 -31  -1  -6    8.52    1.30
  31  -1   6    8.80    1.01
 -31   1  -6    9.04    1.23
  31   1   6    8.27    0.95
  33  -1   6   16.81    1.53
 -33  -1  -6   17.80    1.63
 -33   1  -6   20.24    1.80
  35  -1   6   10.78    1.10
 -35  -1  -6   10.18    1.30
 -35   1  -6    7.60    1.23
  40  -2  -6    3.06    0.73
 -40   2   6    1.99    0.79
 -38  -2   6   44.00    3.42
 -38  -2   6   50.56    3.22
  38  -2  -6   44.22    3.10
 -38   2   6   44.48    3.19
  36  -2  -6    7.17    0.88
 -36  -2   6    8.37    0.98
 -36  -2   6    5.97    0.96
 -36   2   6    6.46    0.99
 -34  -2   6   34.89    2.74
  34  -2  -6   34.43    2.46
 -34  -2   6   37.41    2.50
 -34   2   6   34.79    2.53
 -32  -2   6   15.52    1.46
 -32  -2   6   15.91    1.32
  32  -2  -6   16.37    1.33
 -32   2   6   15.96    1.42
  30  -2  -6   17.81    1.43
 -30  -2   6   21.22    1.51
 -30  -2   6   19.31    1.64
 -30   2   6   18.88    1.54
 -30   2   6   18.07    1.51
  30   2  -6   19.22    1.41
 -30   2   6   19.28    1.53
  28  -2  -6   82.52    5.29
 -28  -2   6   87.87    5.28
 -28  -2   6   89.78    5.91
 -28   2   6   83.70    5.73
  28   2  -6   80.82    5.22
 -28   2   6   90.51    5.36
  26  -2  -6   -0.41    0.41
 -26  -2   6    1.00    0.50
 -24  -2   6   73.25    4.62
 -24  -2   6   75.14    5.20
  24  -2  -6   78.86    4.64
  24   2  -6   80.27    4.60
 -24   2   6   70.21    4.67
 -22  -2   6   28.18    1.83
 -22  -2   6   28.57    2.11
  22  -2  -6   26.91    1.84
 -22   2   6   27.14    1.89
  22   2  -6   27.98    1.79
 -20  -2   6  149.48    9.54
 -20  -2   6  133.98    8.49
  20  -2  -6  115.81   12.97
  20  -2  -6  155.78    8.54
  20   2  -6  150.06    8.47
 -20   2   6  144.76    8.56
  18  -2  -6    4.60    0.59
 -18  -2   6    6.69    0.56
  18  -2  -6    4.93    0.54
 -18  -2   6    7.06    0.74
  18   2  -6    5.80    0.50
 -18   2   6    6.15    0.60
 -16  -2   6  182.07   10.42
  16  -2  -6  173.86   10.45
 -16  -2   6  181.51   12.14
 -16  -2   6  168.88   10.47
  16   2  -6  175.82   10.40
 -16   2   6  179.61   10.47
  14  -2  -6   65.18    6.40
 -14  -2   6   72.05    4.58
 -14  -2   6   75.40    5.20
 -14  -2   6   73.58    4.60
  14  -2  -6   87.47    4.66
  14   2  -6   86.51    4.60
 -14   2   6   76.03    4.65
  14   2  -6   84.16   11.09
  12  -2  -6   98.43    6.05
 -12  -2   6  111.42    6.02
 -12  -2   6  102.28    6.01
 -12  -2   6  106.11    6.79
  12  -2  -6   89.05    7.24
  12   2  -6  101.27    6.01
  12   2  -6  116.06   27.59
 -12   2   6  103.55    6.07
  10  -2  -6  332.94   26.10
 -10  -2   6  338.53   20.90
 -10  -2   6  343.17   23.02
  10  -2  -6  323.99   20.15
  10   2  -6  362.75   64.74
  10   2  -6  339.41   19.74
   8  -2  -6  160.00   11.87
   8  -2  -6  137.29    8.25
  -8  -2   6  110.25   14.66
  -8  -2   6  144.12    8.83
  -8  -2   6  143.17   10.96
   8   2  -6  134.08    8.21
   8   2  -6  156.36   32.04
  -6  -2   6  281.97   21.96
   6  -2  -6  316.54   19.62
   6  -2  -6  340.07   27.09
  -6  -2   6  304.10   21.44
   6   2  -6  384.05   35.31
   6   2  -6  295.52   18.75
  -4  -2   6   40.22    2.88
   4  -2  -6   45.08    2.68
   4  -2  -6   70.83   19.89
  -4  -2   6   51.64   11.48
   4   2  -6   45.40    2.66
   4   2  -6   78.79   27.53
  -2  -2   6  583.25   33.82
  -2  -2   6  591.10   41.14
   2  -2  -6  572.41   33.67
   2  -2  -6  633.20   46.82
  -2  -2   6  501.20   49.86
   2  -2  -6  540.20   34.51
   2   2  -6  532.33   39.47
   0  -2  -6   80.42    4.54
   0  -2  -6   79.58    4.52
   0  -2   6   72.51    4.62
   0  -2  -6   84.72   10.46
   0  -2   6   68.73    6.95
   0  -2  -6   91.04   11.43
   0  -2   6   64.83    6.80
   0   2  -6   76.92    4.76
  -2  -2  -6  293.39   16.39
  -2  -2  -6  278.54   16.10
  -2  -2  -6  268.97   20.02
   2  -2   6  239.10   19.31
  -2  -2  -6  279.61   26.24
   2  -2   6  259.11   16.06
  -2   2  -6  287.40   16.34
   2   2   6  260.53   16.23
  -2   2  -6  324.24   28.04
  -4  -2  -6  195.62   11.65
  -4  -2  -6  209.23   11.49
  -4  -2  -6  203.60   25.58
   4  -2   6  163.58   11.91
  -4  -2  -6  194.56   13.73
  -4   2  -6  232.31   21.02
   4   2   6  196.02   11.56
  -4   2  -6  192.23   11.98
  -6  -2  -6  209.92   12.83
   6  -2   6  234.83   12.65
  -6  -2  -6  208.47   17.37
  -6  -2  -6  213.46   15.12
  -6  -2  -6  206.61   13.69
  -6  -2  -6  231.27   14.13
  -6   2  -6  180.23   17.55
  -6   2  -6  201.89   12.67
   6   2   6  242.23   15.47
  -8  -2  -6  357.40   24.50
  -8  -2  -6  365.65   22.14
  -8  -2  -6  333.34   23.25
  -8  -2  -6  327.15   21.27
   8  -2   6  353.31   19.85
  -8   2  -6  337.02   19.88
  -8   2  -6  284.67   23.85
   8   2   6  342.17   21.67
 -10  -2  -6   12.54    0.95
 -10  -2  -6   11.96    1.10
 -10  -2  -6   11.55    1.04
 -10  -2  -6   13.74    1.23
 -10   2  -6   11.36    0.95
 -10   2  -6   10.73    1.38
 -12  -2  -6  324.48   21.09
 -12  -2  -6  312.02   23.75
 -12  -2  -6  339.56   28.34
  12  -2   6  307.83   18.61
 -12   2  -6  320.23   18.66
 -12   2  -6  294.71   24.36
 -14  -2  -6    3.25    1.44
 -14  -2  -6    4.14    2.19
 -14  -2  -6    3.08    0.78
 -14  -2  -6    4.71    2.79
  14  -2   6    3.77    0.57
  14   2   6    3.87    2.03
 -14   2  -6    5.06    0.89
  16  -2   6  177.57    9.49
 -16  -2  -6  147.63   10.50
 -16  -2  -6  164.57   11.31
 -16  -2  -6  151.60   10.20
 -16  -2  -6  148.94    9.47
 -16   2  -6  145.16   10.71
  16   2   6  181.70    9.45
 -16   2  -6  152.36    9.52
  18  -2   6   25.55    1.65
 -18  -2  -6   21.55    1.86
 -18  -2  -6   20.25    1.73
 -18  -2  -6   24.94    1.96
  18   2   6   24.92    1.78
 -18   2  -6   22.78    1.71
 -18   2  -6   20.41    1.83
  20  -2   6   71.54    4.28
 -20  -2  -6   68.24    4.28
 -20  -2  -6   66.85    4.68
 -20  -2  -6   67.16    5.03
  20   2   6   69.48    4.21
 -20   2  -6   66.60    4.73
 -20   2  -6   67.99    4.34
  22  -2   6   81.27    5.04
 -22  -2  -6   81.01    5.54
 -22  -2  -6   79.71    5.05
  22   2   6   78.39    4.97
 -22   2  -6   82.98    5.14
 -22   2  -6   83.95    5.59
 -24  -2  -6    5.80    0.76
  24  -2   6    7.36    0.79
 -24  -2  -6    7.01    0.84
  24   2   6    8.18    0.75
 -24   2  -6    6.41    0.87
 -24   2  -6    7.15    1.14
 -26  -2  -6   30.17    2.23
  26  -2   6   32.00    2.20
  26   2   6   32.83    2.13
 -26   2  -6   28.45    2.26
 -28  -2  -6   -1.02    1.34
  28  -2   6   -0.01    0.87
 -28   2  -6   -0.35    1.11
  30  -2   6   32.91    2.40
 -30  -2  -6   34.75    2.70
 -30   2  -6   33.92    2.56
 -32  -2  -6    4.79    0.96
  32  -2   6    7.48    0.95
 -32   2  -6    7.28    1.10
  34  -2   6    6.60    0.95
 -34  -2  -6    7.16    1.59
 -34   2  -6    6.99    1.29
  39  -3  -6   15.17    1.39
 -39  -3   6   14.80    1.53
 -39  -3   6   15.15    1.41
 -39   3   6   14.28    1.48
  37  -3  -6    7.76    0.90
 -37  -3   6    5.19    0.85
 -37  -3   6    5.03    0.93
 -37   3   6    7.31    0.95
  35  -3  -6   15.64    1.50
 -35  -3   6   18.24    1.51
 -35   3   6   19.80    1.62
  33  -3  -6    9.66    0.96
 -33  -3   6    5.97    0.99
 -33  -3   6    7.44    0.92
 -33   3   6    9.02    1.02
 -31  -3   6   30.51    2.60
  31  -3  -6   33.10    2.35
 -31  -3   6   35.64    2.32
 -31   3   6   35.08    2.57
 -31   3   6   34.35    2.42
 -29  -3   6   28.61    1.90
  29  -3  -6   26.54    1.93
 -29  -3   6   25.39    2.19
 -29   3   6   27.59    2.11
 -29   3   6   27.65    2.02
  27  -3  -6   38.06    3.02
 -27  -3   6   40.47    3.15
 -27  -3   6   48.74    2.77
 -27   3   6   42.29    2.86
 -25  -3   6   15.88    1.39
 -25   3   6   11.55    1.70
  23  -3  -6   48.66    4.16
 -23  -3   6   53.75    3.77
 -23  -3   6   52.80    3.27
  23  -3  -6   54.28    3.33
 -23   3   6   51.98    3.37
  23   3  -6   55.96    3.25
 -21  -3   6   25.15    1.77
  21  -3  -6   29.89    2.24
  21  -3  -6   30.22    1.85
 -21  -3   6   25.89    2.10
  21   3  -6   29.86    1.76
 -21   3   6   24.44    1.85
  19  -3  -6   35.37    2.47
 -19  -3   6   42.46    2.42
 -19   3   6   44.03    2.54
  19   3  -6   34.32    2.37
  17  -3  -6   21.10    1.25
  17  -3  -6   19.37    1.51
 -17  -3   6   16.43    1.16
 -17  -3   6   18.64    6.84
 -17  -3   6   15.86    1.12
 -17   3   6   15.76    1.23
 -15  -3   6   30.91    1.76
 -15  -3   6   28.63    1.76
 -15  -3   6   30.69    5.67
  15  -3  -6   27.08    1.83
 -15  -3   6   27.76    2.23
  15   3  -6   25.77    1.74
  15   3  -6   39.41   27.36
 -15   3   6   31.15    1.88
  13  -3  -6   54.37    3.18
 -13  -3   6   45.49    3.81
  13  -3  -6   48.60    3.85
 -13  -3   6   54.14    3.62
 -13  -3   6   54.94    3.36
 -13  -3   6   52.39    3.11
  13   3  -6   53.96    7.72
 -13   3   6   52.45    3.26
  13   3  -6   53.91    3.10
 -11  -3   6   78.35    4.49
 -11  -3   6   67.44    5.48
 -11  -3   6   84.20    5.58
  11  -3  -6   64.26    7.12
  11  -3  -6   82.20    4.71
  11   3  -6   73.68    4.50
 -11   3   6   79.84    4.88
  11   3  -6   77.19   10.45
   9  -3  -6   27.64    2.06
  -9   3   6   20.48    1.54
   9   3  -6   25.62    2.33
   9   3  -6   24.95    1.47
   7  -3  -6    2.78    0.66
   7  -3  -6    2.75    0.33
   7   3  -6    2.98    0.54
  -5  -3   6  157.43   14.22
  -5  -3   6  196.15   12.67
   5  -3  -6  194.90   11.67
   5   3  -6  177.61   24.91
   5   3  -6  178.49   11.84
  -3  -3   6    2.56    0.41
   3  -3  -6    1.88    0.62
  -3  -3   6    2.59    0.25
  -3  -3   6    2.21    0.25
  -1  -3   6  149.39    9.53
   1  -3  -6  124.28    8.12
   1  -3  -6  135.57    8.92
   1  -3  -6  150.76   13.89
  -1  -3   6  133.26    8.98
   1   3  -6  165.73   12.22
   1   3  -6  121.38    9.59
  -1  -3  -6   38.73    2.86
  -1  -3  -6   37.49    2.17
  -1  -3  -6   35.50    2.94
   1  -3   6   29.38    2.16
  -1   3  -6   37.98    2.34
  -3  -3  -6   19.18    1.33
  -3  -3  -6   20.97    4.59
  -3  -3  -6   19.67    1.86
   3  -3   6   24.09    1.38
   3  -3   6   23.53    1.51
   3  -3   6   20.03    1.89
  -3   3  -6   20.77    1.41
  -5  -3  -6   62.11    3.60
  -5  -3  -6   57.56    3.56
   5  -3   6   54.37    4.30
  -5  -3  -6   55.77    4.45
   5  -3   6   60.42    3.60
   5   3   6   59.86    3.57
  -5   3  -6   64.99    3.66
  -5   3  -6   64.09    4.64
  -5   3  -6   55.44    5.76
  -7  -3  -6   42.36    2.83
  -7  -3  -6   40.57    2.60
  -7  -3  -6   36.98    2.37
   7  -3   6   38.96    2.42
  -7  -3  -6   37.83    4.67
   7   3   6   39.00    2.93
  -7   3  -6   39.19    2.47
  -7   3  -6   35.07    3.20
  -9  -3  -6   22.32    2.68
  -9  -3  -6   23.77   15.37
  -9  -3  -6   19.05    1.26
  -9  -3  -6   21.88   14.77
   9  -3   6   16.59    1.33
   9   3   6   14.28   14.61
  -9   3  -6   19.68    1.62
  -9   3  -6   22.41    1.43
 -11  -3  -6   32.20    3.60
  11  -3   6   29.22    1.89
 -11  -3  -6   29.23    3.20
 -11  -3  -6   26.50    2.14
 -11   3  -6   27.95    1.94
  11   3   6   30.74    3.00
  13  -3   6   89.59    6.09
 -13  -3  -6  103.44    8.58
 -13  -3  -6  118.95   13.00
 -13   3  -6   82.93    9.52
  13   3   6  106.73   12.55
 -13   3  -6   98.12    7.03
  15  -3   6   31.81    2.17
 -15  -3  -6   31.26    6.91
 -15  -3  -6   25.86    4.00
  15   3   6   29.55    8.82
 -15   3  -6   31.49    3.12
 -15   3  -6   30.08    3.20
 -17  -3  -6   97.95    7.91
  17  -3   6   85.65    5.67
 -17  -3  -6  104.30    6.91
 -17  -3  -6   97.77    6.38
 -17   3  -6   90.62    5.75
  17   3   6   90.96    7.23
 -17   3  -6   87.51    6.31
  19  -3   6   22.78    1.78
 -19  -3  -6   24.96    2.18
 -19  -3  -6   26.75    1.82
 -19  -3  -6   26.93    2.03
 -19   3  -6   28.55    1.91
 -19   3  -6   25.41    2.09
  19   3   6   21.21    2.52
 -21  -3  -6   52.05    4.92
 -21  -3  -6   56.98    4.02
 -21  -3  -6   56.52    4.33
  21  -3   6   53.77    3.93
 -21   3  -6   59.10    4.10
 -21   3  -6   58.54    3.82
 -23  -3  -6   30.04    2.31
 -23  -3  -6   30.76    2.11
  23  -3   6   26.74    2.05
 -23   3  -6   30.93    2.47
 -23   3  -6   31.03    2.19
 -25  -3  -6   11.70    1.12
  25  -3   6    9.45    1.05
 -25  -3  -6   12.25    1.18
 -25   3  -6   11.99    1.43
 -25   3  -6   12.68    1.24
 -27  -3  -6    5.26    0.84
  27  -3   6    4.22    0.78
 -27  -3  -6    6.91    0.86
 -27   3  -6    6.87    0.95
 -27   3  -6    6.05    1.07
 -29  -3  -6    7.55    1.03
  29  -3   6    7.10    0.96
 -29   3  -6    7.96    1.12
 -31  -3  -6    3.15    1.56
 -31   3  -6    2.83    0.89
 -33  -3  -6    3.31    0.83
  33  -3   6    2.06    0.72
 -33   3  -6    3.80    0.93
 -38  -4   6   -1.64    2.30
  38  -4  -6    0.64    0.58
 -38  -4   6    0.66    0.67
 -38   4   6    2.58    1.05
 -36  -4   6   13.52    1.43
  36  -4  -6   13.80    1.25
 -36  -4   6   11.42    1.13
 -36   4   6   11.84    1.29
 -34  -4   6    5.21    0.97
  34  -4  -6    7.94    0.93
 -34  -4   6    7.17    0.82
 -34   4   6    6.75    0.95
 -32  -4   6   29.11    2.36
  32  -4  -6   30.08    2.10
 -32  -4   6   27.45    1.96
 -32   4   6   26.66    2.33
 -32   4   6   27.95    2.15
 -30  -4   6   37.46    2.47
 -30  -4   6   38.06    2.93
  30  -4  -6   35.94    2.55
 -30   4   6   36.99    2.86
 -30   4   6   40.43    2.67
 -28  -4   6   28.57    1.99
  28  -4  -6   31.67    2.11
 -28  -4   6   29.29    2.38
 -28   4   6   30.31    2.17
 -28   4   6   30.15    2.41
 -26  -4   6   81.45    5.56
 -26  -4   6   73.46    4.81
  26  -4  -6   84.03    4.93
 -26   4   6   78.86    4.98
 -24  -4   6    2.54    0.69
 -24  -4   6    2.60    0.41
 -22  -4   6   97.25    5.92
  22  -4  -6  101.76    6.03
 -22  -4   6  107.43    6.83
  22  -4  -6   94.76    7.14
 -22   4   6   95.92    6.07
 -20  -4   6    2.69    0.33
 -20  -4   6    2.69    0.64
  20  -4  -6    2.15    0.63
 -18  -4   6   36.81    2.43
  18  -4  -6   40.87    2.55
 -18  -4   6   45.34    2.97
  18  -4  -6   35.37    3.10
 -18  -4   6   45.83    3.15
 -18   4   6   37.15    2.56
 -16  -4   6   25.66    1.76
  16  -4  -6   28.05    2.37
  16  -4  -6   29.90    1.89
 -16  -4   6   33.29    2.24
 -16  -4   6   27.92    2.34
 -16   4   6   28.83    1.91
  16   4  -6   35.82    4.89
  14  -4  -6   66.47    4.59
 -14  -4   6   52.10    4.16
  14  -4  -6   65.98    3.74
  14   4  -6   69.04    8.30
 -14   4   6   54.60    3.83
 -12  -4   6  110.93    7.73
 -12  -4   6  113.81    7.20
  12  -4  -6  105.63    6.50
  12  -4  -6  103.10    8.63
 -12   4   6  112.41    7.36
  12   4  -6   91.26    8.35
  10  -4  -6   96.92    5.32
 -10  -4   6   92.70    6.05
  10  -4  -6   88.82    8.19
 -10  -4   6   80.60    6.47
  10   4  -6   80.08    8.88
 -10   4   6   90.86    5.74
  -8  -4   6  262.08   23.59
  -8  -4   6  258.87   19.37
   8  -4  -6  290.67   15.55
   8   4  -6  233.43   26.96
  -8   4   6  257.03   18.42
   6  -4  -6   13.30    0.92
   6  -4  -6   17.40    2.29
  -6  -4   6   13.09    1.50
  -6  -4   6   11.74    2.46
   6   4  -6   14.33    4.77
  -6   4   6   13.91    0.93
  -4  -4   6  329.45   23.00
  -4  -4   6  291.75   26.66
   4  -4  -6  338.30   19.50
   4   4  -6  300.59   33.55
  -2  -4   6   29.56    3.03
  -2  -4   6   26.94    1.74
   2  -4  -6   44.72    9.60
   2  -4  -6   26.06    1.76
  -2  -4   6   44.84   11.35
   2  -4  -6   32.56    1.84
   2   4  -6   44.13   10.35
   2   4  -6   27.10    1.76
   0  -4  -6  113.52    9.51
   0  -4  -6  110.81    7.36
   0  -4   6  130.04    8.44
   0  -4   6  107.57    8.21
   0  -4   6  115.30    7.64
   0  -4  -6  102.78    6.65
   0  -4   6  100.11    7.98
   0   4  -6   95.69    8.63
   2  -4   6  223.15   16.51
   2  -4   6  230.36   16.43
  -2  -4  -6  212.11   20.97
  -2  -4  -6  195.38   12.61
  -2  -4  -6  217.57   17.75
  -2   4  -6  219.64   19.50
  -4  -4  -6   85.24    4.98
  -4  -4  -6   83.49    6.82
  -4  -4  -6   91.01    8.12
   4  -4   6   77.48    6.11
   4  -4   6   79.09    5.42
  -4   4  -6   92.24    6.28
  -6  -4  -6   35.01    2.33
  -6  -4  -6   38.38    3.14
  -6  -4  -6   40.15    2.63
  -6   4  -6   39.65    2.48
  -6   4  -6   43.33    5.21
  -8  -4  -6  101.75    6.94
  -8  -4  -6  102.85    6.07
   8  -4   6   98.83    6.12
  -8  -4  -6  100.16    7.54
  -8   4  -6   97.76    6.37
  -8   4  -6  114.23    8.28
 -10  -4  -6   71.04    5.20
 -10  -4  -6   70.30    4.76
 -10  -4  -6   71.74    4.11
  10  -4   6   60.09    4.14
  10   4   6   65.98    4.07
 -10   4  -6   76.40    5.73
 -10   4  -6   61.07    4.74
 -12  -4  -6    7.34    0.87
  12  -4   6    5.80    0.66
 -12  -4  -6    5.85    1.12
 -12  -4  -6    7.87    0.66
 -12   4  -6    7.66    0.94
  12   4   6    5.55    0.55
 -12   4  -6    6.13    0.73
 -14  -4  -6  151.30   10.63
  14  -4   6  128.58    8.90
 -14  -4  -6  163.68    8.75
 -14  -4  -6  155.60    9.89
 -14   4  -6  140.73    9.43
 -14   4  -6  134.72   12.16
 -16  -4  -6    3.00    0.53
  16  -4   6    2.85    0.57
 -16  -4  -6    3.47    0.71
 -16  -4  -6    4.32    0.93
 -16   4  -6    3.93    0.67
 -16   4  -6    2.93    0.77
 -18  -4  -6   96.61    6.69
  18  -4   6   87.92    5.42
 -18  -4  -6   88.28    6.12
 -18  -4  -6   89.24    5.40
 -18   4  -6   79.75    6.71
 -18   4  -6   87.05    5.50
 -20  -4  -6   34.55    2.63
 -20  -4  -6   33.62    2.27
 -20  -4  -6   35.82    2.92
  20  -4   6   32.73    2.28
 -20   4  -6   34.56    2.74
 -20   4  -6   32.49    2.37
 -22  -4  -6   32.88    2.25
 -22  -4  -6   34.64    2.62
  22  -4   6   34.15    2.30
 -22   4  -6   32.71    2.71
 -22   4  -6   31.16    2.35
 -24  -4  -6   20.64    1.57
 -24  -4  -6   22.22    1.87
  24  -4   6   22.19    1.61
 -24   4  -6   18.50    1.66
 -24   4  -6   20.36    1.99
  26  -4   6   23.57    2.06
 -26  -4  -6   33.22    2.42
 -26  -4  -6   29.49    2.06
 -26   4  -6   29.02    2.22
 -26   4  -6   29.03    2.56
 -28  -4  -6    9.12    1.01
  28  -4   6    7.08    0.96
 -28  -4  -6    9.95    1.13
 -28   4  -6   10.22    1.18
 -28   4  -6    8.93    1.38
 -30  -4  -6    5.34    0.80
  30  -4   6    4.99    0.85
 -30   4  -6    3.57    0.91
  32  -4   6    7.52    0.95
 -32  -4  -6    8.82    2.39
 -32   4  -6    7.61    1.09
  35  -5  -6    8.99    1.06
 -35  -5   6    8.24    1.17
 -33  -5   6    4.21    0.94
  33  -5  -6    5.95    0.82
 -33   5   6    8.81    2.02
 -31  -5   6    7.82    1.08
 -31   5   6    5.93    0.86
 -29  -5   6   19.62    1.93
  29  -5  -6   21.67    1.63
 -29   5   6   20.56    1.88
 -29   5   6   21.08    1.68
  27  -5  -6   16.13    1.46
 -27  -5   6   22.61    1.83
 -27   5   6   17.78    1.53
 -27   5   6   21.56    1.93
 -25  -5   6    4.41    0.85
  25  -5  -6    4.63    0.66
 -25   5   6    4.45    0.71
  23  -5  -6   13.58    1.22
  23  -5  -6   10.79    0.95
 -23   5   6   10.25    1.01
  21  -5  -6   27.00    1.69
 -21  -5   6   22.92    1.97
 -21  -5   6   22.38    2.09
  21  -5  -6   25.16    2.07
 -21   5   6   21.98    1.69
  19  -5  -6   21.29    1.45
  19  -5  -6   20.07    1.89
 -19   5   6   20.44    1.50
  17  -5  -6   30.49    1.82
  17  -5  -6   25.99    2.37
 -17  -5   6   27.99    2.19
 -17   5   6   24.15    1.82
  15  -5  -6   22.44    1.44
  15  -5  -6   19.68    1.95
 -15  -5   6   19.64    1.76
 -15  -5   6   24.20    2.01
  15   5  -6   24.73    2.33
 -15   5   6   18.25    1.44
 -13  -5   6   81.61    5.68
  13  -5  -6   88.17    6.81
 -13  -5   6   74.12    6.09
  13  -5  -6   87.31    4.96
 -13   5   6   84.55    5.32
  13   5  -6   77.32    7.23
 -11  -5   6   19.45    1.92
  11  -5  -6   19.15    1.94
 -11  -5   6   22.08    1.75
 -11   5   6   22.37    1.42
  -9  -5   6   45.45    4.32
  -9  -5   6   48.36    4.17
   9  -5  -6   53.92    5.09
   9  -5  -6   50.59    3.02
  -9   5   6   51.70    3.11
   9   5  -6   41.81    8.60
   7  -5  -6   10.10    1.26
   7  -5  -6    7.98    0.63
   7   5  -6    8.21    0.96
   5  -5  -6  117.20    6.64
  -5  -5   6   95.10   10.18
  -5  -5   6  114.03    7.66
   5   5  -6  123.67   11.88
  -5   5   6  106.24    7.51
   3  -5  -6   27.32    1.90
  -3  -5   6   32.61    2.34
  -3  -5   6   37.12    2.68
   3   5  -6   29.83    2.36
  -3   5   6   30.85    2.03
   1  -5  -6   30.84    2.68
  -1  -5   6   41.05    3.56
   1  -5  -6   39.97    3.40
  -1  -5   6   41.68    2.72
  -1  -5   6   33.22    2.22
  -1  -5  -6    9.26    0.59
   1  -5   6    6.48    0.83
   1  -5   6    8.43    1.06
  -1  -5  -6   10.59    1.26
  -1   5  -6    8.71    0.65
   3  -5   6  129.40   10.10
  -3  -5  -6  115.46    9.14
  -3  -5  -6  119.10    8.66
   3  -5   6  130.70   10.41
  -3   5  -6  127.40   12.60
   5  -5   6   51.12    3.21
  -5  -5  -6   43.55    3.88
  -5   5  -6   51.88    3.83
   7  -5   6   32.27    1.88
  -7  -5  -6   24.72    2.53
  -7  -5  -6   27.46    2.51
  -7   5  -6   29.44    1.98
  -9  -5  -6   11.39    1.59
   9  -5   6    7.44    0.76
  -9  -5  -6   12.14    2.02
  -9   5  -6    8.55    0.84
  -9   5  -6    9.50    1.12
 -11  -5  -6   25.72    2.16
 -11  -5  -6   26.78    2.16
  11  -5   6   27.04    1.78
 -11  -5  -6   27.72    2.83
 -11   5  -6   26.53    1.86
 -11   5  -6   24.53    2.14
 -13  -5  -6   15.32    1.54
 -13  -5  -6   16.19    1.79
  13  -5   6   12.74    1.15
 -13  -5  -6   15.87    1.08
 -13   5  -6   18.15    1.59
 -13   5  -6   14.69    1.25
 -15  -5  -6   11.39    1.32
 -15  -5  -6   13.59    1.10
 -15   5  -6   11.40    1.08
 -15   5  -6   10.31    1.33
 -17  -5  -6    6.85    1.28
 -17  -5  -6    7.90    1.04
 -17  -5  -6    9.09    0.78
  17  -5   6    7.72    0.82
 -17   5  -6    6.12    1.12
 -17   5  -6    7.53    0.87
  19  -5   6   21.97    2.24
 -19  -5  -6   23.29    2.14
 -19  -5  -6   26.08    3.76
 -19  -5  -6   29.00    2.51
 -19   5  -6   26.45    2.26
 -19   5  -6   27.35    1.95
 -21  -5  -6   30.88    2.71
 -21  -5  -6   28.93    2.44
  21  -5   6   31.09    2.07
 -21  -5  -6   29.49    2.50
 -21   5  -6   27.47    2.76
 -21   5  -6   26.77    2.13
 -23  -5  -6   25.14    1.73
 -23  -5  -6   24.90    2.14
  23  -5   6   22.91    1.78
 -23   5  -6   24.03    2.51
  25  -5   6    2.41    0.65
 -25  -5  -6    2.23    0.78
 -25  -5  -6    2.64    0.63
 -25   5  -6    3.69    1.19
  27  -5   6    7.97    0.95
 -27  -5  -6    7.35    1.23
 -27   5  -6    9.63    1.60
  29  -5   6    3.79    0.77
  32  -6  -6    3.49    0.72
 -32  -6   6    4.74    0.93
 -32   6   6    6.05    1.20
 -30  -6   6    7.77    1.69
 -30   6   6    9.44    1.40
 -28  -6   6   37.92    2.95
  28  -6  -6   33.70    2.47
 -28   6   6   36.90    3.00
  26  -6  -6    0.78    0.53
 -26   6   6    1.10    1.01
 -24  -6   6   41.22    3.16
  24  -6  -6   38.64    2.64
  22  -6  -6    1.18    0.46
  22  -6  -6    2.08    0.68
 -22  -6   6    1.81    0.70
 -20  -6   6   54.66    3.93
 -20  -6   6   52.44    4.17
  20  -6  -6   54.21    3.32
  20  -6  -6   49.73    4.12
 -18  -6   6    2.24    0.72
  18  -6  -6    3.48    0.95
 -18  -6   6    3.60    0.96
  18  -6  -6    2.17    0.46
 -16  -6   6   56.69    4.86
  16  -6  -6   64.72    5.62
  16  -6  -6   68.47    3.90
 -16  -6   6   62.23    4.52
  14  -6  -6   60.66    7.69
 -14  -6   6   53.96    4.68
  14  -6  -6   65.15    3.78
 -14  -6   6   63.27    4.38
  14   6  -6   59.54    6.76
 -12  -6   6   22.17    2.03
 -12  -6   6   22.98    2.28
  12  -6  -6   28.71    1.63
  12   6  -6   22.68    3.07
 -10  -6   6   27.20    2.10
 -10  -6   6   24.29    2.31
  10   6  -6   25.56    2.78
   8  -6  -6    3.14    0.95
  -8  -6   6    1.71    0.69
   8  -6  -6    2.91    0.34
   8   6  -6    2.06    0.87
  -6  -6   6   30.62    2.74
  -6  -6   6   35.33    2.52
   6  -6  -6   36.18    2.88
   6  -6  -6   29.61    1.98
   6   6  -6   30.22    2.61
   4  -6  -6    4.80    0.48
  -4  -6   6    4.89    0.79
  -4  -6   6    4.05    0.93
   4   6  -6    6.24    2.23
  -2  -6   6   93.40    6.95
   2  -6  -6   96.37    7.38
  -2  -6   6  101.28    7.30
   2   6  -6  101.90    6.69
   0  -6   6    3.05    0.67
   0  -6  -6    3.65    1.06
   0  -6   6    3.65    0.84
   0   6  -6    4.83    0.94
   2  -6   6   64.04    4.62
  -2  -6  -6   51.00    4.89
   2  -6   6   57.71    4.20
  -2   6  -6   65.22    4.30
  -4  -6  -6   30.08    2.71
   4  -6   6   24.25    1.67
  -6  -6  -6   60.24    5.41
   6  -6   6   68.22    5.29
  -6   6  -6   79.04    4.95
   8  -6   6   96.95    5.97
  -8  -6  -6   79.59    7.69
  -8   6  -6  103.43    7.99
 -10  -6  -6   12.71    1.72
  10  -6   6   11.45    0.96
  12  -6   6   77.98    4.78
 -12  -6  -6   75.80    6.11
 -12   6  -6   79.56    5.94
 -14  -6  -6    0.48    1.08
  14  -6   6    1.98    0.50
 -14   6  -6    2.07    0.87
 -16  -6  -6   33.60    3.38
  16  -6   6   42.91    2.57
 -16   6  -6   37.57    3.11
  18  -6   6    5.23    0.69
 -18  -6  -6    4.05    1.23
 -18   6  -6    5.49    1.19
 -20  -6  -6   20.11    2.13
  20  -6   6   17.29    1.47
 -20   6  -6   19.11    1.99
  22  -6   6   23.84    1.78
 -22   6  -6   23.00    2.53
  26  -6   6    8.20    0.98
 -26   6  -6   10.06    2.02
 -29  -7   6    0.36    0.83
  29  -7  -6    0.84    0.81
 -29   7   6    4.38    2.56
  27  -7  -6    3.35    0.65
 -27   7   6    4.08    1.20
 -25  -7   6    9.68    1.22
  25  -7  -6    8.76    0.89
 -25   7   6    5.89    1.24
  23  -7  -6   10.20    0.97
 -23   7   6   11.49    1.48
 -21  -7   6   22.05    2.01
  21  -7  -6   19.24    1.51
  21  -7  -6   20.98    2.05
  19  -7  -6    3.24    0.92
  19  -7  -6    4.08    0.56
 -19  -7   6    3.96    1.09
 -19  -7   6    3.29    0.88
 -17  -7   6   10.15    1.32
  17  -7  -6   12.35    0.97
 -17  -7   6   11.68    1.58
  17  -7  -6   11.14    1.48
 -15  -7   6    3.86    0.85
  15  -7  -6    6.98    1.25
 -15  -7   6    4.12    1.15
  15  -7  -6    5.30    0.56
 -13  -7   6    8.17    1.11
  13  -7  -6    6.19    1.29
  13  -7  -6    7.41    0.65
  11  -7  -6    4.09    0.46
 -11  -7   6    3.52    0.92
  11  -7  -6    4.19    1.05
  11   7  -6    4.19    0.85
   9  -7  -6    2.08    0.33
   9  -7  -6    2.97    1.13
  -7  -7   6    5.49    0.96
   7  -7  -6    7.00    1.22
  -7  -7   6    4.40    1.05
   7   7  -6    4.20    0.94
  -5  -7   6    5.75    1.16
   5  -7  -6    8.35    1.38
  -5  -7   6    6.49    1.01
   5   7  -6    6.81    1.13
  -3  -7   6   25.26    2.23
   3  -7  -6   27.45    2.66
  -3  -7   6   27.67    2.52
   3   7  -6   27.83    2.29
  -1  -7   6   26.62    2.50
   1  -7  -6   24.34    2.63
  -1  -7   6   28.18    2.28
   1   7  -6   30.75    2.40
  -1   7  -6    4.02    1.03
  -3  -7  -6   32.98    3.13
  -5  -7  -6   14.32    2.08
  -5   7  -6   21.34    1.90
  -7  -7  -6   26.09    2.71
   7  -7   6   25.11    1.66
  -9  -7  -6   21.53    2.40
   9  -7   6   16.27    1.33
  -9   7  -6   22.77    1.97
  11  -7   6    8.19    0.80
 -11  -7  -6    9.61    1.60
 -11   7  -6   11.80    1.40
 -13  -7  -6    3.10    1.29
  13  -7   6    1.11    0.48
 -13   7  -6    2.05    1.00
 -15  -7  -6    6.77    1.65
  15  -7   6    5.83    0.70
 -15   7  -6    5.03    1.10
 -17  -7  -6    3.97    1.37
 -17   7  -6    1.55    0.97
 -19  -7  -6   10.21    1.68
  19  -7   6   11.89    1.04
 -19   7  -6    8.85    1.46
  21  -7   6   15.87    1.37
 -21   7  -6   17.57    2.03
 -22  -8   6   21.47    2.14
  22  -8  -6   22.46    1.71
 -22   8   6   23.56    2.33
  20  -8  -6   11.85    1.06
 -20  -8   6   12.81    1.56
  20  -8  -6   13.68    1.88
 -20   8   6   14.19    1.66
 -18  -8   6   18.32    1.90
  18  -8  -6   16.97    2.18
 -18   8   6   23.33    2.11
  16  -8  -6    5.61    1.24
 -16  -8   6    6.09    1.14
  14  -8  -6   13.69    1.87
 -14  -8   6   19.39    2.09
 -14  -8   6   17.64    1.76
 -12  -8   6   10.07    1.56
 -12  -8   6   12.56    1.43
  12  -8  -6    9.85    1.59
 -10  -8   6    1.08    0.83
 -10  -8   6    1.97    1.03
  10  -8  -6   -1.11    1.04
  10   8  -6   -0.67    0.80
  -8  -8   6   24.90    2.22
  -8  -8   6   18.69    2.31
   8  -8  -6   24.37    2.56
  -6  -8   6    1.05    1.03
   6  -8  -6    3.02    1.16
   6   8  -6    1.97    0.90
  -4  -8   6   26.70    2.76
   4  -8  -6   35.58    3.11
   4   8  -6   31.14    2.81
   2  -8  -6    2.31    1.26
   0  -8  -6   29.42    3.38
   0   8  -6   43.06    3.13
  -2  -8  -6   20.98    2.62
  -2   8  -6   24.59    2.26
  -4  -8  -6   18.57    2.41
  -4   8  -6   24.70    2.24
  -6  -8  -6   11.62    1.98
  -6   8  -6   14.95    1.71
  -8  -8  -6    5.65    1.54
  -8   8  -6    6.99    1.30
 -10  -8  -6    6.29    1.57
 -10   8  -6    9.99    1.43
 -12   8  -6    4.04    1.19
 -14  -8  -6    2.65    2.14
 -14   8  -6    1.16    1.03
 -16  -8  -6    1.20    1.33
 -16   8  -6    1.29    1.21
 -13  -9   6   12.50    1.64
  13  -9  -6   14.20    2.53
 -13   9   6   10.03    1.59
 -11  -9   6    6.85    1.25
 -11   9   6    5.90    1.14
   9  -9  -6   12.75    1.87
  -9   9   6   17.38    1.81
   7  -9  -6    4.66    1.33
   7   9  -6    7.12    1.25
  -7   9   6    6.00    1.15
   5  -9  -6    2.03    1.09
  -5   9   6    2.47    0.91
   5   9  -6    3.12    2.26
   3  -9  -6    5.32    1.48
   3   9  -6    5.92    1.60
   1  -9  -6    1.12    1.31
  -1   9   6   -0.38    1.43
   1   9  -6   -0.18    0.89
  -1  -9  -6    3.98    1.80
  -1   9  -6    6.75    1.20
   1   9   6    4.33    1.24
  -3  -9  -6    8.92    1.75
  -3   9  -6    9.01    1.49
  -5  -9  -6    5.28    1.58
  -5   9  -6    8.53    1.34
  -7  -9  -6   -0.08    1.73
  -7   9  -6    2.79    2.16
 -42   0   7    8.37    3.74
  40   0  -7    0.13    0.66
 -40   0   7    0.49    0.79
 -38   0   7    4.90    0.88
  38   0  -7    3.65    0.79
  36   0  -7    4.09    0.71
 -36   0   7    3.86    0.82
  34   0  -7    4.97    0.70
 -34   0   7    3.45    0.73
  32   0  -7    5.60    0.73
 -32   0   7    7.57    0.84
  30   0  -7    5.82    0.70
 -30   0   7    6.20    0.78
  28   0  -7   12.28    1.01
 -26   0   7   20.58    1.56
 -26   0   7   14.65    2.13
 -24   0   7   24.97    4.72
 -24   0   7   31.91    3.45
 -22   0   7    5.55    0.65
  22   0  -7    4.65    0.56
  20   0  -7   10.16    0.80
 -18   0   7    1.10    2.30
  18   0  -7    0.94    1.50
 -16   0   7    0.19    0.29
 -16   0   7    0.00    0.29
 -14   0   7    1.04    0.36
  14   0  -7    1.14    0.39
  14   0  -7    0.94    0.32
  12   0  -7   -0.08    0.79
  12   0  -7   -0.20    0.26
 -12   0   7   -0.32    0.37
  10   0  -7   -0.27   21.48
  10   0  -7   -0.16    8.36
 -10   0   7   -0.16    1.99
   8   0  -7   -0.42    0.84
  -8   0   7   -0.30    0.20
   8   0  -7   -0.16    7.47
  -8   0   7   -0.45    0.36
   6   0  -7   -0.12    2.79
  -6   0   7   -0.31    0.21
   6   0  -7    0.00    4.29
  -6   0   7   -0.19    0.38
  -4   0   7   -0.39    0.22
   4   0  -7   -1.09    0.52
   4   0  -7    0.34    0.26
  -4   0   7   -0.19    0.41
  -2   0   7   -0.54    0.44
   2   0  -7   -0.96    0.56
   2   0  -7   -0.46    0.39
  -2   0   7    0.29    0.25
   0   0   7    0.57    0.47
   0   0  -7    0.52    0.70
  -2   0  -7   -0.07    0.39
  -2   0  -7    0.54    1.34
   2   0   7   -0.21    1.49
   4   0   7    0.02    0.18
   4   0   7   -0.39   23.96
  -4   0  -7   -0.07   24.00
  -4   0  -7   -0.56    1.10
   6   0   7    0.99    0.21
  -6   0  -7    1.81    0.42
  -6   0  -7    1.36   15.42
   6   0   7    2.11    4.66
  -8   0  -7    0.18    6.49
  -8   0  -7   -0.31    1.39
   8   0   7   -0.39    3.72
  10   0   7    0.03    0.15
  10   0   7   -0.21    1.19
 -10   0  -7   -0.46    0.92
 -10   0  -7   -0.61   15.71
  12   0   7    0.09    0.15
  12   0   7    0.11    6.15
 -12   0  -7    0.18    2.01
 -12   0  -7   -0.95    2.57
  14   0   7    0.13    0.26
  14   0   7   -0.29   13.73
 -14   0  -7   -0.45   17.08
 -14   0  -7   -0.56    7.65
  16   0   7   -0.10    4.27
 -16   0  -7    0.28    2.63
 -16   0  -7    1.56    1.21
  18   0   7    1.35    4.82
 -18   0  -7   -0.12    0.52
 -18   0  -7   -0.33    4.35
 -20   0  -7    0.49    4.42
 -20   0  -7   -0.27    0.59
  20   0   7   -0.04    4.35
 -22   0  -7    2.42    6.06
  22   0   7    0.49    6.61
 -24   0  -7    0.24    1.43
  24   0   7   -0.07    4.15
 -26   0  -7    1.62    1.22
  26   0   7   -0.54    3.34
 -28   0  -7   -0.54    0.74
 -30   0  -7    2.05    0.90
 -32   0  -7    0.99    0.79
  32   0   7    1.81    0.63
  34   0   7    0.74    0.59
 -34   0  -7   -0.33    0.90
  41  -1  -7   20.91    1.90
 -41  -1   7   22.06    1.94
 -41   1   7   26.95    2.06
  39  -1  -7    9.02    1.04
 -39  -1   7    9.23    1.14
 -39   1   7    9.33    1.14
 -37  -1   7    7.74    1.04
 -37  -1   7    5.20    1.16
 -37   1   7    6.63    1.06
  35  -1  -7   32.56    2.38
 -35  -1   7   35.56    2.46
 -35   1   7   35.94    2.48
  35   1  -7   33.07    2.36
  33  -1  -7   10.29    1.05
 -33  -1   7   12.07    1.22
 -33   1   7   12.48    1.13
  33   1  -7   12.36    1.07
 -31  -1   7   14.90    1.36
  31  -1  -7   16.59    1.26
 -31   1   7   14.51    1.40
  31   1  -7   13.57    1.18
  29  -1  -7    9.81    0.96
 -29  -1   7   12.00    1.11
 -29   1   7   11.19    1.04
  29   1  -7   11.07    0.95
  27  -1  -7   37.90    2.66
 -27  -1   7   45.14    2.72
 -27   1   7   39.38    2.72
  27   1  -7   42.41    2.65
 -25  -1   7   34.40    2.29
 -25  -1   7   35.67    2.58
  25  -1  -7   33.87    2.28
 -25   1   7   34.91    2.34
  25   1  -7   36.20    2.26
 -23  -1   7   43.11    2.96
  23  -1  -7   38.08    2.62
 -23   1   7   42.99    2.68
  23   1  -7   41.24    2.61
  21  -1  -7   12.36    1.01
 -21  -1   7   13.23    1.16
 -21  -1   7   15.28    1.05
 -21   1   7   14.27    1.07
  21   1  -7   13.50    1.00
 -19  -1   7    9.18    5.83
 -19  -1   7    7.56    2.45
  19  -1  -7   10.65    0.83
  19   1  -7    9.26    4.84
  19   1  -7    8.84    1.04
 -19   1   7   12.66    1.23
 -17  -1   7   49.26    5.34
  17  -1  -7   46.56    5.49
 -17  -1   7   50.78    5.97
  17  -1  -7   53.77    3.79
 -17   1   7   50.80    4.28
  17   1  -7   41.90   11.98
  17   1  -7   53.87    4.42
 -15  -1   7   12.78    5.95
  15  -1  -7   19.78    4.39
 -15  -1   7   13.52    3.63
  15   1  -7   18.49    5.00
 -15   1   7   14.39    6.26
  15   1  -7   19.38   14.96
 -13  -1   7   15.40    1.39
  13  -1  -7   12.12    1.45
  13   1  -7   11.44    2.52
  13   1  -7   12.96    6.08
 -11  -1   7   58.31    3.43
  11  -1  -7   57.52    3.45
  11   1  -7   60.43   21.24
  11   1  -7   56.01    3.42
  -9  -1   7   17.97   16.65
  -9  -1   7   15.54    6.08
   9  -1  -7   26.74    3.89
   9   1  -7   27.03   10.05
   9   1  -7   23.59    6.69
   7  -1  -7  334.19   23.91
  -7  -1   7  291.81   17.33
   7  -1  -7  285.99   17.44
   7   1  -7  284.77   17.32
   5  -1  -7  188.51   11.34
   5   1  -7  198.06   11.33
  -3  -1   7  167.48    9.34
   3  -1  -7  147.34    9.30
   3  -1  -7  153.54    9.32
  -3  -1   7  164.95    9.62
   3   1  -7  159.84    9.33
  -1  -1   7  612.96   36.01
   1  -1  -7  544.93   34.65
  -1  -1   7  605.28   35.42
   1  -1  -7  545.22   34.40
   1   1  -7  715.40   66.23
  -1   1   7  570.94   34.34
   1   1  -7  588.34   35.37
   1  -1   7  197.43   13.67
   1  -1   7  211.42   13.67
  -1  -1  -7  245.41   13.56
  -1  -1  -7  244.09   13.53
  -1  -1  -7  262.11   20.07
  -1   1  -7  222.13   13.69
   1   1   7  220.19   13.52
  -1   1  -7  264.69   18.20
  -3  -1  -7   19.95    2.22
  -3  -1  -7   19.91    1.54
  -3   1  -7   22.27    1.58
   3   1   7   30.01    6.17
  -3   1  -7   17.97    1.34
  -5  -1  -7   52.71    8.03
  -5  -1  -7   51.10    3.02
   5  -1   7   47.15    2.98
  -5   1  -7   50.42    3.03
  -5   1  -7   48.13    4.49
   5   1   7   46.70    3.03
  -7  -1  -7  102.85   43.51
   7  -1   7   92.28    6.44
  -7  -1  -7   98.50   11.93
  -7   1  -7   87.65    5.47
  -7   1  -7   89.38    7.49
   7   1   7   99.95   23.90
  -9  -1  -7  109.98    8.34
   9  -1   7  121.62    6.85
  -9  -1  -7  120.25   28.21
   9   1   7  117.26    7.49
  -9   1  -7  118.87    6.90
  -9   1  -7  103.47    8.09
 -11  -1  -7    3.13   13.72
  11  -1   7    1.26    1.33
 -11  -1  -7    3.49    6.93
 -11   1  -7    4.67    0.58
  11   1   7    1.48    8.55
 -11   1  -7    3.68    0.65
 -13  -1  -7   22.59    4.91
 -13  -1  -7   21.36    1.51
 -13  -1  -7   22.34    1.91
  13  -1   7   17.11    2.00
 -13   1  -7   21.29    4.55
 -13   1  -7   22.27    2.58
  13   1   7   18.27    1.47
 -15  -1  -7    1.83    1.29
  15  -1   7    3.20    1.69
 -15  -1  -7    0.90    0.49
 -15  -1  -7    1.70    0.38
 -15   1  -7    0.72    0.57
  15   1   7    3.04    1.96
 -15   1  -7    2.99    0.72
 -17  -1  -7   85.63    5.29
  17  -1   7   83.49    5.24
 -17  -1  -7   87.02    5.77
 -17  -1  -7   88.34    6.18
 -17  -1  -7   89.22    5.66
  17   1   7   83.31    5.45
 -17   1  -7   85.70    5.31
 -17   1  -7   83.57    5.77
 -19  -1  -7   15.47    1.24
 -19  -1  -7   15.13    1.36
 -19  -1  -7   15.01    1.24
 -19  -1  -7   14.29    2.59
  19  -1   7   17.58    3.95
 -19   1  -7   16.76    1.41
 -19   1  -7   17.14    2.74
  19   1   7   17.31    3.24
 -21  -1  -7    4.59    0.57
 -21  -1  -7    5.71    0.76
 -21   1  -7    3.61    0.72
 -21   1  -7    4.57    0.78
 -23  -1  -7   16.65    2.17
  23  -1   7   14.67    1.37
 -23   1  -7   16.18    1.43
 -23   1  -7   15.89    1.39
  23   1   7   13.53    2.15
  25  -1   7    3.59    1.78
 -25  -1  -7    8.02    2.18
 -25   1  -7    7.32    0.98
  25   1   7    4.48    2.12
 -27  -1  -7   11.94    1.31
  27  -1   7   15.35    1.24
 -27   1  -7   11.80    1.33
  27   1   7   14.95    1.21
 -29  -1  -7    5.41    1.01
  29  -1   7    7.91    0.92
  29   1   7    6.70    0.83
 -29   1  -7    9.18    1.16
  31  -1   7    2.52    0.73
  31   1   7    3.62    0.67
 -33  -1  -7    4.89    1.02
  33  -1   7    6.57    0.88
 -33   1  -7    5.15    1.03
 -35  -1  -7    0.94    0.81
  35  -1   7    1.86    1.27
 -35   1  -7    0.87    0.85
 -40  -2   7    5.48    1.66
  40  -2  -7    7.22    0.96
 -40   2   7    7.56    1.11
 -38  -2   7    0.29    0.54
  38  -2  -7    1.56    0.66
 -38  -2   7    2.18    0.75
 -38   2   7   -0.60    0.75
 -36  -2   7   14.32    1.30
  36  -2  -7   11.53    1.22
 -34  -2   7    4.86    0.75
 -34  -2   7    3.87    0.79
  34  -2  -7    4.17    0.75
 -32  -2   7    6.76    0.93
  32  -2  -7    7.49    0.84
  30  -2  -7   14.63    1.34
 -30  -2   7   17.84    1.57
  30   2  -7   18.61    1.33
 -30   2   7   19.89    1.47
 -28  -2   7   20.01    1.74
 -28   2   7   21.02    1.64
  28   2  -7   22.74    1.51
 -26  -2   7   22.86    1.92
 -26   2   7   27.09    1.81
  26   2  -7   23.77    1.65
 -24  -2   7   13.75    1.21
  24  -2  -7   11.23    1.00
 -24   2   7   11.96    1.07
  24   2  -7   15.17    1.00
 -22  -2   7   14.14    1.29
 -22  -2   7   17.64    1.14
  22  -2  -7   14.67    1.15
 -22   2   7   16.77    1.21
  22   2  -7   13.66    1.06
  20  -2  -7   11.81    0.90
 -20  -2   7   11.08    0.86
  20  -2  -7    9.68    0.95
 -20   2   7   12.61    0.94
  20   2  -7   11.06    0.82
  18  -2  -7   15.05    1.86
  18  -2  -7   12.93    1.39
 -18  -2   7   10.69    2.73
 -18  -2   7   10.79    4.94
  18   2  -7   10.52    1.95
 -16  -2   7  101.76    6.06
 -16  -2   7   95.50    6.83
  16  -2  -7  113.61    6.14
 -16  -2   7  102.80    6.23
  16  -2  -7   87.78    8.89
  16   2  -7  107.28    6.14
  16   2  -7  100.48    7.05
 -16   2   7  105.53    6.22
 -14  -2   7    1.76    0.24
 -14  -2   7    1.12    4.77
 -14  -2   7    1.93    0.29
 -14  -2   7    1.23    1.08
  14  -2  -7    1.75    0.47
  14  -2  -7    2.00    0.37
  14   2  -7    2.11    0.27
  12  -2  -7   22.67    1.97
  12  -2  -7   25.70    2.46
 -12  -2   7   24.75    2.58
 -12  -2   7   28.46    1.61
  12   2  -7   25.76    1.57
  12   2  -7   24.61    5.72
 -10  -2   7   12.33    2.00
  10  -2  -7   12.69    1.96
 -10  -2   7   14.16    1.84
  10  -2  -7   16.43    1.01
  10   2  -7   12.78    1.17
  10   2  -7   15.56    0.93
   8  -2  -7    5.26    0.67
  -8  -2   7    4.40    3.01
   8  -2  -7    4.50    1.61
  -8  -2   7    4.30    0.54
   8   2  -7    4.97    0.66
   8   2  -7    4.59    3.69
  -6  -2   7  134.85   10.34
  -6  -2   7  130.38   10.37
   6  -2  -7  148.49    8.49
   6   2  -7  145.69    8.54
   6   2  -7  176.30   16.69
  -4  -2   7   27.31    1.73
  -4  -2   7   19.32    2.42
   4  -2  -7   21.80    5.42
   4   2  -7   21.23    6.66
   2  -2  -7   51.35    3.18
  -2  -2   7   54.01    4.65
   2  -2  -7   52.32    3.20
  -2  -2   7   51.82    3.19
   2  -2  -7   64.33    5.66
   2   2  -7   51.63    3.21
   0  -2   7    8.79    0.64
   0  -2  -7    8.93    0.68
   0  -2   7    9.25    0.70
   0  -2   7    8.09    0.64
   0  -2  -7    8.74    0.62
   0  -2  -7    7.77    1.12
   0   2  -7    8.85    0.69
  -2  -2  -7   72.83   13.14
   2  -2   7   70.53    4.96
   2  -2   7   77.29    5.12
  -2  -2  -7   78.94    4.47
   2  -2   7   69.10    4.92
  -2  -2  -7   74.33    4.49
   2   2   7   74.66    4.47
  -2   2  -7   80.55    4.53
  -4  -2  -7   30.16    6.99
  -4  -2  -7   30.71    1.91
   4  -2   7   30.17    2.40
  -4  -2  -7   28.65    4.67
  -4   2  -7   28.66    1.97
   4   2   7   30.86    9.04
  -4   2  -7   34.36    2.25
  -6  -2  -7    8.17    1.36
  -6  -2  -7   10.51   13.25
   6  -2   7    9.73    0.85
  -6   2  -7    9.58    0.97
   6   2   7    9.91   20.75
  -6   2  -7   10.14    0.83
   8  -2   7   44.52    3.79
  -8  -2  -7   48.32   46.04
  -8  -2  -7   43.52   15.85
  -8  -2  -7   47.00   23.10
  -8   2  -7   43.63    5.36
  -8   2  -7   43.89    2.94
   8   2   7   50.02   38.24
 -10  -2  -7   70.36    4.84
 -10  -2  -7   64.98    4.46
 -10  -2  -7   66.02    4.34
 -10  -2  -7   68.17    4.02
  10  -2   7   61.98    3.98
 -10   2  -7   64.17    4.04
 -10   2  -7   58.05    6.29
  10   2   7   67.93    5.60
 -12  -2  -7    5.09   19.37
 -12  -2  -7    6.25   30.90
 -12  -2  -7    6.70   33.87
 -12  -2  -7    6.06    4.89
  12  -2   7    5.73    8.62
 -12   2  -7    6.13    7.88
 -12   2  -7    5.11    5.52
  12   2   7    7.16   28.94
 -14  -2  -7    5.14    0.60
 -14  -2  -7    6.10    0.66
 -14  -2  -7    6.45    5.18
 -14  -2  -7    4.96    0.81
  14  -2   7    5.80    3.14
  14   2   7    6.30    3.26
 -14   2  -7    4.93    2.83
 -14   2  -7    6.80    0.72
 -16  -2  -7   15.77    1.18
  16  -2   7   15.71   10.21
 -16  -2  -7   13.31   10.53
 -16  -2  -7   14.93    1.47
 -16  -2  -7   15.11    3.01
  16   2   7   13.59   14.81
 -16   2  -7   14.99    7.14
 -16   2  -7   13.81    2.85
  18  -2   7    3.85    2.42
 -18  -2  -7    3.44    0.61
 -18  -2  -7    4.47    0.79
 -18   2  -7    3.60    0.83
  18   2   7    2.86    2.90
 -18   2  -7    4.19    0.74
  20  -2   7    0.29    3.41
 -20  -2  -7    1.25    5.72
 -20  -2  -7    0.76    1.39
 -20   2  -7    0.82    3.26
 -20   2  -7   -0.26    1.51
  20   2   7    0.08    6.88
 -22  -2  -7    6.11    6.65
 -22  -2  -7    6.36    0.75
  22  -2   7    5.54    3.92
 -22   2  -7    4.11    0.92
 -22   2  -7    7.28    2.12
  22   2   7    6.24    7.76
 -24  -2  -7    0.17    0.41
  24  -2   7   -0.40    0.49
 -24  -2  -7    0.52    0.59
  24   2   7    0.61    0.46
 -24   2  -7    0.29    0.63
 -24   2  -7   -0.77    0.71
  26  -2   7    0.17    0.88
 -26  -2  -7    0.20    1.64
  26   2   7   -0.29    0.65
  28  -2   7    2.92    0.68
 -28  -2  -7    2.08    0.81
 -28   2  -7    2.56    0.84
  30  -2   7    3.10    0.91
 -30   2  -7    3.85    0.96
  32  -2   7    2.48    0.66
 -32   2  -7    1.58    0.83
  34  -2   7    0.00    0.69
 -34  -2  -7    0.76    0.72
 -34   2  -7    3.32    1.10
 -39  -3   7    3.20    1.44
 -39  -3   7    1.81    0.84
 -39   3   7    2.67    0.81
  37  -3  -7    3.18    0.77
 -37  -3   7    2.96    0.73
 -37   3   7    4.41    0.85
 -35  -3   7   23.31    2.08
  35  -3  -7   23.35    1.85
 -35  -3   7   25.83    1.86
 -35   3   7   22.68    1.90
 -33  -3   7   14.33    1.26
  33  -3  -7   15.16    1.32
 -33   3   7   15.11    1.38
 -31  -3   7   23.00    2.08
  31  -3  -7   23.44    1.84
 -31  -3   7   28.00    1.82
 -31   3   7   25.38    1.92
  29  -3  -7   22.32    1.67
 -29  -3   7   20.03    1.84
 -29   3   7   24.78    1.76
 -27  -3   7   75.68    5.06
  27  -3  -7   63.74    4.77
 -27   3   7   76.50    5.27
 -25  -3   7   59.50    3.50
  25  -3  -7   55.04    3.54
 -25  -3   7   54.31    3.98
 -25   3   7   55.85    3.59
 -23  -3   7   46.18    3.19
 -23   3   7   31.47    5.22
  23   3  -7   44.83    3.42
 -21  -3   7    8.24    0.73
 -21  -3   7    8.07    0.91
 -21   3   7   10.55    0.89
  19  -3  -7   11.35    1.16
  19  -3  -7   13.41    1.01
 -19  -3   7   13.28    1.05
 -19   3   7   14.75    1.13
  19   3  -7   12.20    0.88
 -17  -3   7  129.66    7.67
 -17  -3   7  135.64    8.68
 -17  -3   7  127.74    7.77
  17  -3  -7  135.09    8.13
  17  -3  -7  111.34   10.22
 -17   3   7  131.85    8.84
  17   3  -7  134.71    7.65
  15  -3  -7  109.42    9.31
 -15  -3   7  114.46    9.32
 -15  -3   7  113.28    6.89
  15  -3  -7  123.40    7.39
 -15  -3   7  118.24    7.84
 -15   3   7  115.56    8.30
  15   3  -7  120.66    7.10
  15   3  -7  128.88   27.80
 -13  -3   7   25.62    1.73
 -13  -3   7   25.70    3.14
 -13  -3   7   26.68    1.98
  13  -3  -7   25.97    2.13
  13  -3  -7   27.50    1.70
  13   3  -7   26.17    1.79
 -13   3   7   26.47    1.72
  13   3  -7   27.97    3.80
  11  -3  -7  111.83   10.03
  11  -3  -7  111.06    6.76
 -11  -3   7  101.44    7.50
 -11  -3   7  104.25    7.00
  11   3  -7   97.97   11.71
 -11   3   7  106.05    8.29
  11   3  -7  105.96    6.74
  -9  -3   7  163.90   10.92
   9  -3  -7  160.17   16.19
   9  -3  -7  153.89    9.89
   9   3  -7  138.66    9.69
   9   3  -7  145.03   18.29
   7  -3  -7  148.07    9.41
  -7  -3   7  155.02    9.80
   7   3  -7  135.40    8.67
   7   3  -7  137.36   18.65
   5  -3  -7   71.85    4.75
  -5  -3   7   65.85    4.30
   5  -3  -7   58.25    3.81
   5   3  -7   49.91    6.94
   5   3  -7   63.70    4.71
   3  -3  -7   29.09    2.16
  -3  -3   7   26.21    1.88
  -3  -3   7   23.05    2.04
   3  -3  -7   26.17    1.63
   3   3  -7   26.70    1.63
   1  -3  -7  105.74    6.42
  -1  -3   7  111.10    8.33
   1  -3  -7  104.95    6.36
  -1  -3   7  103.35    7.91
  -1  -3   7  109.78   12.45
   1   3  -7  106.96    7.84
  -1  -3  -7  166.47   10.13
   1  -3   7  159.67   14.10
   1  -3   7  157.83   20.37
  -1  -3  -7  173.86   10.43
   1  -3   7  185.10   11.24
  -1  -3  -7  168.54   13.56
  -1   3  -7  186.37   12.59
  -3  -3  -7  110.29    7.08
   3  -3   7  109.63    9.52
   3  -3   7   99.30   14.13
  -3  -3  -7  112.55    7.70
   3  -3   7  130.14    7.32
  -3  -3  -7  108.47    8.70
  -3   3  -7  128.88    7.90
  -5  -3  -7   52.92    3.32
   5  -3   7   50.58    4.11
  -5  -3  -7   52.64    3.29
   5  -3   7   56.30    3.33
  -5  -3  -7   51.66    5.22
  -5   3  -7   60.94    3.95
   5   3   7   55.38    3.30
  -5   3  -7   55.46    3.37
  -7  -3  -7  106.38    8.99
  -7  -3  -7  102.50    7.29
  -7  -3  -7  116.07    8.60
   7  -3   7  100.58    6.80
  -7   3  -7  114.49    9.24
  -7   3  -7  101.62    7.47
   9  -3   7  146.42    8.56
  -9  -3  -7  145.59   10.28
  -9  -3  -7  144.82   10.36
  -9  -3  -7  149.89    9.61
   9   3   7  149.86   10.23
  -9   3  -7  144.39    8.62
  -9   3  -7  112.18   14.50
  11  -3   7   51.78    3.31
 -11  -3  -7   51.18    3.43
 -11  -3  -7   55.63    3.78
 -11  -3  -7   57.19    4.14
 -11   3  -7   53.53    3.38
 -11   3  -7   48.13    7.59
  11   3   7   51.92    3.96
 -13  -3  -7   47.26    5.63
  13  -3   7   40.89    2.82
 -13  -3  -7   44.32    3.61
 -13  -3  -7   41.66    8.03
 -13   3  -7   37.55    2.98
  13   3   7   41.21    9.97
 -13   3  -7   41.10    3.08
 -15  -3  -7   66.59    4.63
 -15  -3  -7   65.42    4.96
 -15  -3  -7   60.37    4.08
  15  -3   7   52.94    4.20
 -15   3  -7   62.50    3.82
  15   3   7   52.36    4.80
 -15   3  -7   56.08    4.73
  17  -3   7   16.97    2.04
 -17  -3  -7   15.10    1.74
 -17  -3  -7   14.30    7.29
 -17  -3  -7   15.03    1.59
 -17   3  -7   14.71    1.32
 -17   3  -7   15.14    1.48
  17   3   7   15.01    8.50
 -19  -3  -7  102.35    6.75
 -19  -3  -7  103.86    7.28
 -19  -3  -7   95.89    6.03
  19  -3   7   94.85    6.02
  19   3   7   96.64    5.96
 -19   3  -7  101.35    7.34
 -19   3  -7   95.76    6.10
  21  -3   7    1.39    1.57
 -21  -3  -7    3.31    3.77
 -21   3  -7    2.28    0.90
  23  -3   7   20.18    1.68
 -23  -3  -7   25.25    1.92
 -23  -3  -7   23.86    2.18
 -23   3  -7   22.10    1.81
 -23   3  -7   24.52    2.16
  25  -3   7   10.12    1.10
 -25  -3  -7   12.34    1.21
 -25  -3  -7   12.18    1.16
 -25   3  -7   14.30    1.49
 -25   3  -7   12.44    1.26
  27  -3   7    3.51    0.68
 -27   3  -7    2.47    0.74
 -29  -3  -7    8.51    1.08
  29  -3   7   10.73    1.06
 -29   3  -7   10.14    1.20
 -31  -3  -7    1.64    0.74
 -31   3  -7    0.64    0.76
 -33  -3  -7    9.38    1.15
  33  -3   7    8.59    1.06
 -33   3  -7    9.81    1.97
 -38  -4   7    0.57    1.99
 -38   4   7    4.28    0.86
  36  -4  -7    1.63    0.76
 -36  -4   7    1.12    1.91
 -36  -4   7    0.67    0.53
 -34  -4   7    7.71    1.15
  34  -4  -7   10.57    1.09
 -34  -4   7    8.84    1.07
 -34   4   7   11.78    1.17
 -32  -4   7   13.81    1.16
 -32   4   7   13.25    1.33
 -32   4   7   15.90    2.17
  30  -4  -7   12.99    1.29
 -30  -4   7   14.65    1.53
 -30  -4   7   19.21    1.27
 -30   4   7   18.27    1.47
 -28  -4   7   23.36    2.20
 -28  -4   7   30.73    2.02
  28  -4  -7   24.65    1.93
 -28   4   7   31.53    2.07
 -26  -4   7   17.00    1.49
 -26   4   7   12.77    1.73
 -24  -4   7   22.28    1.85
 -24   4   7   22.14    1.77
  22  -4  -7    4.03    0.70
 -22   4   7    2.26    0.56
  20  -4  -7    3.50    0.56
 -20   4   7    5.30    0.66
  18  -4  -7   30.52    2.44
  18  -4  -7   29.44    1.94
 -18  -4   7   31.60    2.30
 -18   4   7   27.14    1.97
 -16  -4   7   26.33    2.86
  16   4  -7   55.31   21.56
 -14  -4   7    5.01    0.80
 -14  -4   7    6.12    3.25
  14  -4  -7    5.83    1.80
 -14   4   7    8.51    2.79
  12  -4  -7    5.75    0.54
 -12  -4   7    6.59    6.28
  12  -4  -7    5.44    0.87
 -12  -4   7    4.89    0.81
  12   4  -7    6.80    0.85
 -12   4   7    6.13    0.60
 -10  -4   7    1.51    0.70
  10  -4  -7    1.12    1.10
  10  -4  -7    1.83    0.35
  10   4  -7    0.64    0.49
   8  -4  -7   19.06    1.20
  -8  -4   7   17.44    1.46
   8   4  -7   17.79    1.46
  -8   4   7   18.14    1.22
   6  -4  -7    2.15    0.78
   6  -4  -7    0.94    0.81
  -6  -4   7    0.74    1.07
  -6  -4   7    1.86    0.63
   6   4  -7    2.07    0.53
  -4  -4   7   52.33    3.90
   4  -4  -7   62.94    4.40
   4  -4  -7   48.56    4.29
   4   4  -7   62.72    3.95
  -2  -4   7    5.10    0.61
   2  -4  -7    5.82    0.44
  -2  -4   7    5.02    0.43
   2  -4  -7    5.91    0.95
   2   4  -7    6.02    0.79
   2   4  -7    4.69    0.45
   0  -4  -7    6.58    0.53
   0  -4  -7    7.01    0.56
   0  -4   7    7.70    1.06
   0  -4   7    6.66    0.53
   0  -4  -7    8.25    1.83
   0  -4   7    8.15    0.72
   0   4  -7    7.82    0.59
   2  -4   7   12.13    0.86
  -2  -4  -7   12.94    0.87
  -2  -4  -7   11.21    0.84
   2  -4   7   13.08    1.03
  -2  -4  -7   12.01    1.48
   2  -4   7   13.50    2.26
  -2   4  -7   14.80    1.22
  -2   4  -7   12.68    0.93
  -4  -4  -7    0.71    0.26
  -4  -4  -7    0.91    0.21
  -4  -4  -7    0.56    6.30
  -4   4  -7    2.35    0.67
  -4   4  -7    1.53    0.39
   6  -4   7   -0.14    0.40
  -6  -4  -7    0.08    0.30
  -6  -4  -7   -0.95    4.77
  -6   4  -7   -0.22    0.60
  -6   4  -7    0.16    0.42
  -8  -4  -7   23.75    1.59
   8  -4   7   25.45    1.82
  -8  -4  -7   23.36    8.95
  -8   4  -7   25.52    2.35
  -8   4  -7   23.30    1.68
 -10  -4  -7   -0.62    4.18
 -10  -4  -7   -0.82    0.37
  10  -4   7    0.35    0.41
  10   4   7   -0.88    1.62
 -10   4  -7   -0.34    0.51
 -10   4  -7   -1.12    0.64
 -12  -4  -7   18.76    1.29
 -12  -4  -7   16.80    4.42
 -12  -4  -7   15.38    1.82
  12  -4   7   18.44    1.33
 -12   4  -7   17.10    5.34
 -12   4  -7   18.90    1.41
 -14  -4  -7   -1.26    4.77
 -14  -4  -7   -0.95   17.75
 -14  -4  -7   -2.00   10.83
  14  -4   7   -0.65    2.81
 -14   4  -7   -0.58    4.23
 -14   4  -7   -1.06    1.98
 -16  -4  -7    4.65    0.64
 -16  -4  -7    4.13    0.95
  16  -4   7    3.42    1.02
 -16  -4  -7    4.31    2.13
 -16   4  -7    4.14    0.69
 -16   4  -7    3.54    0.87
  18  -4   7    0.38    4.79
 -18  -4  -7   -1.10   12.14
 -18  -4  -7   -1.13    0.88
 -18  -4  -7   -0.03    2.52
 -18   4  -7   -0.92    4.05
 -18   4  -7   -1.04    2.97
  20  -4   7    0.52    1.34
 -20  -4  -7    1.19    3.77
 -20  -4  -7   -0.27    1.01
 -20  -4  -7    1.51    0.71
 -20   4  -7    3.64    1.01
 -20   4  -7    0.61    0.65
 -22  -4  -7    2.22    3.08
 -22  -4  -7    2.56    0.74
 -22   4  -7    1.36    1.02
  24  -4   7   -0.64    0.54
 -24  -4  -7    0.98    0.67
 -24  -4  -7   -2.30    1.24
 -24   4  -7   -1.44    0.65
 -24   4  -7   -1.31    0.93
 -26  -4  -7    3.32    1.72
  26  -4   7    4.22    0.84
 -26   4  -7    4.39    0.91
  28  -4   7    0.00    0.57
 -28  -4  -7   -0.45    0.65
 -28   4  -7    0.79    0.73
 -30  -4  -7   -0.60    0.62
  30  -4   7   -0.57    0.57
 -35  -5   7    5.66    1.02
 -35   5   7    5.58    0.90
  33  -5  -7   11.10    1.17
 -33  -5   7    9.67    1.29
 -33   5   7   12.19    1.19
 -31  -5   7   14.40    1.60
  31  -5  -7   16.52    1.41
 -31   5   7   15.78    1.44
 -31   5   7   20.24    1.76
 -29  -5   7   17.04    1.62
  29  -5  -7   14.16    1.32
 -29   5   7   18.07    1.70
 -29   5   7   15.68    1.41
  27  -5  -7   24.43    1.86
 -27  -5   7   26.54    2.19
 -27   5   7   26.99    1.95
  25  -5  -7   11.34    1.04
 -25  -5   7   13.87    1.35
 -25   5   7   11.34    1.10
  23  -5  -7   26.93    2.30
  23  -5  -7   27.92    1.90
 -23  -5   7   30.48    2.29
 -23   5   7   25.32    1.94
 -21  -5   7    4.35    0.84
  21  -5  -7    4.54    0.87
  21  -5  -7    3.34    0.56
  19  -5  -7   40.33    3.23
 -19  -5   7   45.64    3.03
  19  -5  -7   34.46    2.51
 -19   5   7   38.54    2.58
 -17  -5   7   30.51    2.18
  17  -5  -7   25.09    2.34
 -17  -5   7   23.83    2.23
  17  -5  -7   25.94    1.76
 -17   5   7   27.11    2.09
  15  -5  -7   24.96    2.47
  15  -5  -7   28.57    1.87
 -15  -5   7   31.99    3.69
 -15  -5   7   33.22    2.28
 -15   5   7   25.43    1.89
  15   5  -7   35.76    6.00
  13  -5  -7   30.45    2.64
 -13  -5   7   30.83    2.37
  13  -5  -7   32.85    1.98
 -13   5   7   31.01    2.00
  13   5  -7   27.85    2.40
  11  -5  -7   13.94    1.05
 -11  -5   7   14.15    1.53
  11  -5  -7   15.83    1.62
 -11  -5   7   18.12    1.43
 -11   5   7   16.30    1.10
  11   5  -7   13.14    1.30
  -9  -5   7   55.97    3.90
   9  -5  -7   60.18    4.36
   9  -5  -7   55.27    3.34
  -9  -5   7   53.82    4.21
   9   5  -7   40.08    6.88
  -9   5   7   55.16    3.90
  -7  -5   7   75.41    5.03
   7  -5  -7   83.33    5.59
   7  -5  -7   70.22    4.36
  -7  -5   7   64.96    5.39
  -7   5   7   74.90    5.04
   7   5  -7   64.99    7.25
   5  -5  -7   36.21    2.10
  -5  -5   7   34.00    2.77
  -5  -5   7   34.17    2.51
  -5   5   7   31.08    2.09
  -3  -5   7   45.07    3.21
  -3  -5   7   41.85    3.50
   3  -5  -7   52.49    3.71
   3  -5  -7   38.93    2.71
   3   5  -7   48.35    3.27
  -1  -5   7   64.99    4.45
   1  -5  -7   56.60    4.64
   1  -5  -7   70.79    5.02
  -1  -5  -7   88.72    7.62
   1  -5   7   85.71    5.30
  -1  -5  -7   80.11    7.14
   1  -5   7   89.59    7.08
  -1   5  -7   98.15    6.05
  -3  -5  -7   29.31    2.02
  -3  -5  -7   29.23    7.04
   3  -5   7   32.34    2.18
   3  -5   7   27.48    2.74
  -3   5  -7   26.51    2.02
  -5  -5  -7   23.88    4.29
  -5  -5  -7   25.72    1.87
   5  -5   7   26.39    1.68
  -5   5  -7   25.90    1.75
  -7  -5  -7   30.95    2.41
   7  -5   7   30.35    2.06
  -7  -5  -7   28.91    3.36
  -7   5  -7   37.71    2.56
  -7   5  -7   31.81    2.12
   9  -5   7   74.56    4.75
  -9  -5  -7   77.17    7.21
  -9  -5  -7   76.00    6.01
  -9   5  -7   78.06    5.03
  -9   5  -7   86.12    6.00
  11  -5   7   14.64    1.12
 -11  -5  -7   12.27    1.70
 -11  -5  -7   14.42    1.24
 -11   5  -7   15.50    1.57
 -11   5  -7   14.87    1.21
  13  -5   7   34.35    2.27
 -13  -5  -7   35.72    2.18
 -13  -5  -7   37.02    3.09
 -13   5  -7   29.94    2.65
 -13   5  -7   33.56    2.34
 -15  -5  -7    0.76    0.95
 -15   5  -7    0.59    0.56
 -15   5  -7    1.66    0.86
  17  -5   7   17.55    1.31
 -17  -5  -7   15.52    1.85
 -17  -5  -7   16.79    1.22
 -17   5  -7   14.72    1.65
 -17   5  -7   14.78    1.35
  19  -5   7    3.06    0.61
 -19  -5  -7    3.79    1.10
 -19  -5  -7    4.76    1.44
 -19   5  -7    3.24    0.99
 -19   5  -7    4.00    0.78
  21  -5   7    9.92    0.97
 -21  -5  -7    8.13    2.35
 -21   5  -7    7.55    1.39
 -23  -5  -7   16.14    2.37
  23  -5   7   16.20    1.39
 -23   5  -7   16.91    1.95
  25  -5   7   11.67    1.17
 -25  -5  -7   13.10    1.12
 -25   5  -7   13.67    1.70
  27  -5   7    4.78    0.79
 -27  -5  -7    3.77    2.10
 -27   5  -7    3.95    1.77
  29  -5   7    5.25    0.79
 -32  -6   7    3.17    1.23
  32  -6  -7    3.59    0.71
  30  -6  -7    4.66    0.76
 -30  -6   7    5.68    0.94
 -28  -6   7    7.54    1.13
  28  -6  -7    5.32    0.76
 -24  -6   7    5.78    1.02
  24  -6  -7    5.54    0.70
  22  -6  -7    9.90    1.25
 -22  -6   7    9.37    1.19
  20  -6  -7    0.21    0.76
 -18  -6   7   16.12    1.46
  18  -6  -7   10.97    1.95
  16  -6  -7    8.31    0.78
 -16  -6   7   10.42    1.33
 -16  -6   7    7.88    1.10
  16  -6  -7   11.42    1.44
  16   6  -7   10.94    1.32
  14  -6  -7    6.93    0.65
  14  -6  -7    8.53    1.30
 -14  -6   7    9.66    8.05
  14   6  -7   26.95   10.02
 -12  -6   7   11.56    1.45
 -12  -6   7   12.59    1.28
  12  -6  -7   13.61    1.58
  12  -6  -7   11.83    0.88
  12   6  -7   10.28    1.19
  10  -6  -7    8.02    0.66
 -10  -6   7    6.97    1.19
  10  -6  -7    9.54    1.29
 -10  -6   7    7.81    1.00
  10   6  -7   10.07    1.42
   8  -6  -7    4.69    0.45
  -8  -6   7    4.33    0.82
  -8  -6   7    5.75    1.08
   8  -6  -7    6.77    1.11
   8   6  -7    4.53    0.82
  -6  -6   7    2.33    0.66
  -6  -6   7    2.86    0.87
   6  -6  -7    2.33    0.30
   6  -6  -7    2.90    1.01
   6   6  -7    3.12    0.73
  -4  -6   7    1.78    0.64
  -4  -6   7    1.63    0.86
   4  -6  -7    1.99    0.97
   4   6  -7    2.87    0.87
   2  -6  -7    9.41    1.46
  -2  -6   7   10.07    1.02
   2  -6  -7    7.87    0.61
   2   6  -7   10.34    1.13
   0  -6  -7   12.16    1.62
   0  -6   7   11.63    1.19
   0   6  -7   13.68    1.32
  -2  -6  -7   22.67    3.75
   2  -6   7   20.04    1.41
   2  -6   7   25.07    1.84
  -4  -6  -7   -1.40    1.48
  -4   6  -7    1.91    0.78
   6  -6   7   -0.30    1.99
  -6  -6  -7   -0.05    5.53
  -6   6  -7   -1.07    0.83
   8  -6   7   11.64    3.24
  -8  -6  -7   11.21    8.80
  -8   6  -7   16.69    1.68
 -10  -6  -7   -0.50    1.18
 -10   6  -7    0.27    0.96
 -12  -6  -7    1.21    3.84
  12  -6   7    3.42    2.93
 -12   6  -7    2.76    0.98
 -14  -6  -7    1.59    1.14
  14  -6   7    0.56    0.46
 -14   6  -7    0.50    0.79
  16  -6   7   -0.66    2.16
 -16  -6  -7   -1.06    1.14
 -18  -6  -7   -1.80    1.11
  18  -6   7    0.07    0.53
 -18   6  -7   -0.70    1.02
  20  -6   7    0.56    0.56
 -20  -6  -7    0.64    1.18
 -20   6  -7    0.02    1.06
  22  -6   7    5.57    0.80
 -22   6  -7    5.68    1.36
  24  -6   7    2.21    0.69
 -24   6  -7    0.13    0.96
  26  -6   7    5.12    0.80
 -26   6  -7    3.27    2.12
 -29  -7   7    2.03    1.38
 -29   7   7    1.92    2.58
 -27  -7   7    6.16    1.08
  27  -7  -7    7.23    0.85
 -27   7   7    8.29    1.38
  25  -7  -7    5.84    0.80
 -25  -7   7    6.65    1.07
 -25   7   7    4.30    1.12
 -23  -7   7   13.77    1.52
  23  -7  -7   12.66    1.12
  21  -7  -7    4.74    1.06
  21  -7  -7    4.83    0.69
 -21  -7   7    4.35    0.95
 -19  -7   7    5.48    1.04
  19  -7  -7    3.29    0.54
  17  -7  -7    7.50    0.79
 -17  -7   7    9.31    1.19
  17  -7  -7   10.87    1.51
  15  -7  -7    6.95    1.32
 -15  -7   7    8.15    1.22
  15  -7  -7    5.91    0.61
 -15  -7   7    6.45    1.08
  13  -7  -7   29.18    2.68
 -13  -7   7   31.21    2.57
  13  -7  -7   23.10    1.74
  13   7  -7   25.07    3.12
 -11  -7   7   10.41    1.40
 -11  -7   7    9.69    1.18
  11  -7  -7    7.89    0.73
  11  -7  -7   11.70    1.61
  11   7  -7   10.57    2.33
   9  -7  -7    8.69    0.75
  -9  -7   7   13.00    1.29
   9   7  -7   10.56    1.27
   7  -7  -7   21.79    2.21
  -7  -7   7   18.00    1.73
  -7  -7   7   18.28    1.93
   7   7  -7   19.27    1.77
  -5  -7   7    2.82    0.90
   5  -7  -7    2.87    1.21
  -5  -7   7    2.40    0.78
   5   7  -7    2.39    0.85
  -3  -7   7   17.41    1.54
   3  -7  -7   12.85    1.83
   3   7  -7   14.96    1.63
  -1  -7   7   14.92    1.50
   1  -7  -7   14.89    1.93
   1   7  -7   17.17    1.69
  -1  -7  -7   49.13    4.72
  -1   7  -7   63.69    4.27
  -3   7  -7   12.81    1.47
  -5  -7  -7   15.78    2.29
  -5   7  -7   21.84    2.03
  -7  -7  -7    1.06    1.10
  -7   7  -7    3.72    1.01
  -9  -7  -7   31.16    3.18
   9  -7   7   31.57    2.37
  -9   7  -7   36.35    2.89
  11  -7   7    7.38    0.74
 -11   7  -7    7.49    1.36
  13  -7   7    0.41    0.44
 -13   7  -7   -0.56    0.91
  15  -7   7    4.97    0.69
 -15   7  -7    3.34    1.07
 -17  -7  -7   10.39    1.77
  17  -7   7   12.04    1.06
 -17   7  -7    9.50    1.47
  19  -7   7   12.55    1.18
 -19  -7  -7   15.39    1.95
 -19   7  -7   12.48    1.64
 -21   7  -7    1.31    1.09
  22  -8  -7    4.31    1.01
 -22  -8   7    5.44    1.12
 -22   8   7    6.33    1.16
  20  -8  -7    9.36    0.90
  20  -8  -7   12.31    2.50
 -20   8   7   14.87    3.68
  18  -8  -7    6.77    1.76
  16  -8  -7    3.42    1.17
 -14  -8   7   -0.50    0.80
  14  -8  -7   -1.43    1.07
  12  -8  -7   -0.50    1.07
 -12  -8   7    2.85    0.94
 -10  -8   7    0.78    0.83
  10  -8  -7    0.36    0.98
  10   8  -7    0.39    0.80
   8  -8  -7    2.18    1.23
   6  -8  -7   -2.20    1.24
   6   8  -7    0.52    0.88
   4  -8  -7    3.55    1.42
  -4  -8   7    5.39    0.98
   4   8  -7    3.55    0.98
   2  -8  -7   -1.18    1.39
   2   8  -7   -0.09    0.80
   0  -8  -7    0.31    1.48
  -2  -8  -7    2.97    1.28
  -2   8  -7    1.52    0.98
  -4  -8  -7    3.67    1.34
  -4   8  -7    6.35    1.15
  -6  -8  -7    0.42    1.55
  -6   8  -7    0.30    0.97
  -8  -8  -7   -1.15    1.34
  -8   8  -7    0.19    0.89
 -10  -8  -7    1.57    2.11
 -10   8  -7    0.81    0.96
 -14  -8  -7    3.22    1.90
 -14   8  -7    0.44    1.02
 -16  -8  -7    4.98    1.81
 -16   8  -7    1.13    1.11
  13  -9  -7    1.97    1.26
 -13  -9   7   -0.26    1.00
 -13   9   7   -0.89    0.93
 -11  -9   7    7.35    1.60
 -11   9   7    7.40    1.35
   9  -9  -7    9.64    1.63
  -9   9   7    7.68    1.87
   7  -9  -7    4.23    1.37
   7   9  -7    6.98    1.92
   5  -9  -7   14.05    2.04
   5   9  -7   13.15    2.47
   3  -9  -7    7.68    1.62
   3   9  -7    7.62    1.36
   1  -9  -7    7.79    1.79
  -1   9   7    9.87    1.60
   1   9  -7   10.15    1.51
  -1  -9  -7    0.43    2.54
  -1   9  -7    0.13    1.20
   1   9   7    0.71    1.96
  -3  -9  -7    7.59    1.70
  -3   9  -7    5.47    1.24
  -5  -9  -7    4.43    1.54
  -5   9  -7    5.95    1.24
 -42   0   8   40.63    3.00
  40   0  -8    2.92    0.67
 -40   0   8    4.18    0.88
  38   0  -8   10.58    1.05
 -38   0   8    7.85    1.10
  36   0  -8    8.58    0.90
 -36   0   8    5.53    0.94
 -36   0   8    7.00    0.89
 -34   0   8   15.63    1.33
  34   0  -8   12.02    1.17
 -34   0   8   14.96    1.33
 -32   0   8   10.94    1.11
 -32   0   8   10.69    1.05
 -30   0   8   18.19    1.42
 -30   0   8   18.33    1.52
  30   0  -8   16.60    1.33
 -28   0   8    3.71    0.66
 -28   0   8    4.25    0.89
  26   0  -8   70.89    4.20
 -26   0   8   69.45    4.69
 -26   0   8   63.28    4.22
 -24   0   8  108.41    7.05
  24   0  -8  126.09    7.05
 -22   0   8   15.08    1.07
  22   0  -8   12.59    1.01
  20   0  -8  211.71   12.34
 -20   0   8  206.34   12.35
  18   0  -8    1.62    0.32
  16   0  -8  137.74    8.92
 -16   0   8  164.34    8.95
  14   0  -8  231.65   15.25
  14   0  -8  221.85   13.30
  12   0  -8  121.22    7.68
  12   0  -8  115.59    7.00
  10   0  -8  261.24   18.05
  10   0  -8  282.31   15.94
   8   0  -8  586.18   33.70
   8   0  -8  565.25   41.87
   6   0  -8  141.45    9.35
   6   0  -8  180.21   11.43
   4   0  -8   31.68    2.01
   4   0  -8   23.06    1.69
  -2   0   8  436.74   26.08
   2   0  -8  455.61   26.14
   0   0  -8   87.42    5.38
   0   0  -8  108.84   11.02
   0   0   8   86.50    5.35
   2   0   8  645.37   37.54
  -2   0  -8  615.58   37.68
  -2   0  -8  710.76   79.33
   4   0   8   79.24    5.35
   4   0   8   79.27    4.85
  -4   0  -8   87.14   10.45
  -4   0  -8   83.33    4.90
  -6   0  -8   24.91    8.05
   6   0   8   14.01    1.04
   6   0   8   15.02    1.01
  -8   0  -8    5.08    1.63
   8   0   8    2.67    0.29
   8   0   8    2.76    0.39
  10   0   8  130.21    8.04
  10   0   8  122.64    8.84
 -10   0  -8  149.11    8.12
 -10   0  -8  152.08   19.11
  12   0   8   85.10    5.18
 -12   0  -8   90.97   11.07
 -12   0  -8   87.75    5.24
  12   0   8   82.75    5.79
 -14   0  -8   25.05    2.73
  14   0   8   30.01    1.86
 -14   0  -8   27.43    1.94
  16   0   8   63.58    4.50
 -16   0  -8   81.68    4.63
 -16   0  -8   81.42    8.88
  18   0   8   16.92    1.23
 -18   0  -8   14.89    1.36
 -18   0  -8   15.82    1.34
  20   0   8   68.02    4.01
 -20   0  -8   62.38    4.08
 -20   0  -8   59.05    6.14
  22   0   8    2.40    0.54
  24   0   8   13.25    1.22
 -24   0  -8   17.47    1.42
 -26   0  -8    8.98    1.05
  26   0   8    6.72    0.84
 -28   0  -8   18.60    1.68
  28   0   8   18.69    1.52
  30   0   8   33.07    2.28
 -30   0  -8   29.30    2.37
  32   0   8   16.67    1.54
 -32   0  -8   18.94    1.79
 -34   0  -8   64.94    4.24
  34   0   8   56.81    4.00
 -41  -1   8   15.01    1.52
  41  -1  -8   14.69    1.49
 -41   1   8   19.47    1.63
 -39  -1   8   10.61    1.21
 -39   1   8    9.02    1.18
  37  -1  -8   12.90    1.16
 -37  -1   8   12.15    1.28
  37   1  -8   11.17    1.12
 -37   1   8   12.61    1.26
 -35  -1   8   38.34    2.76
  35  -1  -8   35.34    2.48
 -35  -1   8   34.61    2.51
 -35   1   8   34.90    2.54
  35   1  -8   34.17    2.42
 -33  -1   8   29.84    2.08
 -33  -1   8   29.83    2.28
  33  -1  -8   26.91    2.01
  33   1  -8   26.23    1.98
 -33   1   8   28.85    2.10
 -33   1   8   29.72    2.23
 -31  -1   8   21.32    1.77
  31  -1  -8   19.35    1.53
 -31  -1   8   22.11    1.61
 -31   1   8   19.80    1.60
  31   1  -8   20.77    1.53
 -31   1   8   22.11    1.73
 -29  -1   8   33.10    2.48
 -29  -1   8   36.81    2.27
  29  -1  -8   27.12    2.17
 -29   1   8   33.58    2.27
 -29   1   8   33.24    2.44
 -27  -1   8   54.34    3.55
  27  -1  -8   59.47    3.57
 -27  -1   8   53.70    3.97
 -27   1   8   56.19    3.60
  27   1  -8   58.11    3.53
 -25  -1   8   37.20    2.32
  25  -1  -8   25.47    2.54
 -25   1   8   29.87    2.61
  25   1  -8   29.18    2.48
 -23  -1   8   32.91    2.24
  23  -1  -8   36.03    2.26
 -23  -1   8   36.49    2.56
 -23   1   8   34.33    2.29
  23   1  -8   33.73    2.21
  21  -1  -8   10.30    0.83
  21   1  -8    9.69    0.84
 -19  -1   8  111.39    6.49
 -19  -1   8   98.32    9.16
 -19  -1   8  110.30    7.24
  19  -1  -8   92.84    7.60
  19  -1  -8  118.35    6.49
 -19   1   8  108.40    6.50
  19   1  -8  115.72    6.47
 -17  -1   8   53.68    3.29
  17  -1  -8   53.15    3.31
 -17  -1   8   56.63    3.72
 -17  -1   8   49.50    4.59
  17   1  -8   55.51    3.57
 -17   1   8   54.36    3.32
  17   1  -8   53.51    3.28
 -15  -1   8   66.82    3.87
  15  -1  -8   62.65    3.88
  15   1  -8   60.08    3.85
 -15   1   8   70.56    3.90
  15   1  -8   58.17    6.03
  13  -1  -8   24.48    1.54
  13   1  -8   23.07    1.50
  13   1  -8   21.84   15.07
  11  -1  -8  242.02   15.27
  11  -1  -8  231.64   13.95
 -11  -1   8  247.56   13.95
  11   1  -8  242.27   25.10
  11   1  -8  228.00   13.93
   9  -1  -8  239.58   16.16
   9  -1  -8  242.30   14.57
  -9  -1   8  253.81   14.56
   9   1  -8  244.30   14.55
   9   1  -8  299.74   33.94
  -7  -1   8  201.91   11.74
   7  -1  -8  207.00   13.70
   7  -1  -8  188.18   11.53
   7   1  -8  189.75   11.52
   5  -1  -8    6.48    0.79
   5  -1  -8    6.19    6.76
   5   1  -8    8.65    0.90
   5   1  -8    5.88    3.43
  -3  -1   8   58.46    3.74
  -3  -1   8   57.04    3.72
   3  -1  -8   69.88    5.21
   3   1  -8   67.43    4.14
   1  -1  -8   74.48    7.17
  -1  -1   8   64.91    4.25
  -1  -1   8   67.77    4.28
   1  -1  -8   86.14    6.77
   1   1  -8   78.07    4.30
  -1   1   8   62.45    5.36
  -1  -1  -8  298.72   17.86
   1  -1   8  303.95   17.89
  -1  -1  -8  325.93   32.97
  -1   1  -8  288.95   17.86
   1   1   8  307.36   17.84
  -1   1  -8  327.28   30.29
  -3  -1  -8   57.83    3.20
  -3  -1  -8   57.24   10.37
   3  -1   8   44.93    3.13
   3   1   8   49.95    3.16
  -3   1  -8   51.59    3.19
  -3   1  -8   57.19    5.67
  -5  -1  -8  201.67   25.06
   5  -1   8  178.93   10.67
  -5  -1  -8  178.83   10.70
  -5   1  -8  180.13   16.83
   5   1   8  184.62   10.87
  -5   1  -8  176.63   10.71
   7  -1   8  194.79   11.40
  -7  -1  -8  188.75   11.48
  -7   1  -8  203.17   11.27
  -7   1  -8  170.18   14.01
   7   1   8  188.99   12.35
  -9  -1  -8  111.18   27.20
  -9  -1  -8  100.18    8.45
   9  -1   8  112.87    6.65
   9   1   8  109.32   10.25
  -9   1  -8  103.92    6.33
  -9   1  -8   94.19   10.19
  11  -1   8   86.81    5.24
 -11  -1  -8   87.09    5.29
 -11  -1  -8   91.66   10.16
 -11   1  -8   90.84    5.32
  11   1   8   84.63    5.22
 -11   1  -8   79.34    8.70
 -13  -1  -8   48.09    5.52
 -13  -1  -8   44.62    3.03
  13  -1   8   49.65    2.99
 -13   1  -8   46.26    3.06
  13   1   8   51.93    2.99
 -13   1  -8   44.50    3.80
 -15  -1  -8   56.38    4.44
 -15  -1  -8   62.76    4.57
  15  -1   8   52.50    4.13
  15   1   8   49.28    4.22
 -15   1  -8   58.02    3.92
 -15   1  -8   59.08    4.08
  17  -1   8   50.67    4.33
 -17  -1  -8   46.59    5.71
 -17  -1  -8   46.74    3.25
 -17   1  -8   46.52    3.79
 -17   1  -8   45.20    3.93
  17   1   8   53.21    6.27
  19  -1   8   45.83    3.00
 -19  -1  -8   47.99    3.09
 -19  -1  -8   44.97    3.51
 -19  -1  -8   46.03    3.20
 -19   1  -8   46.52    3.10
  19   1   8   48.97    2.99
 -19   1  -8   46.31    3.95
  21  -1   8    1.56    0.52
 -21   1  -8    1.89    0.71
 -23  -1  -8   42.82    2.83
  23  -1   8   38.27    2.71
 -23   1  -8   42.68    3.63
  23   1   8   38.02    2.67
 -23   1  -8   44.11    2.90
  25  -1   8    3.68    0.69
 -25  -1  -8    4.48    0.84
  25   1   8    2.75    0.60
  27  -1   8   13.04    1.18
 -27  -1  -8   11.61    1.29
 -27   1  -8   11.51    1.27
  27   1   8   13.87    1.16
 -29  -1  -8    8.36    1.18
  29  -1   8    9.07    1.02
  29   1   8    9.04    0.97
  31  -1   8    3.08    0.72
 -31   1  -8    1.85    0.92
  31   1   8    2.68    0.92
  33  -1   8    9.41    1.08
 -33  -1  -8    7.56    1.21
 -33   1  -8    9.29    1.24
  40  -2  -8   17.57    1.59
 -40  -2   8   20.94    1.67
 -40   2   8   17.62    1.68
 -38  -2   8    2.42    0.76
  38  -2  -8    3.38    0.82
 -38   2   8    3.58    0.89
 -36  -2   8   27.38    2.06
 -36  -2   8   28.95    2.28
  36  -2  -8   26.41    2.01
 -36   2   8   26.77    2.12
 -34  -2   8    6.65    0.95
 -34  -2   8    7.49    0.88
  34  -2  -8    6.45    0.84
 -34   2   8    6.62    0.90
 -32  -2   8   16.21    1.37
 -32  -2   8   17.51    1.55
 -32   2   8   17.38    1.45
 -32   2   8   17.06    1.45
  30  -2  -8   20.91    1.62
 -30  -2   8   23.64    1.87
 -30  -2   8   22.32    1.64
 -30   2   8   22.59    1.71
  30   2  -8   21.31    1.56
  28  -2  -8   45.91    3.13
 -28  -2   8   52.09    3.56
 -28  -2   8   49.57    3.14
 -28   2   8   49.75    3.21
  28   2  -8   48.04    3.09
  26  -2  -8   45.06    2.85
 -26  -2   8   44.36    3.21
 -26  -2   8   42.50    2.82
  26   2  -8   47.12    2.80
 -26   2   8   40.85    2.88
 -24  -2   8   17.14    1.27
  24  -2  -8   18.72    1.32
 -24  -2   8   19.39    1.53
  24   2  -8   18.90    1.26
 -24   2   8   16.07    1.34
  22  -2  -8   14.51    1.13
  22  -2  -8   13.54    1.85
 -22   2   8    8.94    2.80
  20  -2  -8   57.26    5.07
  20  -2  -8   69.15    4.09
 -20  -2   8   67.49    4.18
 -20  -2   8   69.76    4.61
 -20   2   8   66.33    4.11
  20   2  -8   69.85    4.04
  18  -2  -8  119.49    6.64
 -18  -2   8  108.86    6.60
  18  -2  -8   89.59    9.69
 -18  -2   8  109.74    7.41
 -18   2   8  111.35    6.65
  18   2  -8  119.60    6.59
 -16  -2   8    9.68    0.88
  16  -2  -8    8.51    0.74
  16  -2  -8    7.56    0.87
 -16  -2   8    9.79    0.67
 -16  -2   8   10.43    0.71
 -16   2   8   10.20    0.77
  16   2  -8    8.43    0.88
  16   2  -8    9.44    0.68
 -14  -2   8  148.50    8.82
  14  -2  -8  146.05   10.88
  14  -2  -8  165.12    8.88
 -14  -2   8  139.90    8.82
 -14  -2   8  144.09   10.78
 -14   2   8  144.86    8.87
  14   2  -8  158.98    8.82
  14   2  -8  153.27   29.95
  12  -2  -8   38.93    2.98
  12  -2  -8   40.14    2.48
 -12  -2   8   42.05    2.46
 -12  -2   8   43.71    4.39
  12   2  -8   37.99    6.82
  12   2  -8   37.95    2.42
  10  -2  -8  150.48    8.71
  10  -2  -8  149.05   14.36
 -10  -2   8  146.60    8.70
 -10  -2   8  145.65   11.01
  10   2  -8  143.54    8.66
  10   2  -8  157.09   23.19
  -8  -2   8  368.19   29.97
   8  -2  -8  404.92   21.61
  -8  -2   8  323.31   27.01
   8   2  -8  362.48   21.69
   8   2  -8  386.75   56.66
  -6  -2   8   96.64    8.19
   6  -2  -8  103.35    6.33
   6   2  -8  123.09    9.90
   6   2  -8  109.61    6.32
   4  -2  -8  434.25   28.23
  -4  -2   8  476.83   27.82
  -4  -2   8  465.57   32.54
   4  -2  -8  501.96   36.26
  -4  -2   8  480.22   38.06
   4   2  -8  469.08   28.23
   4   2  -8  552.55   48.02
   2  -2  -8   91.64    5.56
  -2  -2   8   85.01    4.97
   2  -2  -8   76.77    4.95
  -2  -2   8   84.71    5.74
   2  -2  -8   83.48    5.59
  -2  -2   8   71.09    5.18
   2   2  -8   91.79    5.00
   0  -2   8  295.62   17.10
   0  -2   8  290.94   25.89
   0  -2  -8  297.62   17.59
   0  -2   8  246.23   25.18
   0  -2  -8  291.42   17.13
   0   2  -8  309.49   17.14
  -2  -2  -8   68.01    3.95
  -2  -2  -8   68.16    3.99
   2  -2   8   67.16    3.96
   2  -2   8   56.38    4.33
   2   2   8   66.29    3.95
  -2   2  -8   67.76    4.00
  -2   2  -8   71.60    9.07
   4  -2   8  265.18   14.65
  -4  -2  -8  241.60   14.75
  -4  -2  -8  243.71   24.08
   4   2   8  250.38   14.85
  -4   2  -8  242.80   14.68
  -4   2  -8  249.56   27.97
  -6  -2  -8   62.82    3.82
  -6  -2  -8   59.21    6.69
   6  -2   8   63.14    3.79
  -6   2  -8   62.84    3.85
  -6   2  -8   54.89    7.89
   6   2   8   64.80    3.77
  -8  -2  -8  106.72   10.99
  -8  -2  -8  104.64    7.54
   8  -2   8  109.57    6.18
   8   2   8  106.20    7.55
  -8   2  -8  101.09    6.22
  -8   2  -8   88.98    8.53
 -10  -2  -8  116.92    8.10
 -10  -2  -8  119.40    9.67
  10  -2   8  113.61    6.98
 -10  -2  -8  118.82    9.23
 -10   2  -8  122.08    7.06
  10   2   8  113.89    8.53
 -10   2  -8  107.14   12.74
 -12  -2  -8   13.93    1.24
 -12  -2  -8   13.01    1.04
 -12  -2  -8   13.27    1.05
 -12   2  -8   10.59    1.04
  12   2   8   11.68    0.93
  14  -2   8   82.34    4.42
 -14  -2  -8   71.55    4.42
 -14  -2  -8   74.90    5.28
 -14  -2  -8   67.73    4.71
 -14   2  -8   64.64    4.88
 -14   2  -8   66.85    4.44
 -16  -2  -8   25.57    2.08
 -16  -2  -8   23.37    1.75
  16  -2   8   25.97    1.72
 -16  -2  -8   23.41    1.73
 -16   2  -8   22.93    1.98
 -16   2  -8   24.09    1.79
  16   2   8   25.09    1.65
 -18  -2  -8   80.41    5.69
  18  -2   8   79.58    4.75
 -18  -2  -8   74.25    4.77
 -18   2  -8   73.56    5.28
  18   2   8   78.43    4.70
 -18   2  -8   73.92    4.81
 -20  -2  -8    1.43    0.63
 -20  -2  -8    1.88    0.55
  20  -2   8    1.10    0.54
  20   2   8    2.33    0.45
 -20   2  -8    2.14    0.70
 -20   2  -8    3.70    0.87
  22  -2   8   45.77    3.36
 -22  -2  -8   60.29    3.50
 -22   2  -8   55.95    3.53
  22   2   8   47.00    3.33
 -22   2  -8   55.98    3.88
 -24   2  -8    5.10    0.86
 -24   2  -8    6.55    2.43
  24   2   8    3.62    0.59
 -26  -2  -8   13.41    1.21
  26  -2   8   12.39    1.13
  26   2   8    9.41    1.00
 -26   2  -8   12.04    1.30
  28  -2   8   26.69    1.91
 -28  -2  -8   21.65    1.90
 -28   2  -8   23.70    1.99
  30  -2   8   21.21    1.89
 -30  -2  -8   27.17    2.05
 -30   2  -8   26.65    2.11
  32  -2   8   14.21    1.27
 -32  -2  -8   10.28    1.28
 -32   2  -8   11.43    1.39
  39  -3  -8   10.24    1.13
 -39  -3   8    7.87    2.20
 -39   3   8   11.24    1.25
 -37  -3   8    3.99    0.75
  37  -3  -8    4.96    0.83
 -37  -3   8    2.75    0.82
 -37   3   8    3.90    0.85
  35  -3  -8    3.29    0.77
 -35  -3   8    3.15    0.68
 -35  -3   8    4.08    0.79
 -35   3   8    2.09    0.79
 -33  -3   8   17.17    1.67
 -33  -3   8   18.73    1.47
  33  -3  -8   18.85    1.51
 -33   3   8   19.16    1.59
 -31  -3   8   35.45    2.15
  31  -3  -8   28.05    2.14
 -31  -3   8   27.58    2.42
 -31   3   8   31.33    2.23
 -29  -3   8   36.50    3.11
 -29  -3   8   45.55    2.74
 -29   3   8   43.36    2.86
 -27  -3   8   74.31    5.08
 -27  -3   8   73.14    4.46
  27  -3  -8   73.24    4.50
 -27   3   8   68.24    4.54
 -25  -3   8   20.51    1.73
 -25  -3   8   21.67    1.44
  25  -3  -8   19.87    1.47
 -25   3   8   19.48    1.51
 -23  -3   8  127.23    7.48
  23  -3  -8  100.67   11.31
  23  -3  -8  127.04    7.49
 -23  -3   8  135.13    8.42
  23   3  -8  123.83    7.55
 -23   3   8  124.83    7.53
 -21  -3   8    7.29    1.83
  21  -3  -8    4.52    0.61
  21  -3  -8    7.25    0.77
  21   3  -8    5.70    1.72
  19  -3  -8   56.30    3.53
 -19  -3   8   62.75    3.60
  19  -3  -8   48.84    4.30
 -19   3   8   61.43    3.65
  19   3  -8   55.85    3.44
  17  -3  -8    6.97    0.62
 -17  -3   8    6.31    0.52
  17  -3  -8    6.07    0.84
 -17  -3   8    6.38    0.56
 -17  -3   8    6.82    0.90
  17   3  -8   10.63    1.76
  17   3  -8    7.34    0.54
 -17   3   8    7.42    0.67
 -15  -3   8   58.50    3.22
 -15  -3   8   54.10    3.22
  15  -3  -8   48.48    3.27
 -15  -3   8   56.78    3.73
  15   3  -8   48.21    3.19
 -15   3   8   54.62    3.31
  15   3  -8   55.16   13.88
 -13  -3   8   38.98    2.35
 -13  -3   8   39.82    2.37
 -13  -3   8   37.46    2.75
  13  -3  -8   41.14    2.44
  13  -3  -8   35.33    2.99
 -13   3   8   39.18    2.45
  13   3  -8   39.86    2.35
  13   3  -8   38.91    6.54
  11  -3  -8   84.77    4.89
 -11  -3   8   78.37    6.51
  11  -3  -8   79.38    7.63
 -11  -3   8   74.98    6.19
  11   3  -8   83.82    4.78
  11   3  -8   78.43   17.19
   9  -3  -8   33.55    2.08
  -9  -3   8   35.22    3.31
   9  -3  -8   34.56    2.71
  -9  -3   8   25.52    5.11
   9   3  -8   32.22    2.00
   9   3  -8   33.33    5.81
   7  -3  -8  128.63    9.51
   7  -3  -8  114.31    6.89
  -7  -3   8  103.85    8.56
   7   3  -8  115.01   16.12
   7   3  -8  105.23    7.08
  -5  -3   8  154.71   13.58
   5  -3  -8  166.71   10.51
   5   3  -8  176.30   18.95
   5   3  -8  167.64    9.94
  -3  -3   8  126.39    9.20
  -3  -3   8  108.27   15.48
  -3  -3   8  131.50    7.07
   3  -3  -8  119.46    7.34
   3  -3  -8  111.61    7.15
   3   3  -8  113.21    7.68
   1  -3  -8  101.20    5.81
  -1  -3   8   91.07   10.89
   1  -3  -8  102.94    5.83
  -1  -3   8   95.72    8.44
  -1  -3   8   93.77    6.07
   1   3  -8   97.17    6.07
  -1  -3  -8   55.72    5.86
   1  -3   8   58.02    3.74
   1  -3   8   47.66    4.72
   1  -3   8   47.04    3.99
  -1  -3  -8   54.44    4.30
  -1  -3  -8   58.25    3.28
  -1   3  -8   56.87    3.33
  -3  -3  -8   77.08   10.52
  -3  -3  -8   79.62    4.73
  -3  -3  -8   80.19    5.49
   3  -3   8   69.48    5.20
   3  -3   8   75.05    5.20
  -3   3  -8   90.77    6.45
  -3   3  -8   82.38    4.79
   5  -3   8   21.96    1.44
  -5  -3  -8   18.26    3.39
  -5  -3  -8   19.53    1.38
   5  -3   8   23.89    1.40
  -5  -3  -8   18.75    1.32
  -5   3  -8   20.95    1.44
  -5   3  -8   19.32    1.64
  -7  -3  -8   33.38   13.40
   7  -3   8   23.43    2.99
  -7  -3  -8   34.29    4.40
  -7   3  -8   31.22    2.00
  -7   3  -8   30.80    3.42
  -9  -3  -8   10.87   12.65
  -9  -3  -8   12.41   15.07
   9  -3   8    8.61    5.21
  -9   3  -8    6.52    2.18
   9   3   8   10.84   18.28
  11  -3   8   12.93    1.32
 -11  -3  -8   17.22    3.32
 -11  -3  -8   18.97    2.17
 -11   3  -8   16.09    1.27
 -11   3  -8   14.16    1.56
  11   3   8   15.41    4.60
 -13  -3  -8   38.83    3.59
  13  -3   8   47.82    2.76
 -13  -3  -8   40.55    3.40
 -13   3  -8   38.31    4.65
 -13   3  -8   39.41    2.80
  13   3   8   50.54    3.85
  15  -3   8   46.76    3.12
 -15  -3  -8   53.09    3.90
 -15  -3  -8   46.46    5.14
 -15   3  -8   48.28    3.21
  15   3   8   48.54    4.92
 -15   3  -8   50.63    4.13
 -17  -3  -8   30.57    4.62
 -17  -3  -8   25.57    2.31
 -17  -3  -8   33.24    2.66
  17  -3   8   31.07    2.96
  17   3   8   30.59    3.88
 -17   3  -8   33.38    2.23
 -17   3  -8   31.68    2.51
  19  -3   8   82.75    7.21
 -19  -3  -8   83.71    6.29
 -19  -3  -8   80.90    9.72
  19   3   8   80.91    7.61
 -19   3  -8   87.20    5.89
 -19   3  -8   85.98    5.32
 -21  -3  -8   22.33    1.73
  21  -3   8   22.94    1.70
 -21   3  -8   21.96    1.79
 -21   3  -8   27.36    2.17
  23  -3   8   15.75    1.40
 -23  -3  -8   21.68    1.59
 -23   3  -8   18.44    1.80
 -23   3  -8   17.78    1.56
  25  -3   8    1.98    0.59
 -25  -3  -8    3.13    0.70
 -25   3  -8    2.66    0.80
 -25   3  -8    3.77    1.03
 -27  -3  -8   16.98    1.53
  27  -3   8   18.84    1.56
 -27   3  -8   18.54    1.66
 -29  -3  -8    0.81    0.67
 -29   3  -8    0.63    1.03
  31  -3   8   13.75    1.29
 -31   3  -8   11.75    1.43
  38  -4  -8   13.88    1.23
 -38  -4   8   11.01    1.65
 -38  -4   8   10.47    1.12
 -38   4   8   11.10    1.25
 -36  -4   8    0.88    0.55
 -36  -4   8   -0.04    1.30
  36  -4  -8    1.33    0.64
  34  -4  -8   20.74    1.57
 -34  -4   8   18.10    1.74
 -34  -4   8   16.43    1.40
 -34   4   8   18.62    1.64
  32  -4  -8    7.70    0.92
 -32  -4   8    6.64    1.04
 -32  -4   8    6.07    0.75
 -32   4   8    8.34    1.02
 -30  -4   8   42.00    3.13
 -30  -4   8   35.97    2.57
  30  -4  -8   42.47    2.74
 -30   4   8   41.30    2.81
  28  -4  -8   25.43    1.83
 -28  -4   8   24.52    2.07
 -28  -4   8   24.75    1.70
 -28   4   8   26.04    1.90
  26  -4  -8   47.24    3.07
 -26  -4   8   45.61    2.93
 -26  -4   8   49.69    3.51
 -26   4   8   46.03    3.12
  24  -4  -8   41.69    3.43
  24  -4  -8   47.55    2.94
 -24  -4   8   48.97    3.37
 -24  -4   8   43.50    2.80
 -24   4   8   45.09    2.97
 -22  -4   8   23.14    1.79
  22  -4  -8   18.93    1.47
 -22  -4   8   21.54    1.36
 -22   4   8   19.65    1.53
  20  -4  -8   56.56    4.47
 -20  -4   8   62.30    4.22
  20  -4  -8   64.34    3.72
 -20  -4   8   54.95    3.57
 -20   4   8   59.44    3.74
 -18  -4   8   11.41    0.87
  18  -4  -8   13.11    1.36
  18  -4  -8   13.79    1.03
 -18  -4   8   13.26    1.26
 -18   4   8   12.95    1.06
  18   4  -8   15.27    1.14
  16  -4  -8  154.00    8.95
 -16  -4   8  134.42    8.83
  16  -4  -8  117.35   12.65
 -16  -4   8  117.39    7.72
  16   4  -8  135.67   24.74
 -16   4   8  132.83    8.94
 -14  -4   8   53.68    4.72
  14  -4  -8   41.49    3.66
  14  -4  -8   47.39    2.97
 -14   4   8   51.50    3.04
  14   4  -8   44.43   12.96
  12  -4  -8  180.32   15.34
 -12  -4   8  179.93   12.84
  12  -4  -8  176.40   10.95
  12   4  -8  171.54   20.03
 -12   4   8  163.39   13.91
  10  -4  -8   41.94    3.68
  10  -4  -8   39.40    2.48
 -10  -4   8   39.82    3.72
 -10   4   8   39.99    2.50
  10   4  -8   36.19    9.40
  -8  -4   8   55.97    4.66
   8  -4  -8   56.39    4.19
   8  -4  -8   53.24    3.31
   8   4  -8   52.38    5.28
  -6  -4   8  183.34   15.93
   6  -4  -8  218.67   18.07
   6  -4  -8  195.97   11.72
   6   4  -8  174.81   11.18
  -4  -4   8   73.24    5.53
   4  -4  -8   81.67    4.68
   4  -4  -8   82.81    6.65
   4  -4  -8   72.35    4.61
   4   4  -8   69.33    5.08
   4   4  -8   93.08    8.22
  -2  -4   8  226.06   16.38
  -2  -4   8  198.35   14.11
   2  -4  -8  209.69   13.05
   2  -4  -8  225.30   14.97
   2   4  -8  198.16   14.59
   0  -4   8    5.33    0.59
   0  -4  -8    5.06    0.44
   0  -4   8    5.02    0.46
   0  -4  -8    5.13    0.47
   0  -4  -8    5.83    1.08
   0   4  -8    6.30    0.52
  -2  -4  -8  160.85   16.68
  -2  -4  -8  146.09    9.04
   2  -4   8  136.70    9.29
  -2  -4  -8  156.93   11.16
  -2   4  -8  157.81   10.32
   4  -4   8   43.93    2.87
   4  -4   8   44.71    2.59
  -4  -4  -8   39.55    2.56
  -4  -4  -8   38.04    4.68
  -4   4  -8   39.50    2.79
  -4   4  -8   42.45    5.23
  -6  -4  -8  220.96   13.28
  -6  -4  -8  228.31   15.88
   6  -4   8  201.49   13.28
  -6   4  -8  258.74   19.98
  -6   4  -8  216.11   13.97
  -8  -4  -8    2.97    0.44
  -8  -4  -8    2.90    0.95
  -8   4  -8    2.31    2.31
  -8   4  -8    2.13    0.53
  10  -4   8   32.79    2.09
 -10  -4  -8   31.38    2.76
 -10  -4  -8   32.54    2.06
 -10   4  -8   29.77    2.15
  10   4   8   33.04    2.01
 -10   4  -8   29.86    2.58
  12  -4   8   38.14    2.50
 -12  -4  -8   38.22    3.23
 -12  -4  -8   37.20    2.46
 -12   4  -8   38.63    2.58
 -12   4  -8   41.74    3.80
 -14  -4  -8    8.31    0.74
 -14  -4  -8    5.81    1.15
  14  -4   8    5.36    0.71
 -14   4  -8    6.56    1.02
 -14   4  -8    7.51    0.86
 -16  -4  -8   88.92    6.30
 -16  -4  -8   87.25    5.07
  16  -4   8   78.46    5.07
 -16   4  -8   83.26    5.18
 -16   4  -8   73.32    5.69
 -18  -4  -8    0.80    0.50
  18  -4   8    1.61    0.51
 -18  -4  -8    0.46    0.81
 -18   4  -8    1.13    0.61
 -18   4  -8    0.41    0.85
 -20  -4  -8  137.85    8.07
  20  -4   8  135.30    8.09
 -20  -4  -8  129.00    9.76
 -20   4  -8  131.44    9.05
 -20   4  -8  132.03    8.19
  22  -4   8    8.97    0.92
 -22  -4  -8    8.22    0.88
 -22   4  -8    6.53    0.98
 -22   4  -8    6.20    1.74
 -24  -4  -8   76.75    4.69
  24  -4   8   68.39    4.68
 -24   4  -8   82.20    6.57
 -24   4  -8   71.41    4.82
  26  -4   8    0.24    0.52
 -26  -4  -8    1.44    0.66
 -26   4  -8    2.80    1.11
  28  -4   8   19.01    1.53
 -28  -4  -8   16.94    1.47
 -28   4  -8   16.67    1.63
  30  -4   8    6.21    0.93
 -30  -4  -8    6.57    1.10
 -30   4  -8    5.10    0.97
 -35  -5   8    5.60    1.34
 -35   5   8    5.41    0.87
  33  -5  -8   15.78    1.44
 -33  -5   8   18.13    1.72
 -33   5   8   15.95    1.47
 -33   5   8   17.41    1.77
 -31  -5   8   13.11    1.42
  31  -5  -8   10.63    1.12
 -31   5   8   11.82    1.20
 -29  -5   8   11.64    1.38
 -29   5   8   12.55    1.25
  27  -5  -8   36.55    2.45
 -27  -5   8   35.77    2.82
 -27   5   8   34.88    2.49
 -25  -5   8   14.10    1.34
  25  -5  -8   12.62    1.07
 -25   5   8   11.39    1.10
  23  -5  -8   16.30    1.66
  23  -5  -8   17.58    1.32
 -23  -5   8   20.64    1.64
 -23   5   8   15.40    1.34
  21  -5  -8    7.29    0.73
  21  -5  -8    8.41    1.09
 -21   5   8    6.31    0.75
  19  -5  -8   32.75    2.16
  19  -5  -8   30.70    2.75
 -19  -5   8   37.46    2.59
 -19   5   8   30.30    2.19
  17  -5  -8   12.57    1.37
 -17  -5   8    9.85    1.13
  17  -5  -8   11.69    0.91
  15  -5  -8   54.17    3.17
 -15  -5   8   53.28    3.68
  15  -5  -8   48.86    4.01
  15   5  -8   47.93    5.44
 -15   5   8   47.19    3.67
 -13  -5   8    3.41    0.74
  13  -5  -8    4.82    0.49
  13  -5  -8    4.45    1.00
 -13   5   8    3.10    0.46
  13   5  -8    4.53    1.44
 -11  -5   8   26.02    2.03
  11  -5  -8   26.90    1.67
  11  -5  -8   22.51    2.27
 -11   5   8   28.08    1.71
  11   5  -8   23.71    2.42
  -9  -5   8   22.34    1.85
   9  -5  -8   27.86    2.25
   9  -5  -8   24.80    1.51
   9   5  -8   18.22    2.35
  -9   5   8   21.37    1.51
   7  -5  -8   25.89    1.45
  -7  -5   8   18.95    1.74
   7   5  -8   22.52    2.22
  -7   5   8   21.00    1.45
   5  -5  -8   32.51    2.57
   5  -5  -8   28.45    1.78
  -5  -5   8   24.28    2.10
   5   5  -8   28.64    2.20
   3  -5  -8   40.37    3.29
   3  -5  -8   48.06    3.81
  -3  -5   8   46.75    3.28
   3   5  -8   48.91    3.35
  -1  -5   8   33.57    2.26
   1  -5  -8   28.01    2.02
  -1  -5   8   29.23    2.24
   1  -5  -8   27.75    2.65
   1   5  -8   31.58    2.36
  -1  -5  -8   45.18    4.23
   1  -5   8   40.82    2.93
  -1  -5  -8   43.27    3.14
   1  -5   8   43.34    3.31
  -1   5  -8   51.83    3.33
   3  -5   8   22.88    1.85
   3  -5   8   22.36    1.60
  -3  -5  -8   25.79    2.39
  -3  -5  -8   25.38    1.66
  -3   5  -8   29.52    2.12
   5  -5   8   59.10    3.56
  -5  -5  -8   56.17    4.53
  -5  -5  -8   53.62    4.43
  -5   5  -8   62.56    4.06
  -5   5  -8   47.12    3.69
  -7  -5  -8   15.12    1.01
   7  -5   8   13.61    1.09
  -7  -5  -8   14.62    2.64
  -7   5  -8   15.07    1.16
  -7   5  -8   15.31    1.50
  -9  -5  -8    5.81    0.56
  -9  -5  -8    8.62    5.80
   9  -5   8    9.32    1.68
  -9   5  -8    5.52    1.03
  -9   5  -8    6.18    0.73
  11  -5   8   44.42    2.93
 -11  -5  -8   49.96    3.88
 -11  -5  -8   46.87    2.86
 -11   5  -8   44.28    3.00
 -11   5  -8   42.62    4.85
 -13  -5  -8   13.27    1.62
 -13  -5  -8   10.04    0.87
  13  -5   8   12.51    1.10
 -13   5  -8   10.82    1.35
 -13   5  -8    9.09    1.01
  15  -5   8   18.21    1.29
 -15  -5  -8   15.92    1.17
 -15   5  -8   14.18    1.59
 -15   5  -8   13.58    1.33
 -17  -5  -8   19.80    2.10
  17  -5   8   19.30    1.47
 -17  -5  -8   20.74    1.43
 -17   5  -8   16.29    1.82
 -19  -5  -8   42.53    3.48
  19  -5   8   33.20    2.59
 -19  -5  -8   42.79    2.59
 -19   5  -8   38.28    4.16
  21  -5   8   29.52    2.19
 -21  -5  -8   33.42    2.16
 -21   5  -8   30.87    2.77
 -23  -5  -8   11.05    1.06
  23  -5   8   11.91    1.11
 -23   5  -8    9.00    1.61
 -25  -5  -8    4.53    1.67
 -25   5  -8    5.38    1.94
 -27  -5  -8    5.86    0.84
  27  -5   8    9.12    1.01
 -27   5  -8    7.97    1.49
  32  -6  -8    8.41    1.02
 -32  -6   8    9.16    1.26
 -32   6   8    9.99    1.49
  30  -6  -8    4.93    0.80
 -30  -6   8    4.70    0.95
  28  -6  -8   15.96    1.36
 -28  -6   8   16.66    1.66
 -26  -6   8   30.22    2.41
  26  -6  -8   25.62    1.96
 -24  -6   8    4.95    0.95
  24  -6  -8    4.81    0.68
  22  -6  -8   19.20    2.00
  22  -6  -8   21.00    1.56
 -22  -6   8   24.60    1.97
  20  -6  -8    1.48    0.46
 -20  -6   8    1.82    0.77
  18  -6  -8   62.25    3.66
 -18  -6   8   59.22    4.25
  18  -6  -8   52.24    5.23
 -16  -6   8    4.59    0.89
  16  -6  -8    7.37    1.25
  16  -6  -8    6.75    0.65
  16   6  -8    6.47    0.90
  14  -6  -8  102.51    5.95
  14  -6  -8   97.80    8.62
 -14  -6   8  102.39    6.84
  14   6  -8   88.52    8.82
  12  -6  -8   15.02    1.06
 -12  -6   8   14.36    1.46
  12  -6  -8   15.95    1.77
  12   6  -8   12.82    2.24
  10  -6  -8   44.85    2.69
 -10  -6   8   40.13    3.20
  10  -6  -8   45.42    3.64
  10   6  -8   42.72    4.86
  -8  -6   8   12.39    1.27
   8  -6  -8   13.84    1.60
   8  -6  -8   12.73    0.89
   8   6  -8   11.30    1.34
   6  -6  -8    5.02    0.44
  -6  -6   8    4.40    0.76
   6  -6  -8    5.25    1.20
   6   6  -8    4.54    0.89
   4  -6  -8   23.97    1.80
   4  -6  -8   31.64    2.69
  -4  -6   8   31.67    2.25
   4   6  -8   27.68    2.26
   2  -6  -8    2.68    0.29
   2  -6  -8    2.70    1.17
  -2  -6   8    2.11    0.63
   2   6  -8    3.66    0.88
   0  -6   8   46.93    3.61
   0  -6  -8   51.49    4.27
   0   6  -8   53.72    3.75
   2  -6   8    6.99    0.85
   2  -6   8    7.05    0.57
  -2  -6  -8    6.95    1.49
  -4  -6  -8   54.62    4.69
   4  -6   8   52.23    3.93
  -4   6  -8   64.03    4.20
  -6  -6  -8   17.09    2.09
   6  -6   8   16.09    1.21
  -6   6  -8   22.33    2.50
   8  -6   8   50.47    3.28
  -8  -6  -8   51.97    4.44
  -8   6  -8   56.18    3.97
 -10  -6  -8   60.62    5.00
  10  -6   8   60.88    3.79
 -10   6  -8   61.04    4.82
 -12  -6  -8    4.88    1.32
 -12   6  -8    5.25    1.04
  14  -6   8   33.34    2.08
 -14  -6  -8   29.70    2.92
 -14   6  -8   25.90    2.48
 -16  -6  -8    4.04    1.26
  16  -6   8    3.59    0.61
 -16   6  -8    3.53    1.13
  18  -6   8   12.94    1.20
 -18  -6  -8   15.84    1.93
 -18   6  -8   14.38    1.83
 -20  -6  -8    0.35    1.85
  20  -6   8    1.12    0.57
 -20   6  -8   -0.43    1.15
  22  -6   8   17.57    1.51
 -22   6  -8   20.83    2.12
 -24   6  -8    0.73    1.16
 -29  -7   8   -0.24    1.14
  29  -7  -8    1.14    0.69
 -27  -7   8    9.40    1.46
  27  -7  -8   10.78    1.05
 -27   7   8   11.69    1.61
  25  -7  -8    3.82    0.67
  23  -7  -8   12.39    1.09
 -23  -7   8   12.73    1.44
  21  -7  -8   10.67    1.36
  21  -7  -8    8.53    0.89
 -21  -7   8    8.12    1.19
  19  -7  -8   13.08    1.71
 -19  -7   8   17.12    1.64
  19  -7  -8   13.10    1.09
 -17  -7   8   23.56    2.15
  17  -7  -8   24.66    1.67
  17  -7  -8   24.27    2.44
  15  -7  -8   12.95    1.00
  15  -7  -8   13.70    1.77
  13  -7  -8   23.97    2.30
  13  -7  -8   20.51    1.37
 -13  -7   8   17.32    1.82
  13   7  -8   19.09    1.89
  11  -7  -8   26.37    2.67
  11  -7  -8   28.47    1.77
 -11  -7   8   28.31    2.34
  11   7  -8   24.93    3.06
   9  -7  -8    1.78    0.32
   9  -7  -8    2.31    0.98
  -9  -7   8    0.79    0.67
   9   7  -8    2.59    0.84
   7  -7  -8    7.73    1.47
  -7  -7   8    6.91    1.02
   7   7  -8    7.85    1.19
  -5  -7   8   19.25    1.86
   5   7  -8   23.72    2.03
   3  -7  -8   16.06    2.07
  -3  -7   8   19.53    1.68
   3   7  -8   16.24    1.68
  -1  -7   8    8.98    1.16
   1   7  -8   11.48    1.36
  -1  -7  -8    8.48    2.23
  -1   7  -8    8.72    1.22
  -3  -7  -8   20.22    2.44
  -3   7  -8   22.84    2.10
  -5  -7  -8   25.67    2.81
  -5   7  -8   31.09    2.50
   7  -7   8    9.12    0.80
  -7  -7  -8   11.03    1.64
  -7   7  -8   11.81    1.43
  -9  -7  -8   29.29    3.10
   9  -7   8   31.80    2.21
  -9   7  -8   33.98    2.75
  11  -7   8    6.25    0.72
 -13  -7  -8    6.59    1.49
 -13   7  -8    5.03    1.12
  15  -7   8    7.75    0.89
 -15   7  -8   10.34    1.49
  17  -7   8    0.28    0.56
 -17  -7  -8   -1.02    1.25
 -17   7  -8    1.60    1.06
  19  -7   8   18.59    1.47
 -19  -7  -8   16.82    2.16
 -19   7  -8   18.40    2.11
  21  -7   8    1.84    0.78
 -22  -8   8    1.86    0.87
  22  -8  -8    0.49    1.01
 -22   8   8   -0.98    1.10
  20  -8  -8   31.88    2.12
  20  -8  -8   30.20    4.82
  18  -8  -8    4.70    1.20
  16  -8  -8   17.92    2.15
 -16  -8   8   20.26    1.94
 -14  -8   8    3.70    1.03
  14  -8  -8    5.48    1.38
 -12  -8   8    8.53    1.27
  12  -8  -8    9.12    1.60
  10  -8  -8    5.27    1.38
 -10  -8   8    5.32    1.09
   8  -8  -8   27.19    2.82
  -8  -8   8   28.84    2.42
   8   8  -8   24.25    2.40
  -6  -8   8    9.39    1.34
   6  -8  -8   12.76    1.94
   6   8  -8   12.91    1.56
  -4  -8   8   -1.60    0.79
   4  -8  -8    0.35    1.13
   4   8  -8   -0.33    0.91
   2  -8  -8   18.59    2.39
   2   8  -8   24.33    2.18
   0   8  -8   -0.80    1.11
  -2  -8  -8   28.56    3.25
  -2   8  -8   39.55    3.00
  -4  -8  -8   -0.38    1.12
  -4   8  -8    0.57    0.92
  -6  -8  -8   13.53    2.20
  -6   8  -8   17.28    1.87
  -8  -8  -8   14.00    2.11
  -8   8  -8   13.14    1.69
 -10  -8  -8   13.72    2.45
 -10   8  -8   13.62    1.78
 -12  -8  -8   19.16    2.50
 -12   8  -8   19.43    2.09
 -14  -8  -8   11.22    1.90
 -14   8  -8   10.40    2.03
 -13  -9   8    0.85    1.31
  13  -9  -8    2.87    1.68
  11  -9  -8   13.56    2.02
 -11  -9   8   16.33    1.79
  -9  -9   8   11.99    2.27
   9  -9  -8   11.57    1.81
   7  -9  -8   10.86    1.82
   7   9  -8    9.51    1.52
   5  -9  -8    0.41    2.15
   5   9  -8    0.84    1.35
   3  -9  -8    4.76    1.49
   3   9  -8    3.61    1.97
   1  -9  -8    1.22    1.56
  -1  -9  -8    4.52    2.15
  -1   9  -8    5.53    1.31
  -3  -9  -8    3.09    1.43
  -3   9  -8    2.66    1.08
 -42   0   9   10.39    2.39
  40   0  -9    6.17    0.85
  38   0  -9    9.81    1.05
 -38   0   9    9.94    1.19
  36   0  -9   16.06    1.37
 -34   0   9    2.26    0.66
  34   0  -9    3.44    0.63
 -32   0   9   28.08    2.40
  32   0  -9   34.63    2.19
 -30   0   9    2.49    0.62
 -30   0   9    1.74    0.58
  30   0  -9    2.13    0.50
 -28   0   9   62.31    4.44
  28   0  -9   64.62    3.97
 -26   0   9   29.03    2.21
  24   0  -9   15.86    2.45
  22   0  -9    9.53    5.37
 -22   0   9   15.05    5.79
 -20   0   9    1.78    1.60
 -18   0   9    6.50   15.97
  18   0  -9    3.48    8.79
  16   0  -9    0.36    0.66
  16   0  -9   -0.16    0.32
  14   0  -9    0.15    2.17
  14   0  -9    0.66    8.52
  12   0  -9   -0.25    1.10
  12   0  -9   -0.04    0.32
  10   0  -9    0.70    3.87
  10   0  -9    0.14    9.27
   8   0  -9    0.01    0.32
   8   0  -9   -0.52    0.54
   6   0  -9   -1.09    1.28
   6   0  -9   -0.90    7.06
   4   0  -9   -0.45    0.68
   4   0  -9   -0.12    7.95
   2   0  -9   -0.95    0.73
  -2   0   9    0.01    0.49
   2   0  -9   -0.39    0.52
   0   0   9   -0.14    0.34
   0   0  -9    0.41    0.73
   2   0   9    0.64   26.12
  -2   0  -9   -0.46   25.08
  -2   0  -9   -0.26    0.45
   4   0   9   -0.53    2.88
  -4   0  -9   -0.62    0.43
  -4   0  -9    0.22    3.30
   6   0   9   -0.13    0.16
   6   0   9   -0.21    0.83
  -6   0  -9   -0.12    0.46
  -6   0  -9   -1.24    3.04
   8   0   9    0.35    0.36
  -8   0  -9    0.10    0.43
  -8   0  -9   -1.16    0.58
   8   0   9   -0.02    0.16
  10   0   9   -0.02    0.22
 -10   0  -9   -0.29    5.03
  10   0   9   -0.50    8.69
 -10   0  -9   -0.52   20.59
 -12   0  -9   -0.16    1.64
  12   0   9   -0.15    4.09
  12   0   9   -0.13    0.33
 -12   0  -9   -0.30    2.91
  14   0   9   -0.73    5.37
 -14   0  -9    0.93    6.18
 -14   0  -9    0.56    6.84
 -16   0  -9    0.54    4.52
 -16   0  -9   -0.83    2.16
  16   0   9    0.30    5.57
 -18   0  -9    0.57    1.53
 -18   0  -9   -0.64    0.64
  18   0   9   -0.43    1.75
  20   0   9   -1.23    4.16
 -20   0  -9   -0.03    2.04
 -22   0  -9    0.16    0.58
  22   0   9    0.16    0.48
 -24   0  -9    0.53    0.72
  24   0   9    0.08    0.54
 -26   0  -9    0.17    0.69
  28   0   9    0.26    0.52
 -28   0  -9   -1.19    0.76
  30   0   9    1.97    0.65
 -30   0  -9   -1.11    0.86
 -32   0  -9    0.84    0.84
 -41  -1   9    1.97    0.78
  41  -1  -9    1.23    1.54
 -41   1   9    1.20    1.02
 -39  -1   9    9.64    1.14
 -39  -1   9   10.17    1.18
  39  -1  -9    8.97    1.03
 -39   1   9   11.16    1.18
 -37  -1   9   27.00    2.04
  37  -1  -9   26.33    1.97
 -37   1   9   27.47    2.07
  37   1  -9   23.38    1.89
 -35  -1   9    4.06    0.77
  35  -1  -9    3.29    0.69
  35   1  -9    2.84    0.67
 -33  -1   9   24.62    2.07
  33  -1  -9   24.36    1.82
 -33  -1   9   25.69    1.91
 -33   1   9   25.31    1.90
 -33   1   9   25.41    2.03
  33   1  -9   26.12    1.83
 -31  -1   9   14.15    1.26
  31  -1  -9   10.16    1.01
  31   1  -9   11.73    1.04
 -31   1   9   12.71    1.14
 -31   1   9   12.14    1.17
 -29  -1   9   37.68    2.91
 -29  -1   9   44.78    2.66
  29  -1  -9   33.79    2.57
  29   1  -9   37.06    2.56
 -29   1   9   44.61    2.69
  27  -1  -9   22.85    1.78
 -27  -1   9   28.52    1.84
 -27  -1   9   27.65    2.08
 -27   1   9   26.33    1.87
  27   1  -9   26.02    1.79
  25  -1  -9   77.32    4.49
 -25  -1   9   66.51    4.46
 -25  -1   9   74.60    5.03
  25   1  -9   70.97    4.44
 -25   1   9   73.81    4.52
 -23  -1   9   16.24    1.33
  23  -1  -9   13.76    1.12
  23   1  -9   15.67    1.13
 -23   1   9   15.90    1.19
 -21  -1   9   44.31    3.14
  21  -1  -9   36.00    2.47
  21   1  -9   35.28    2.68
 -21   1   9   42.16    2.99
 -19  -1   9   35.12    2.78
  19  -1  -9   35.01    2.22
 -19  -1   9   38.97    2.76
 -19   1   9   33.54    2.24
  19   1  -9   34.66    2.67
  19   1  -9   33.00    2.76
 -17  -1   9    9.03    1.00
  17  -1  -9   10.18    0.79
  17   1  -9    9.38    2.70
 -17   1   9    9.16    1.30
  17   1  -9    9.41    0.84
  15  -1  -9  155.04    9.36
  15   1  -9  158.29    9.60
  15   1  -9  160.67   11.22
  13  -1  -9  286.59   16.90
  13  -1  -9  268.81   15.43
  13   1  -9  239.46   19.18
  13   1  -9  252.39   15.40
  11  -1  -9   64.52    3.85
  11  -1  -9   57.85    5.06
  11   1  -9   61.97   15.05
  11   1  -9   67.51    3.83
   9  -1  -9  199.45   12.10
   9  -1  -9  203.67   18.28
  -9  -1   9  193.87   11.80
   9   1  -9  198.90   11.79
   9   1  -9  216.73   18.70
   7  -1  -9   87.98    6.25
  -7  -1   9   74.82    5.91
   7   1  -9   87.89    7.00
   5  -1  -9  296.42   16.70
  -5  -1   9  257.59   19.23
   5   1  -9  282.61   18.16
   3  -1  -9  213.41   13.48
   3  -1  -9  249.28   19.78
  -3  -1   9  229.43   13.47
   3   1  -9  233.46   13.50
  -1  -1   9   68.96    4.01
   1  -1  -9   59.90    4.03
   1  -1  -9   62.67    8.44
   1   1  -9   77.75    4.65
   1   1  -9   68.53    4.04
  -1   1   9   60.97    4.00
  -1  -1  -9  187.25   11.28
   1  -1   9  199.69   11.52
  -1  -1  -9  198.83   22.12
   1   1   9  200.90   11.61
  -1   1  -9  181.95   11.28
  -1   1  -9  176.92   18.46
  -3  -1  -9  128.01   18.90
  -3  -1  -9  135.19    8.68
   3  -1   9  118.13    9.07
  -3   1  -9  127.57    8.40
   3   1   9  120.23   11.31
  -3   1  -9  108.33   11.11
   5  -1   9   34.99    5.27
  -5  -1  -9   38.79   32.91
  -5  -1  -9   34.69    5.63
  -5   1  -9   33.78    3.05
  -5   1  -9   37.62    5.02
   5   1   9   37.27    9.92
  -7  -1  -9   25.47    5.87
   7  -1   9   31.89    9.30
  -7  -1  -9   24.83   24.46
  -7   1  -9   24.80    1.66
  -7   1  -9   21.86    2.34
   7   1   9   34.52   10.21
  -9  -1  -9    3.92    2.59
   9  -1   9    3.32    5.95
  -9  -1  -9    3.05   12.68
  -9   1  -9    3.33    6.00
   9   1   9    4.29    5.60
  11  -1   9   61.14    5.56
 -11  -1  -9   65.44    4.63
 -11  -1  -9   70.02   10.41
 -11   1  -9   64.47    3.97
  11   1   9   61.26    6.28
 -11   1  -9   61.16    6.24
 -13  -1  -9   50.31    3.36
  13  -1   9   56.41    3.51
 -13   1  -9   50.83    6.04
 -13   1  -9   51.79    3.38
  13   1   9   55.27    3.74
 -15  -1  -9   13.67    1.28
 -15  -1  -9   13.60    3.62
  15  -1   9   16.71    4.02
 -15   1  -9   13.56    3.88
 -15   1  -9   15.33    1.68
  15   1   9   18.43    4.39
 -17  -1  -9   14.54    1.36
  17  -1   9   20.66    4.87
  17   1   9   20.77    5.71
 -17   1  -9   15.51    2.50
  19  -1   9   20.74    2.19
 -19  -1  -9   15.85    1.39
 -19  -1  -9   16.73    1.86
 -19   1  -9   17.51    1.46
 -19   1  -9   16.66    1.56
  19   1   9   21.68    2.64
  21  -1   9   35.57    2.53
 -21  -1  -9   40.06    2.62
  21   1   9   34.66    2.48
 -21   1  -9   41.85    2.69
 -21   1  -9   37.99    2.93
 -23  -1  -9   14.65    1.31
  23   1   9    8.97    2.09
 -23   1  -9   14.63    1.36
  25  -1   9   12.46    1.15
 -25  -1  -9   12.16    1.23
 -25   1  -9   11.74    1.29
  25   1   9   12.50    1.08
  27  -1   9    3.65    0.76
  27   1   9    4.71    0.70
  29  -1   9   10.50    1.10
 -29  -1  -9   10.80    1.27
 -29   1  -9    9.94    1.22
  29   1   9    8.44    0.99
  31  -1   9    9.85    1.15
 -31  -1  -9   11.09    1.27
 -31   1  -9   13.59    1.41
 -33  -1  -9    4.92    0.96
  33  -1   9    4.96    0.93
  42  -2  -9    4.45    0.79
 -42  -2   9    2.85    1.78
 -42   2   9    3.93    0.95
  40  -2  -9    1.89    0.68
 -40  -2   9    0.37    0.66
 -40   2   9    0.52    0.70
 -38  -2   9    7.15    1.54
 -38  -2   9   10.38    1.13
  38  -2  -9   10.73    1.09
 -38   2   9   10.39    1.20
  36  -2  -9    3.11    0.67
 -36   2   9    4.37    0.82
 -34  -2   9   18.72    1.44
  34  -2  -9   13.75    1.35
 -34   2   9   18.91    1.53
  32  -2  -9    0.52    0.53
 -32  -2   9    1.47    0.67
 -32  -2   9    0.80    0.55
 -32   2   9    0.01    0.59
  30  -2  -9   35.41    2.35
 -30  -2   9   30.57    2.61
  30   2  -9   37.41    2.31
 -28  -2   9    9.97    1.10
  28  -2  -9    8.89    0.89
  28   2  -9    9.01    0.95
 -26  -2   9   44.58    3.16
  26   2  -9   41.06    2.72
  24  -2  -9   10.01    0.93
 -24  -2   9   12.53    0.97
 -24  -2   9   12.64    1.17
  24   2  -9   11.79    0.90
 -24   2   9   11.02    1.00
 -22  -2   9   83.00    4.83
  22  -2  -9   80.00    4.85
 -22  -2   9   79.70    5.43
  22   2  -9   76.80    4.79
 -22   2   9   77.35    4.87
  20  -2  -9   41.22    2.93
 -20  -2   9   48.54    8.90
 -20   2   9   44.53    3.85
  20   2  -9   42.13    7.41
 -18  -2   9   15.95    1.29
 -18  -2   9   10.66    3.55
 -18  -2   9   15.04    1.09
  18  -2  -9   15.10    1.11
  18  -2  -9   14.97    1.32
 -18   2   9   15.36    1.13
  18   2  -9   15.02    1.89
  18   2  -9   16.44    1.06
 -16  -2   9   17.15    9.27
 -16  -2   9   14.13    2.80
  16  -2  -9   17.94    4.04
 -14  -2   9    7.99    0.57
 -14  -2   9    7.55    0.79
  14  -2  -9    7.08    0.64
  14  -2  -9    7.01    0.80
  14   2  -9    6.76    0.81
  14   2  -9    7.83    0.57
 -12  -2   9   16.72    8.74
 -12  -2   9   18.19    2.19
  12  -2  -9   17.49    2.87
  12   2  -9   15.94    4.99
  12   2  -9   18.20    3.67
 -10  -2   9    3.58    0.42
 -10  -2   9    1.68    1.26
  10  -2  -9    3.78    3.27
  10   2  -9    3.40    2.84
   8  -2  -9   21.69    3.04
  -8  -2   9   18.23    4.64
  -8  -2   9   16.99   10.62
   8   2  -9   18.43   11.44
   8   2  -9   22.91    1.73
  -6  -2   9    2.39    0.32
   6  -2  -9    2.37    0.96
   6  -2  -9    5.10   10.39
  -6  -2   9    2.74    0.45
   6   2  -9    3.53    0.70
   6   2  -9    2.08    1.00
   4  -2  -9   23.63    1.57
  -4  -2   9   24.18    1.74
   4  -2  -9   26.40    2.64
  -4  -2   9   24.80    1.56
  -4  -2   9   22.93    1.56
   4   2  -9   23.94    1.58
   4   2  -9   26.58    1.88
  -2  -2   9   29.38    2.03
   2  -2  -9   28.20    1.84
  -2  -2   9   28.73    1.85
   2  -2  -9   29.75   14.37
  -2  -2   9   26.43    1.81
   2   2  -9   28.95    1.86
   2   2  -9   34.29    2.20
   0  -2  -9   18.61    4.24
   0  -2  -9   18.72    1.34
   0  -2   9   18.78    1.40
   0  -2   9   20.63    1.31
   0   2  -9   22.14    1.61
   0   2  -9   19.84    1.35
   2  -2   9   17.03    1.16
  -2  -2  -9   14.84    5.06
  -2  -2  -9   17.27    1.19
  -2   2  -9   18.40    1.47
   2   2   9   17.61    1.16
  -2   2  -9   15.83    1.20
  -4  -2  -9    3.99    5.51
  -4  -2  -9    2.07    5.35
   4  -2   9    2.40    0.24
   4  -2   9    3.25    4.36
   4   2   9    3.27   12.00
  -4   2  -9    2.05    0.69
  -4   2  -9    2.73    0.51
   6  -2   9   13.55    1.63
  -6  -2  -9   13.50    3.62
  -6  -2  -9   11.22    2.53
   6   2   9   13.54    4.39
  -6   2  -9   12.11    1.22
  -6   2  -9   12.87    1.03
  -8  -2  -9    7.05    9.68
  -8  -2  -9    7.19    3.09
   8  -2   9    7.03    2.92
  -8   2  -9    6.70    5.40
  -8   2  -9    7.22    0.74
   8   2   9    7.11    7.49
  10  -2   9   11.14    5.92
 -10  -2  -9   10.62    5.75
 -10  -2  -9   10.81    5.23
 -10   2  -9   11.44    0.99
 -10   2  -9    9.69    2.00
  10   2   9   11.32    8.73
  12  -2   9   20.22    1.52
 -12  -2  -9   22.25    1.88
 -12  -2  -9   23.53    1.61
 -12  -2  -9   22.22    1.69
 -12   2  -9   19.75    3.16
  12   2   9   23.61    1.52
 -12   2  -9   22.22    1.63
 -14  -2  -9   11.83    3.10
 -14  -2  -9   10.54    0.98
  14  -2   9   11.46    3.70
 -14  -2  -9   11.95    1.22
  14   2   9   11.35    5.94
 -14   2  -9   12.04    1.07
 -14   2  -9   11.43    1.25
 -16  -2  -9   14.79    1.38
 -16  -2  -9   13.85    4.49
 -16  -2  -9   14.74    1.47
  16  -2   9   14.01    3.25
 -16   2  -9   15.33    2.51
  16   2   9   14.10    5.10
 -18  -2  -9    2.62    4.12
  18  -2   9    1.12    5.06
 -18  -2  -9    0.85    2.09
  18   2   9    0.50    5.29
 -18   2  -9    2.07    1.58
 -18   2  -9    0.46    1.01
  20  -2   9    0.23    0.55
  20   2   9    0.85    0.44
 -20   2  -9    1.03    0.79
  22  -2   9    1.86    1.25
 -22   2  -9    0.84    0.79
  22   2   9    1.82    1.89
 -24  -2  -9    3.67    0.81
  24  -2   9    4.25    0.68
  24   2   9    2.95    0.57
 -24   2  -9    4.95    0.97
 -26  -2  -9    2.26    0.77
  28  -2   9    2.65    0.70
 -28  -2  -9    1.38    0.78
  30  -2   9    0.03    0.79
 -30  -2  -9   -0.83    0.77
 -30   2  -9    1.27    0.80
 -32  -2  -9    1.81    0.82
  32  -2   9    2.77    0.72
 -32   2  -9    2.47    0.95
 -39  -3   9   24.44    1.93
 -39  -3   9   25.39    2.22
  39  -3  -9   25.06    1.97
 -39   3   9   25.15    2.06
  37  -3  -9    7.77    0.93
 -37  -3   9    6.16    0.87
 -37  -3   9    4.49    0.90
 -37   3   9    7.00    0.97
 -35  -3   9    0.73    0.57
 -35  -3   9    0.67    0.65
  35  -3  -9   -0.41    0.54
 -33  -3   9    8.99    0.94
  33  -3  -9    9.92    1.01
 -33   3   9    9.43    1.10
 -31  -3   9   22.18    1.92
  31  -3  -9   20.08    1.65
 -31  -3   9   23.56    1.65
 -31   3   9   24.26    1.79
 -29  -3   9   62.58    3.68
 -29  -3   9   58.68    4.19
  29  -3  -9   49.89    3.67
 -29   3   9   61.13    3.78
 -27  -3   9   27.23    1.72
 -27  -3   9   24.37    2.03
  27  -3  -9   23.03    1.75
 -27   3   9   23.37    1.80
 -25  -3   9   11.66    1.26
 -25  -3   9   14.23    1.03
  23  -3  -9   57.82    5.36
  23  -3  -9   58.53    4.16
 -23  -3   9   71.16    4.53
 -23   3   9   66.62    4.58
  23   3  -9   63.62    4.29
  21  -3  -9   47.85    3.05
 -21  -3   9   51.41    2.99
 -21  -3   9   53.42    3.48
  21  -3  -9   42.40    3.82
 -21   3   9   46.45    3.08
  21   3  -9   46.72    2.97
  19  -3  -9   89.00    7.15
 -19  -3   9   98.21    6.36
  19  -3  -9   93.86    5.64
 -19  -3   9   91.34    5.58
  19   3  -9   92.20    5.55
 -19   3   9   95.04    5.68
 -17  -3   9   13.10    1.49
  17  -3  -9   12.26    1.23
 -17  -3   9   10.47    1.22
 -17   3   9   13.54    1.45
  17   3  -9   13.38    0.91
  15  -3  -9   53.19    2.94
 -15  -3   9   41.75    3.25
 -15  -3   9   45.68    3.48
 -15  -3   9   46.28    3.00
  15  -3  -9   46.41    3.58
  15   3  -9   46.79    2.85
 -15   3   9   47.08    2.95
  15   3  -9   47.40   14.16
  13  -3  -9   40.62    2.35
 -13  -3   9   35.56    2.57
 -13  -3   9   36.76    2.67
  13  -3  -9   36.11    3.34
  13   3  -9   35.64    5.49
  13   3  -9   35.71    2.24
  11  -3  -9  121.54   10.01
  11  -3  -9  106.83    6.72
 -11  -3   9  105.47    7.81
 -11  -3   9   91.75    9.24
  11   3  -9  103.91   17.08
  11   3  -9  103.21    6.37
   9  -3  -9   76.07    4.87
  -9  -3   9   68.30    5.24
  -9  -3   9   65.18    6.85
   9  -3  -9   80.56    6.28
   9   3  -9   74.18    4.45
   9   3  -9   76.93    9.57
   7  -3  -9   52.45    3.31
  -7  -3   9   47.51    3.59
  -7  -3   9   45.09    5.13
   7   3  -9   53.70    5.01
   7   3  -9   52.12    5.77
   5  -3  -9   13.71    1.31
  -5  -3   9   12.81    1.00
   5  -3  -9   15.87    1.42
  -5  -3   9   14.84    1.17
   5   3  -9   15.70    1.29
   5   3  -9   14.53    1.48
   3  -3  -9   93.77    7.26
  -3  -3   9   88.57    5.35
  -3  -3   9   83.92    6.68
   3  -3  -9   79.05    5.16
   3  -3  -9   84.79    5.13
   3   3  -9   86.20    5.25
  -1  -3   9  136.18    8.24
   1  -3  -9  138.50    8.22
   1  -3  -9  140.24    8.10
  -1  -3   9  112.19   19.07
   1  -3  -9  139.76   11.64
  -1  -3   9  126.14   11.30
   1   3  -9  143.63    8.21
   1  -3   9   68.67    5.18
  -1  -3  -9   75.97    6.77
  -1  -3  -9   75.70    4.28
   1  -3   9   60.59    5.26
  -1   3  -9   73.72    5.32
  -3  -3  -9   32.98    2.09
  -3  -3  -9   30.96    5.03
   3  -3   9   32.51    2.06
   3  -3   9   28.12    2.22
  -3   3  -9   34.56    2.12
  -3   3  -9   36.99    2.46
  -5  -3  -9   24.50    1.62
  -5  -3  -9   22.54    2.71
   5  -3   9   26.16    1.61
   5   3   9   27.52    1.68
  -5   3  -9   22.34    1.65
  -5   3  -9   21.70    1.90
  -7  -3  -9   89.20    6.80
  -7  -3  -9   94.02    5.61
   7  -3   9   94.05    5.60
   7   3   9   94.87    5.57
  -7   3  -9   93.50    8.94
  -7   3  -9   91.81    5.65
   9  -3   9   76.46    4.63
  -9  -3  -9   75.26    4.98
  -9  -3  -9   77.30    5.70
   9   3   9   80.85    5.16
  -9   3  -9   71.93    4.69
  -9   3  -9   74.16    6.75
  11  -3   9   48.47    3.05
 -11  -3  -9   48.81    3.06
 -11  -3  -9   49.14    3.79
 -11   3  -9   48.27    5.91
 -11   3  -9   46.65    3.11
  11   3   9   47.59    2.99
  13  -3   9   18.18    2.33
 -13  -3  -9   16.52    2.40
 -13  -3  -9   17.33    6.67
 -13   3  -9   17.13    2.45
  13   3   9   20.10    3.54
 -13   3  -9   16.97    4.90
 -15  -3  -9    4.38    0.94
 -15  -3  -9    2.67    3.92
  15  -3   9    1.92    2.00
 -15   3  -9    2.57    0.72
 -15   3  -9    3.29    0.95
  15   3   9    0.42    4.71
  17  -3   9   50.63    4.11
 -17  -3  -9   53.89    5.57
 -17  -3  -9   56.93    4.84
  17   3   9   47.37    5.15
 -17   3  -9   56.70    5.80
 -19  -3  -9   23.62    6.10
 -19  -3  -9   22.30    3.07
  19  -3   9   22.91    3.77
 -19   3  -9   23.80    1.84
  19   3   9   20.74    3.70
 -19   3  -9   23.20    2.12
 -21  -3  -9   37.50    2.58
  21  -3   9   37.65    2.56
 -21   3  -9   39.17    3.06
 -21   3  -9   37.45    2.69
 -23   3  -9    1.02    0.74
 -23   3  -9    0.76    0.95
 -25  -3  -9   10.80    1.14
  25  -3   9   13.77    1.16
 -25   3  -9   11.43    1.55
 -25   3  -9   10.00    1.20
  27  -3   9   10.43    1.13
 -27  -3  -9    9.53    1.12
 -27   3  -9   12.68    1.33
 -29  -3  -9    8.37    1.05
  29  -3   9    8.41    0.96
 -29   3  -9    7.94    1.06
  31  -3   9    7.84    0.98
 -31  -3  -9    9.58    1.60
 -31   3  -9    8.62    1.13
  38  -4  -9    6.30    0.90
 -38   4   9    6.21    1.41
 -36  -4   9   13.32    2.57
  36  -4  -9   14.87    1.33
 -34  -4   9    3.66    0.64
  34  -4  -9    4.06    0.71
 -34   4   9    5.49    0.87
 -32  -4   9    9.85    1.15
  32  -4  -9    9.31    1.00
 -32   4   9    8.16    1.06
 -30  -4   9    5.30    0.86
  30  -4  -9    5.67    0.73
 -30   4   9    5.30    0.80
 -28  -4   9   24.93    2.27
  28  -4  -9   23.58    1.96
 -28  -4   9   32.40    1.88
 -28   4   9   30.39    2.09
  26  -4  -9   17.30    1.50
 -26   4   9   21.08    2.14
  24  -4  -9   12.53    1.15
 -24   4   9   16.29    1.38
  22  -4  -9   10.97    1.03
 -22   4   9   15.57    1.23
  20  -4  -9    9.90    0.88
  20  -4  -9    8.57    1.15
 -20   4   9   10.57    0.94
 -18  -4   9   18.95    4.36
  16  -4  -9   12.15    0.94
 -16  -4   9   12.65    1.20
 -16  -4   9   10.62    0.78
  16  -4  -9   10.80    1.27
  16   4  -9   11.45    1.81
 -16   4   9   12.39    0.97
 -14  -4   9    9.82    3.50
  14  -4  -9   11.44    2.70
  14  -4  -9   10.53    1.40
  14   4  -9   14.58    3.87
 -14   4   9    9.51    2.59
 -12  -4   9    0.03    0.17
 -12  -4   9    0.59    0.47
  12  -4  -9    0.03    0.31
 -12  -4   9    0.38    0.18
  12  -4  -9   -0.39    0.62
  12   4  -9    0.76    0.56
 -12   4   9   -0.12    0.35
  10  -4  -9    3.47    0.41
  10  -4  -9    3.74    0.88
 -10  -4   9    3.26    1.46
  10   4  -9    3.14    0.41
  10   4  -9    3.75    0.73
  -8  -4   9   13.91    1.24
   8  -4  -9   13.45    2.72
   8  -4  -9   16.39    1.54
   8   4  -9   15.50    1.36
   8   4  -9   13.56    0.92
  -6  -4   9    5.80    1.79
   6  -4  -9    5.64    0.80
   6  -4  -9    5.55    1.08
   6   4  -9    5.07    6.58
   6   4  -9    5.43    0.83
   4  -4  -9    8.87    0.64
   4  -4  -9   10.30    1.27
  -4  -4   9    7.28    0.68
   4  -4  -9    9.36    3.12
  -4  -4   9    9.06    0.87
   4   4  -9    8.49    1.02
   2  -4  -9   33.53    2.12
   2  -4  -9   34.64    2.87
   2  -4  -9   36.12    2.29
  -2  -4   9   31.64    2.42
  -2  -4   9   35.00    2.12
   2   4  -9   34.47    2.14
   0  -4  -9    5.79    0.54
   0  -4  -9    6.11    0.50
   0  -4  -9    4.86    2.00
   0  -4   9    6.61    0.53
   0  -4   9    6.18    0.64
   0   4  -9    6.80    0.89
   0   4  -9    6.07    0.56
  -2  -4  -9    3.26    0.40
  -2  -4  -9    4.11   12.81
   2  -4   9    2.62    1.18
   2  -4   9    3.27    0.45
  -2   4  -9    2.49    0.45
  -2   4  -9    3.77    0.79
  -4  -4  -9    1.47    0.35
   4  -4   9    1.40    0.59
  -4  -4  -9    1.70    5.99
   4  -4   9    1.10    0.32
  -4   4  -9    0.81    0.67
  -4   4  -9    2.17    0.49
  -6  -4  -9   14.49    1.07
   6  -4   9   13.94    5.74
  -6  -4  -9   13.50   21.52
  -6   4  -9   14.98    1.88
  -6   4  -9   14.65    1.16
  -8  -4  -9    2.26    0.45
  -8  -4  -9    0.80    0.84
   8  -4   9    3.58    0.52
  -8   4  -9    2.38    0.73
  -8   4  -9    2.75    0.59
 -10  -4  -9   22.58    1.56
  10  -4   9   22.43    1.57
 -10  -4  -9   22.65    3.20
 -10   4  -9   21.90    1.66
 -10   4  -9   26.03    4.79
  10   4   9   22.48    1.50
 -12  -4  -9    0.27    0.80
  12  -4   9    0.92    0.57
 -12  -4  -9    1.39    1.27
 -12   4  -9    0.30    0.80
 -12   4  -9    1.31    0.56
 -14  -4  -9    1.51    0.84
 -14  -4  -9   -0.19    1.55
  14  -4   9    1.62    0.65
 -14   4  -9    1.07    1.30
 -14   4  -9    0.21    3.13
 -16  -4  -9   26.32    4.17
  16  -4   9   24.10    3.53
 -16  -4  -9   23.94    6.38
 -16   4  -9   24.04    2.37
 -16   4  -9   23.90    1.85
 -18  -4  -9    3.83    3.72
  18  -4   9    2.84    1.05
 -18   4  -9    2.56    2.00
 -20  -4  -9    0.24   11.66
  20  -4   9   -0.15    7.90
 -20   4  -9    2.36    1.10
  22  -4   9    6.41    0.84
 -22  -4  -9    6.63    0.87
 -22   4  -9    6.10    0.98
 -22   4  -9    6.12    1.32
  24  -4   9    1.85    1.68
 -24  -4  -9    0.13    2.93
 -24   4  -9    0.40    0.96
 -24   4  -9    0.16    0.71
  26  -4   9   -0.60    0.59
 -26  -4  -9   -0.14    0.61
 -26   4  -9    1.53    0.74
 -26   4  -9   -0.08    1.43
  28  -4   9    0.77    0.56
 -28  -4  -9    0.43    0.61
 -35  -5   9    5.63    1.24
  35  -5  -9    7.81    0.95
 -35   5   9    6.81    0.99
  33  -5  -9    9.01    1.06
 -33  -5   9    6.95    1.12
 -33   5   9    9.98    1.09
 -31  -5   9   15.66    1.53
  31  -5  -9   12.13    1.24
 -31   5   9   13.98    1.34
 -29  -5   9   33.34    2.72
  29  -5  -9   35.02    2.39
 -29   5   9   33.72    2.44
  27  -5  -9   26.97    1.91
 -27  -5   9   28.52    2.27
 -27   5   9   24.39    1.94
  25  -5  -9    9.36    0.94
 -25  -5   9   10.68    1.15
 -25   5   9    8.05    0.93
  23  -5  -9   11.59    1.34
 -23  -5   9   12.28    1.29
  23  -5  -9   12.50    1.04
 -23   5   9   10.22    1.05
  21  -5  -9   13.25    1.11
  21  -5  -9   14.82    1.53
 -21   5   9   13.03    1.15
  19  -5  -9   39.17    2.43
  19  -5  -9   33.40    3.06
 -19  -5   9   39.25    2.87
 -19   5   9   36.35    2.47
  17  -5  -9   13.03    1.03
  17  -5  -9   13.27    1.54
 -17  -5   9   13.45    1.30
 -17   5   9   13.68    1.09
  17   5  -9   13.67    1.24
 -15  -5   9   25.33    1.95
  15  -5  -9   22.78    2.16
  15  -5  -9   23.03    1.56
  15   5  -9   27.57    4.19
 -15   5   9   20.74    1.58
 -13  -5   9   14.20    1.26
  13  -5  -9   13.62    0.97
  13  -5  -9   12.71    1.51
 -13   5   9   11.59    1.00
  13   5  -9   12.96    1.36
  11  -5  -9   31.61    1.89
 -11  -5   9   28.23    2.23
  11   5  -9   24.78    3.47
 -11   5   9   29.29    1.91
   9  -5  -9   30.79    1.99
  -9  -5   9   30.70    2.35
   9  -5  -9   31.72    2.71
   9   5  -9   28.27    2.92
  -9   5   9   34.21    2.02
  -7  -5   9   32.43    2.60
   7  -5  -9   33.34    2.22
   7   5  -9   43.31    3.07
  -5  -5   9   19.62    1.69
   5  -5  -9   22.55    2.09
   5  -5  -9   20.25    1.40
   5   5  -9   24.56    1.88
   3  -5  -9   81.53    6.67
   3  -5  -9   73.44    5.13
  -3  -5   9   66.14    5.24
   3   5  -9   84.57    5.94
  -1  -5   9   15.01    1.35
   1  -5  -9   17.54    1.11
  -1  -5   9   16.80    1.09
  -1  -5  -9   50.39    3.75
   1  -5   9   50.78    3.97
   1  -5   9   47.67    3.13
  -1  -5  -9   56.74    6.12
   3  -5   9   13.70    0.96
  -3  -5  -9   11.32    0.91
   3  -5   9   14.60    1.15
  -3  -5  -9   11.41    1.61
  -3   5  -9   15.01    1.40
   5  -5   9   16.83    1.43
  -5  -5  -9   17.93    4.69
  -5  -5  -9   17.61    1.19
  -5   5  -9   18.37    1.63
   7  -5   9   15.69    1.15
  -7  -5  -9   16.67    1.10
  -7  -5  -9   13.26    1.75
  -7   5  -9   17.17    1.58
  -9  -5  -9   31.74    2.96
   9  -5   9   34.53    2.17
  -9  -5  -9   32.78    2.13
  -9   5  -9   32.01    2.24
  -9   5  -9   31.55    3.17
  11  -5   9   32.58    2.23
 -11  -5  -9   31.62    3.04
 -11  -5  -9   32.56    2.65
 -11   5  -9   37.37    2.77
 -13  -5  -9    4.59    0.59
 -13  -5  -9    4.78    1.15
  13  -5   9    6.33    0.75
 -13   5  -9    3.95    1.03
 -15  -5  -9    7.42    1.34
 -15  -5  -9    7.27    0.78
 -15   5  -9    7.48    1.32
 -17  -5  -9   16.99    1.97
 -17  -5  -9   17.95    1.50
  17  -5   9   15.37    1.35
 -17   5  -9   17.28    1.87
 -19  -5  -9   44.27    3.79
 -19  -5  -9   43.32    4.22
  19  -5   9   45.22    2.93
 -19   5  -9   41.61    4.81
 -21  -5  -9   32.44    2.37
  21  -5   9   33.49    2.27
 -21   5  -9   28.14    2.76
 -25  -5  -9    5.33    1.93
 -25   5  -9    3.58    1.65
  27  -5   9    8.84    1.00
 -27   5  -9   10.86    1.83
 -32  -6   9    0.78    0.78
 -32   6   9    1.56    2.19
 -30  -6   9   10.92    1.32
  30  -6  -9   10.52    1.07
  28  -6  -9    4.08    0.70
 -28  -6   9    5.38    1.03
  26  -6  -9    2.67    0.64
  24  -6  -9    2.72    0.55
 -24  -6   9    2.71    0.93
  22  -6  -9   10.62    1.39
  22  -6  -9    9.71    0.94
 -22  -6   9   11.28    1.25
 -20  -6   9    2.20    0.76
  18  -6  -9   10.84    0.87
 -18  -6   9    9.69    1.18
  18  -6  -9    8.07    1.36
 -16  -6   9   17.18    1.66
  16   6  -9   33.77    7.88
  14  -6  -9    3.83    1.10
 -14  -6   9    3.41    0.82
  14  -6  -9    3.46    0.47
  12  -6  -9   22.02    2.87
  12  -6  -9   19.77    1.38
 -12  -6   9   19.88    2.61
  12   6  -9   19.77    4.62
 -10  -6   9    8.39    1.04
  10  -6  -9    8.03    1.38
  10  -6  -9    7.81    0.64
  10   6  -9    6.46    1.06
   8  -6  -9   10.18    0.80
  -8  -6   9   10.78    1.16
   8   6  -9   12.74    1.36
   6  -6  -9    6.44    1.30
   6  -6  -9    6.49    0.55
  -6  -6   9    6.23    0.87
   6   6  -9    6.23    1.04
   4  -6  -9    1.86    1.06
   4   6  -9    1.52    0.72
   2  -6  -9   14.05    1.54
  -2  -6   9   19.43    1.57
   2  -6  -9   17.75    2.05
   2   6  -9   19.36    1.71
   0  -6  -9    0.54    0.22
   0  -6   9    0.71    0.53
   0  -6  -9   -0.19    1.66
   0  -6   9    0.97    0.25
   2  -6   9    6.76    0.58
  -2  -6  -9    7.63    1.40
   2  -6   9    6.72    0.87
  -2   6  -9    7.26    1.08
  -4  -6  -9   21.31    3.89
   4  -6   9   21.11    1.41
  -4  -6  -9   19.45    1.83
  -4   6  -9   21.66    1.92
   6  -6   9    3.59    0.50
  -6  -6  -9    3.68    1.19
  -6   6  -9    2.45    0.92
   8  -6   9    2.59    1.04
  -8  -6  -9    0.16    3.15
  -8   6  -9    2.49    2.37
  10  -6   9    0.62    1.38
 -10  -6  -9    1.93    1.15
  12  -6   9   -0.07    0.45
 -12   6  -9   -0.92    0.98
 -14  -6  -9    2.46    1.20
  14  -6   9    1.37    0.68
  16  -6   9    7.41    0.85
 -16  -6  -9    8.45    1.49
 -16   6  -9    5.07    1.38
 -18  -6  -9    0.99    1.59
  18  -6   9    2.21    0.72
 -18   6  -9    3.46    1.15
  20  -6   9    4.52    0.74
  22  -6   9    0.75    0.57
 -22   6  -9    1.61    1.25
  24  -6   9   -0.03    0.93
 -24   6  -9   -0.56    1.26
 -29  -7   9    5.29    1.43
  29  -7  -9    3.04    0.70
 -27  -7   9    8.57    1.27
  27  -7  -9    8.35    0.93
 -25  -7   9    7.68    1.14
  25  -7  -9    6.69    0.81
  23  -7  -9    5.13    0.70
 -23  -7   9    5.18    1.07
 -21  -7   9   15.73    1.58
  21  -7  -9   11.23    1.11
  21  -7  -9   15.84    2.03
  19  -7  -9   14.69    1.86
 -19  -7   9   16.78    1.71
  19  -7  -9   16.63    1.23
 -17  -7   9    5.14    0.99
  17  -7  -9    5.28    1.24
 -15  -7   9   40.58    2.99
  15  -7  -9   37.28    2.37
  15  -7  -9   32.47    3.25
 -13  -7   9    7.64    1.10
  13  -7  -9    5.38    0.60
  13  -7  -9    6.88    1.38
  13   7  -9    7.87    1.17
  11  -7  -9   12.70    0.97
 -11  -7   9   14.74    1.51
  11  -7  -9   12.23    1.77
  11   7  -9   14.90    1.58
   9  -7  -9    2.45    1.00
   9  -7  -9    1.36    0.30
   7  -7  -9    5.08    0.46
   7  -7  -9    7.47    1.46
   5  -7  -9    6.00    1.31
  -5  -7   9    7.54    1.01
   5   7  -9    6.38    1.17
  -3  -7   9    9.35    1.22
   3  -7  -9    9.54    1.64
  -1  -7   9    1.32    0.65
   1  -7  -9    1.74    1.13
  -1  -7  -9    3.61    1.40
  -1   7  -9    6.35    1.16
  -3  -7  -9   42.87    5.20
  -3   7  -9   52.62    3.88
  -5  -7  -9    6.02    1.44
  -5   7  -9    7.85    1.26
  -7  -7  -9   16.45    2.17
   7  -7   9   19.75    1.35
  -7   7  -9   20.74    2.05
   9  -7   9    5.30    0.62
  -9  -7  -9    4.90    1.62
  -9   7  -9    3.08    1.33
  11  -7   9    9.74    0.89
 -11  -7  -9    6.73    1.69
 -11   7  -9   12.78    1.60
  13  -7   9   23.25    1.71
 -13  -7  -9   23.19    2.70
 -13   7  -9   23.14    2.35
 -15  -7  -9    2.80    2.65
  15  -7   9    3.16    0.62
  17  -7   9   11.31    1.03
 -17  -7  -9    7.47    1.66
 -17   7  -9    8.99    1.52
  19  -7   9   10.13    1.00
 -19   7  -9    8.22    1.58
 -22  -8   9   12.38    1.52
  20  -8  -9    2.12    0.58
 -20  -8   9    3.77    1.61
  20  -8  -9    2.69    1.39
  18  -8  -9    4.66    1.23
 -16  -8   9    5.02    1.04
  16  -8  -9    4.70    1.70
  14  -8  -9    1.00    1.55
 -12  -8   9    9.52    1.36
  12  -8  -9   10.67    1.73
 -10  -8   9    4.72    1.70
  10  -8  -9    0.14    1.72
  10   8  -9    2.71    2.39
   8  -8  -9    0.14    1.19
  -8  -8   9    2.30    1.04
   8   8  -9    2.69    1.17
   6  -8  -9    1.73    1.40
   6   8  -9    1.14    0.98
   4  -8  -9   -1.84    1.24
  -4  -8   9    1.18    0.88
   4   8  -9    0.07    0.93
   2  -8  -9    3.14    1.30
   0  -8  -9    3.76    1.48
   0   8  -9    5.35    1.17
  -2  -8  -9    1.88    1.53
  -2   8  -9    6.48    1.32
  -4  -8  -9   -0.65    2.02
  -4   8  -9    0.57    0.99
  -6  -8  -9    8.01    1.71
  -6   8  -9    8.56    1.48
  -8  -8  -9    0.29    1.28
  -8   8  -9    1.67    1.15
 -10   8  -9   -0.28    1.19
 -12  -8  -9    9.02    2.10
 -12   8  -9    9.89    1.54
 -14  -8  -9   -1.55    1.38
 -11  -9   9    0.11    2.81
  11  -9  -9    5.96    2.81
  -9  -9   9    9.92    1.55
   9  -9  -9   12.05    1.82
   7  -9  -9    9.16    1.69
   7   9  -9    7.87    2.09
   5  -9  -9    7.66    1.71
   5   9  -9    9.46    1.47
   3  -9  -9   15.53    2.23
   3   9  -9   14.91    1.86
   1  -9  -9    4.19    1.52
   1   9  -9    1.76    1.06
  -1  -9  -9   12.13    2.40
  -1   9  -9   12.81    2.01
  -3  -9  -9    3.77    1.40
  -3   9  -9    1.66    1.53
 -42   0  10   39.72    2.92
  40   0 -10   26.15    2.00
  38   0 -10   33.78    2.17
 -38   0  10   25.92    2.20
 -38   0  10   26.97    2.33
  36   0 -10   43.16    2.78
 -36   0  10   40.95    3.09
 -36   0  10   37.79    2.82
 -34   0  10   10.55    1.11
 -34   0  10    8.63    1.07
  34   0 -10    9.58    0.95
 -32   0  10   93.12    6.37
  32   0 -10   97.59    5.71
 -32   0  10   85.60    5.72
 -30   0  10    6.25    0.85
  30   0 -10    6.14    0.74
 -30   0  10    7.15    0.91
  28   0 -10  173.44   10.00
 -28   0  10  167.68   11.15
 -28   0  10  160.28   10.02
  26   0 -10   64.72    3.74
 -26   0  10   54.97    3.74
  24   0 -10   63.75    3.77
 -24   0  10   58.00    3.78
  22   0 -10   99.40    5.57
 -22   0  10   84.69    5.56
  20   0 -10   50.80    3.09
 -20   0  10   44.88    2.97
 -18   0  10  339.98   19.78
  18   0 -10  314.51   19.76
  18   0 -10  356.72   21.58
  16   0 -10   24.84    1.62
  16   0 -10   25.29    1.85
  14   0 -10  290.83   16.66
  14   0 -10  276.63   18.97
  12   0 -10   91.79    5.56
  12   0 -10   94.70    6.14
  10   0 -10  234.71   16.75
  10   0 -10  218.26   13.24
   8   0 -10   21.36    1.67
   8   0 -10   21.82    1.42
   6   0 -10  246.58   16.98
   6   0 -10  224.60   13.78
   4   0 -10  583.09   47.42
   4   0 -10  548.85   32.85
   2   0 -10    2.97    0.49
  -2   0  10    3.11    0.42
   2   0 -10    4.34    2.01
   0   0  10  161.76    9.08
   0   0 -10  146.32    9.11
   0   0 -10  151.89   15.10
   2   0  10   28.47    1.76
  -2   0 -10   27.30    9.14
  -2   0 -10   26.61    1.80
  -4   0 -10  177.12   10.23
   4   0  10  167.48   10.17
  -6   0 -10   45.96   17.26
   6   0  10   47.02    3.21
  -6   0 -10   44.95    2.84
   6   0  10   42.32    2.99
  -8   0 -10  281.29   16.04
   8   0  10  242.14   20.01
   8   0  10  286.02   15.98
  10   0  10   43.47    2.66
 -10   0 -10   43.82    2.74
  10   0  10   36.94    2.82
 -10   0 -10   45.55    3.42
  12   0  10  207.13   11.66
 -12   0 -10  194.11   23.33
 -12   0 -10  186.85   11.71
 -14   0 -10  120.35   13.38
  14   0  10  111.27    6.88
 -14   0 -10  114.96    6.96
 -16   0 -10   92.90    8.57
 -16   0 -10   87.04    5.62
  16   0  10   93.99    5.56
  18   0  10  132.73    8.03
 -18   0 -10  129.16    8.10
 -18   0 -10  140.42   11.57
  20   0  10    1.63    0.52
 -20   0 -10    0.35    0.64
 -20   0 -10    1.16    0.65
  22   0  10   18.43    1.43
 -24   0 -10    0.16    0.66
  24   0  10    0.57    0.53
  26   0  10   14.39    1.32
 -26   0 -10   18.48    1.55
 -28   0 -10    9.95    1.55
  28   0  10   10.20    1.07
  30   0  10   24.29    1.91
 -30   0 -10   25.58    2.10
  32   0  10   14.51    3.35
 -32   0 -10   19.44    6.00
  43  -1 -10    7.44    1.40
 -43  -1  10    8.91    1.17
 -43   1  10    9.44    1.25
  41  -1 -10    5.98    0.85
 -41  -1  10    4.86    0.94
 -39  -1  10   14.76    1.44
  39  -1 -10   14.63    1.37
 -39   1  10   14.96    1.47
 -37  -1  10   31.99    2.39
  37  -1 -10   26.99    2.08
 -37  -1  10   29.43    2.19
 -37   1  10   28.05    2.19
  37   1 -10   27.56    2.05
 -35  -1  10   15.72    1.30
 -35  -1  10   12.07    1.37
  35  -1 -10   12.93    1.20
 -35   1  10   14.86    1.29
 -35   1  10   12.40    1.28
  35   1 -10   11.02    1.12
 -33  -1  10   21.97    1.95
  33  -1 -10   23.39    1.73
 -33  -1  10   25.89    1.83
 -33   1  10   24.17    1.91
 -33   1  10   22.90    1.79
  33   1 -10   22.46    1.70
  31  -1 -10   31.67    2.22
 -31  -1  10   29.35    2.49
  31   1 -10   31.88    2.20
 -31   1  10   38.03    2.33
  29  -1 -10   39.20    2.67
 -29  -1  10   41.47    3.03
 -29  -1  10   40.83    2.69
 -29   1  10   40.38    2.72
  29   1 -10   41.55    2.64
 -27  -1  10   23.90    1.95
 -27  -1  10   26.51    1.76
 -27   1  10   22.96    1.75
 -25  -1  10   31.22    2.45
  25  -1 -10   33.48    2.17
 -25  -1  10   32.99    2.17
  25   1 -10   34.98    2.15
 -25   1  10   30.45    2.18
 -23  -1  10   17.49    1.20
  23  -1 -10   15.28    1.20
 -23  -1  10   14.66    1.36
 -23   1  10   16.35    1.24
  23   1 -10   15.63    1.15
 -21  -1  10   51.61    3.54
 -21  -1  10   49.51    3.14
  21  -1 -10   51.07    3.15
 -21   1  10   48.79    3.17
  21   1 -10   51.18    3.13
  19  -1 -10   28.98    3.57
 -19  -1  10   27.81    6.69
  19   1 -10   29.54    3.78
  19   1 -10   30.25    6.46
 -19   1  10   24.55    5.72
  17  -1 -10   78.42    4.85
  17   1 -10   77.11    5.01
  17   1 -10   83.50    9.62
  15  -1 -10   44.15    2.76
  15   1 -10   45.31    2.74
  13  -1 -10   28.14    1.79
  13  -1 -10   29.86    2.07
  13   1 -10   26.04    5.14
  13   1 -10   26.37    1.77
  11  -1 -10  125.21    8.36
  11  -1 -10  131.99    7.59
  11   1 -10  131.52    7.90
  11   1 -10  118.17   13.29
   9  -1 -10   -0.65    0.85
   9  -1 -10    0.18    1.19
   9   1 -10    0.69    0.69
   9   1 -10   -0.09    1.71
   7  -1 -10  180.88   12.81
   7  -1 -10  187.32   14.44
   7   1 -10  181.31   12.49
   7   1 -10  208.22   21.22
   5  -1 -10   57.83    3.64
   5  -1 -10   58.46    4.45
   5   1 -10   66.68    4.91
   5   1 -10   58.59    3.64
   3  -1 -10   97.30    5.93
   3  -1 -10  102.23    7.13
   3   1 -10   89.06    5.91
   3   1 -10  109.95    7.16
  -1  -1  10  238.42   14.63
   1  -1 -10  250.53   21.94
   1  -1 -10  254.72   14.67
  -1   1  10  260.23   14.64
   1   1 -10  253.76   29.14
   1   1 -10  240.95   14.66
   1  -1  10   73.52    4.82
  -1  -1 -10   77.36   18.21
  -1  -1 -10   80.56    4.67
   1   1  10   71.20    4.82
  -1   1 -10   82.01    7.60
  -1   1 -10   79.02    4.67
   3  -1  10    7.90    2.73
  -3  -1 -10    8.79   10.17
  -3  -1 -10   10.34    6.30
  -3   1 -10    8.06    2.21
  -3   1 -10    8.32    1.85
   3   1  10    8.75   11.52
  -5  -1 -10  157.33   26.70
  -5  -1 -10  149.25    9.61
   5  -1  10  144.86    9.27
  -5   1 -10  140.76   19.67
  -5   1 -10  151.38    8.87
   5   1  10  150.25   10.43
  -7  -1 -10   24.35    1.75
  -7  -1 -10   25.11    2.26
   7  -1  10   28.57    1.89
  -7   1 -10   25.03    1.77
   7   1  10   29.18    2.17
  -7   1 -10   21.87    2.04
   9  -1  10   86.51    5.19
  -9  -1 -10   85.40    9.48
  -9  -1 -10   82.87    5.24
  -9   1 -10   84.83    5.26
  -9   1 -10   81.33   10.84
   9   1  10   90.44    5.19
  11  -1  10    4.78    2.97
 -11  -1 -10    3.19    2.05
  11   1  10    4.52    3.16
 -11   1 -10    3.69    3.71
  13  -1  10   54.84    3.86
 -13  -1 -10   53.74    4.72
 -13  -1 -10   52.12    3.38
 -13   1 -10   49.64    4.81
 -13   1 -10   54.88    3.43
  13   1  10   51.87    3.86
  15  -1  10   63.06    4.05
 -15  -1 -10   71.83    4.16
 -15  -1 -10   65.47    5.24
 -15   1 -10   65.84    4.16
  15   1  10   61.33    4.09
 -15   1 -10   63.24    5.97
 -17  -1 -10   74.64    4.73
 -17  -1 -10   71.08    5.05
  17  -1  10   80.55    4.67
  17   1  10   84.04    4.67
 -17   1 -10   68.96    5.79
 -17   1 -10   70.18    4.72
 -19  -1 -10   15.72    1.30
  19  -1  10   10.87    1.31
 -19  -1 -10   13.91    1.28
 -19   1 -10   15.06    1.41
  19   1  10   11.47    1.25
  21  -1  10   24.66    1.86
 -21  -1 -10   25.62    1.91
  21   1  10   21.99    1.76
 -21   1 -10   27.11    2.19
 -21   1 -10   27.92    1.98
  23  -1  10    6.46    0.76
 -23  -1 -10    6.49    0.91
 -23   1 -10    6.30    0.90
  23   1  10    5.35    0.72
 -25  -1 -10   13.17    1.42
  25  -1  10   14.79    1.29
  25   1  10   18.16    1.34
 -25   1 -10   14.39    1.42
  27  -1  10    0.59    0.57
 -27  -1 -10    1.86    0.87
 -27   1 -10   -0.56    0.88
  27   1  10    0.61    0.56
  29  -1  10    1.89    0.74
 -29   1 -10    3.30    0.90
  31  -1  10   19.30    1.68
 -31  -1 -10   19.65    1.86
 -31   1 -10   22.28    1.91
  42  -2 -10    3.64    0.75
 -42   2  10    0.63    1.01
 -40  -2  10    2.08    1.47
 -38  -2  10   19.96    1.90
 -38  -2  10   21.04    1.75
  38  -2 -10   22.79    1.74
 -38   2  10   22.36    1.80
 -36  -2  10    3.68    0.81
 -36  -2  10    5.78    0.87
 -36   2  10    4.10    0.83
  34  -2 -10   28.18    2.10
 -34  -2  10   32.12    2.15
 -34  -2  10   29.62    2.41
 -34   2  10   28.50    2.19
  32  -2 -10    2.51    0.63
 -32  -2  10    3.31    0.63
 -32   2  10    3.66    0.74
  30  -2 -10  102.57    6.16
 -30  -2  10   98.48    6.14
 -30  -2  10  101.78    6.92
  30   2 -10  102.82    6.10
 -30   2  10   95.32    6.19
 -28  -2  10   18.01    1.54
  28  -2 -10   14.22    1.26
 -28  -2  10   18.05    1.31
  28   2 -10   15.57    1.21
 -28   2  10   18.52    1.38
  26  -2 -10  107.45    6.67
 -26  -2  10  107.78    6.65
 -26  -2  10  115.40    7.50
  26   2 -10  113.05    6.62
 -26   2  10  106.04    6.71
  24  -2 -10    5.77    0.63
  24   2 -10    5.53    0.58
 -24   2  10    5.20    0.68
  22  -2 -10   17.30    1.51
  22  -2 -10   19.40    1.33
 -22  -2  10   17.64    1.53
 -22  -2  10   18.21    1.29
 -22   2  10   17.03    1.35
  22   2 -10   20.39    1.28
  20  -2 -10  161.03    8.79
 -20  -2  10  135.27    8.72
 -20  -2  10  136.49    9.79
  20  -2 -10  145.76   11.49
  20   2 -10  157.01    8.73
  20   2 -10  150.78    9.52
 -20   2  10  143.67    8.79
 -18  -2  10   25.44    3.89
 -18  -2  10   24.37    1.66
  18  -2 -10   26.43    1.72
  18  -2 -10   24.58    2.02
  18   2 -10   29.48    3.08
 -18   2  10   24.57    1.72
  18   2 -10   26.76    1.65
  16  -2 -10  146.98   13.98
  16  -2 -10  163.28    9.53
 -16  -2  10  158.21   10.65
  16   2 -10  169.77   11.54
  16   2 -10  162.79    9.48
  14  -2 -10    6.83    0.61
 -14  -2  10    6.48    3.78
 -14  -2  10    6.30    0.51
  14   2 -10    5.47    0.50
  14   2 -10    5.64    1.11
 -12  -2  10  151.96   11.78
 -12  -2  10  143.21   10.54
  12  -2 -10  161.38    9.24
  12   2 -10  162.52    9.20
  12   2 -10  168.62   26.35
 -10  -2  10   27.28    5.65
 -10  -2  10   27.74    1.82
  10  -2 -10   29.62    1.85
  10   2 -10   31.60    3.87
  10   2 -10   28.82    1.80
  -8  -2  10  286.08   20.46
   8  -2 -10  302.92   17.88
   8  -2 -10  321.65   23.56
  -8  -2  10  298.00   21.14
   8   2 -10  324.58   46.76
   8   2 -10  311.76   17.86
   6  -2 -10   56.58    4.05
  -6  -2  10   50.45    3.33
  -6  -2  10   50.58    4.40
   6  -2 -10   56.61    3.36
   6   2 -10   57.59    3.34
   6   2 -10   59.53    4.99
   4  -2 -10  111.88    8.12
  -4  -2  10  119.33    6.42
  -4  -2  10  106.17   10.74
  -4  -2  10   98.07    6.42
   4  -2 -10   99.92    6.42
   4   2 -10  110.29   17.33
   4   2 -10  111.62    6.43
   2  -2 -10  157.08   10.48
  -2  -2  10  190.76   18.11
  -2  -2  10  187.96   10.47
   2   2 -10  181.86   10.50
   0  -2 -10  221.20   12.90
   0  -2  10  210.79   12.93
   0  -2  10  226.29   23.26
   0   2 -10  213.60   12.97
   0   2 -10  251.33   32.21
   2  -2  10  232.18   13.03
   2  -2  10  192.49   15.98
  -2  -2 -10  226.90   13.06
   2   2  10  226.65   13.03
  -2   2 -10  224.60   13.08
  -4  -2 -10    6.98    0.66
   4  -2  10    7.87    2.70
  -4  -2 -10    6.66    1.61
  -4   2 -10    5.92    0.70
  -4   2 -10    4.73    3.24
   4   2  10    7.87    0.62
  -6  -2 -10  262.46   26.47
  -6  -2 -10  261.55   14.88
   6  -2  10  241.78   14.95
  -6   2 -10  231.34   23.10
  -6   2 -10  245.37   14.89
   6   2  10  266.06   14.83
  -8  -2 -10   17.55    1.40
  -8  -2 -10   18.97    2.89
   8  -2  10   21.81    1.41
  -8   2 -10   17.58    1.69
   8   2  10   22.93    1.38
  -8   2 -10   19.42    1.48
  10  -2  10   98.35    5.67
 -10  -2 -10   93.94    7.96
 -10  -2 -10   91.33    5.68
 -10   2 -10   89.19   10.71
  10   2  10   93.42    5.62
 -10   2 -10   91.61    5.72
 -12  -2 -10   53.35    4.08
 -12  -2 -10   56.35    3.53
  12  -2  10   50.33    3.45
 -12   2 -10   55.43    3.46
 -12   2 -10   47.64    5.87
  12   2  10   53.94    3.80
 -14  -2 -10   14.45    1.22
 -14  -2 -10   14.12    1.23
 -14  -2 -10   15.72    1.44
  14  -2  10   13.99    1.15
 -14   2 -10   12.66    1.43
 -14   2 -10   15.51    1.28
  14   2  10   14.69    1.12
 -16  -2 -10   62.75    4.68
  16  -2  10   63.06    3.90
[truncated: 457,056 more chars]
