# Supplementary material for: Crystal structure of {6,6′-dihy­droxy-2,2′-[imino­bis­(propane-1,3-diyl­nitrilo­methanylyl­idene)]diphenolato-κ5 O 1,N,N′,N′′,O 1′}copper(II)
Source: Acta Crystallogr E Crystallogr Commun. 2015 Oct 24;71(Pt 11):m203–4. doi: 10.1107/S2056989015019684 (PMC4645064; doi:10.1107/S2056989015019684)
Supplement: Supplementary file 2 [file e-71-0m203-Isup2.hkl]

data_I                                                                          
_shelx_title ' 9275sadabs in Cc'                                                
_shelx_refln_list_code          4                                               
_shelx_F_calc_maximum      307.49                                               
_exptl_crystal_F_000      1800.00                                               
_reflns_d_resolution_high  0.6508                                               
                                                                                
loop_                                                                           
 _space_group_symop_operation_xyz                                               
 'x, y, z'                                                                      
 'x, -y, z+1/2'                                                                 
 'x+1/2, y+1/2, z'                                                              
 'x+1/2, -y+1/2, z+1/2'                                                         
                                                                                
_cell_length_a    28.4747                                                       
_cell_length_b     6.1858                                                       
_cell_length_c    22.9246                                                       
_cell_angle_alpha  90.000                                                       
_cell_angle_beta  114.792                                                       
_cell_angle_gamma  90.000                                                       
                                                                                
_shelx_F_squared_multiplier     1.000                                           
                                                                                
loop_                                                                           
 _refln_index_h                                                                 
 _refln_index_k                                                                 
 _refln_index_l                                                                 
 _refln_F_squared_calc                                                          
 _refln_F_squared_meas                                                          
 _refln_F_squared_sigma                                                         
 _refln_observed_status                                                         
  17   1 -35       1055.58       1248.18       112.28 o                         
  19   1 -35         20.55        297.44        72.43 o                         
   8   0 -34        786.62        732.53       108.45 o                         
  10   0 -34         24.57         22.89        70.49 o                         
  12   0 -34        745.47        733.90        96.62 o                         
  14   0 -34        902.08        768.37        88.43 o                         
  16   0 -34       2085.35       2120.76       146.06 o                         
  18   0 -34       4511.34       5286.40       280.56 o                         
  20   0 -34       1760.65       2246.52       184.86 o                         
  22   0 -34       3988.36       4061.25       225.96 o                         
  24   0 -34        404.39        766.65       209.81 o                         
  26   0 -34       2513.03       2148.18       139.52 o                         
  28   0 -34        284.91        181.73        81.34 o                         
   9   1 -34        283.77        173.99        80.89 o                         
  11   1 -34        350.95        306.62        80.84 o                         
  13   1 -34        535.99        529.31        59.02 o                         
  15   1 -34        185.11        250.01        48.83 o                         
  17   1 -34        502.12        467.78        60.34 o                         
  19   1 -34       1320.75       1446.08        82.36 o                         
  21   1 -34        964.95        881.22        70.55 o                         
  23   1 -34        261.14        124.55        93.62 o                         
  25   1 -34       1077.70       1026.06        84.19 o                         
  27   1 -34        913.55        881.68       110.24 o                         
  12   2 -34        488.81        736.21        91.26 o                         
  14   2 -34       3058.99       3037.81       174.47 o                         
  16   2 -34        512.93       1039.17       107.37 o                         
  18   2 -34       1092.11        848.60       117.91 o                         
  20   2 -34        448.34        458.30        66.81 o                         
  22   2 -34       1013.82        956.21        83.68 o                         
   5   1 -33        862.10        576.69       114.98 o                         
   7   1 -33        749.28        850.14        64.00 o                         
   9   1 -33         68.89        118.14        53.55 o                         
  11   1 -33        442.03        546.46        92.21 o                         
  13   1 -33        529.91        651.42        74.06 o                         
  15   1 -33       2158.81       2245.77       105.08 o                         
  17   1 -33        229.32        741.40        61.05 o                         
  19   1 -33       1907.59       2016.15       128.77 o                         
  21   1 -33        308.15        621.03        73.25 o                         
  23   1 -33        981.39       1042.95        67.68 o                         
  25   1 -33         98.38        160.06        60.62 o                         
  27   1 -33        819.71        687.45        67.60 o                         
  29   1 -33        299.53        203.52        74.31 o                         
   8   2 -33         85.32         -4.82       123.89 o                         
  10   2 -33        697.26        850.74        80.56 o                         
  12   2 -33         83.22        416.80       121.27 o                         
  14   2 -33        265.41        438.78        67.48 o                         
  16   2 -33          0.18          3.42        70.21 o                         
  18   2 -33        114.89         60.26        81.83 o                         
  20   2 -33          7.67        -29.35        53.42 o                         
  22   2 -33         93.97         99.41        49.58 o                         
  24   2 -33        924.15        780.29        87.57 o                         
  26   2 -33         75.42        255.35       168.59 o                         
  28   2 -33         99.52         -6.20        69.06 o                         
  13   3 -33       2008.88       1930.89       116.90 o                         
  15   3 -33       1251.61       1507.21       136.12 o                         
  17   3 -33        748.24        905.57        82.52 o                         
  19   3 -33        773.49        699.42        82.85 o                         
  21   3 -33        267.73        650.59        80.96 o                         
  23   3 -33       1191.29       1339.48       133.59 o                         
   2   0 -32        373.44        300.70        81.83 o                         
   4   0 -32        122.58        131.26        63.88 o                         
   6   0 -32        474.87        317.12        72.31 o                         
   8   0 -32        446.75        360.84        79.86 o                         
  10   0 -32        973.98        769.40       109.93 o                         
  12   0 -32         21.03        -47.26       133.10 o                         
  14   0 -32       1828.77       1685.13       126.84 o                         
  16   0 -32       1030.88       1014.98        99.89 o                         
  18   0 -32       3313.07       3262.80       193.52 o                         
  20   0 -32        476.53        610.97       119.30 o                         
  22   0 -32       1929.01       1900.14       138.52 o                         
  24   0 -32        628.11        630.98        97.61 o                         
  26   0 -32        880.53        833.88        82.77 o                         
  28   0 -32        543.34        523.08        72.24 o                         
  30   0 -32       1087.13       1140.15       102.73 o                         
  32   0 -32        445.53        465.92        73.78 o                         
   1   1 -32       1259.25       1358.34        81.54 o                         
   3   1 -32        980.13        818.63        62.71 o                         
   5   1 -32        151.40         18.03        70.58 o                         
   7   1 -32       1695.35       1638.99       114.13 o                         
   9   1 -32        375.14        386.17        55.50 o                         
  11   1 -32        483.00        493.57        86.13 o                         
  13   1 -32       1005.87       1269.44        92.67 o                         
  15   1 -32        836.26        995.92        90.08 o                         
  17   1 -32        894.99        782.39        65.81 o                         
  19   1 -32       1679.79       1618.00        84.50 o                         
  21   1 -32        700.72        791.20        61.50 o                         
  23   1 -32        541.91        549.06        53.78 o                         
  25   1 -32       1835.65       1870.59        91.24 o                         
  27   1 -32        563.90        489.06        52.57 o                         
  29   1 -32        357.50        275.45        71.95 o                         
  31   1 -32        917.92        788.62        82.82 o                         
   4   2 -32        855.86        784.61        68.38 o                         
   6   2 -32       2017.82       1838.27        93.46 o                         
   8   2 -32       1532.67       1515.46        85.10 o                         
  10   2 -32        576.41        631.41        72.40 o                         
  12   2 -32       1723.69       1656.74        87.38 o                         
  14   2 -32        342.00        457.44        57.87 o                         
  16   2 -32       3389.17       3304.67       163.60 o                         
  18   2 -32        263.56        548.94        68.01 o                         
  20   2 -32       1410.10       1362.21       110.31 o                         
  22   2 -32         32.58        171.91        55.16 o                         
  24   2 -32       2290.22       2116.22       118.83 o                         
  26   2 -32       1815.59       1819.23       133.87 o                         
  28   2 -32        214.28        276.96        82.71 o                         
  30   2 -32       1773.52       1594.22       146.90 o                         
   7   3 -32        623.95        706.63       156.33 o                         
   9   3 -32        605.75        673.11        90.69 o                         
  11   3 -32        452.67        516.14        67.93 o                         
  13   3 -32       1039.84        897.49        81.92 o                         
  15   3 -32        705.97        800.90        89.78 o                         
  17   3 -32        839.96        956.02        82.63 o                         
  19   3 -32         72.01         65.53        85.06 o                         
  21   3 -32        953.02        933.93       135.56 o                         
  23   3 -32         92.14        -48.83        63.53 o                         
  25   3 -32        764.00        886.66       133.59 o                         
  27   3 -32        211.55         73.24        58.53 o                         
  -1   1 -31       1640.56       1702.72       107.17 o                         
   1   1 -31        591.55        603.14        56.47 o                         
   3   1 -31       1039.27       1048.82        74.85 o                         
   5   1 -31        589.13        522.55        62.51 o                         
   7   1 -31        586.35        703.33        71.61 o                         
   9   1 -31        143.42        484.57        55.89 o                         
  11   1 -31        282.54        585.99        63.43 o                         
  13   1 -31       1659.40       1977.75       120.10 o                         
  15   1 -31       1322.38       1515.87        82.30 o                         
  17   1 -31       1409.44       1693.31        86.74 o                         
  19   1 -31        406.29        709.84        70.30 o                         
  21   1 -31       1109.67       1317.64        75.28 o                         
  23   1 -31       2115.93       2392.10       107.03 o                         
  25   1 -31       1834.74       1755.29       102.64 o                         
  27   1 -31        397.67        406.03        68.97 o                         
  29   1 -31         58.16        -71.43        71.43 o                         
  31   1 -31        442.57        550.98        72.96 o                         
  33   1 -31        360.38        373.66       110.42 o                         
   0   2 -31        255.69        271.80        84.60 o                         
   2   2 -31        307.52        407.81        53.43 o                         
   4   2 -31        111.15         88.09        46.51 o                         
   6   2 -31        125.59         83.60        62.60 o                         
   8   2 -31        116.18        222.97        46.62 o                         
  10   2 -31         84.29         90.07        44.57 o                         
  12   2 -31        144.43        243.52        70.00 o                         
  14   2 -31         74.10        103.88       107.46 o                         
  16   2 -31          3.53        -18.32        53.24 o                         
  18   2 -31         46.40         51.65        56.90 o                         
  20   2 -31        513.58        470.84        95.18 o                         
  22   2 -31        117.38         84.89        53.25 o                         
  24   2 -31        138.27         49.35        92.71 o                         
  26   2 -31        680.89        576.13        76.60 o                         
  28   2 -31        558.14        601.40        85.34 o                         
  30   2 -31        259.81        230.70        75.92 o                         
  32   2 -31        184.99         51.27        64.08 o                         
   3   3 -31        527.41        547.21        78.39 o                         
   5   3 -31       1441.62       1521.13       104.52 o                         
   7   3 -31       1705.77       1647.11       110.14 o                         
   9   3 -31        650.27        670.42       104.51 o                         
  11   3 -31       2046.77       2135.93       121.59 o                         
  13   3 -31        343.26        494.08        80.40 o                         
  15   3 -31       1362.61       1413.32        95.58 o                         
  17   3 -31       1428.78       1763.31       109.87 o                         
  19   3 -31        615.37        965.40        80.41 o                         
  21   3 -31        425.14        506.28        75.42 o                         
  23   3 -31        879.11        836.63        92.11 o                         
  25   3 -31        565.01        550.91       130.63 o                         
  27   3 -31       2905.25       2693.06       161.43 o                         
   8   4 -31        147.69         92.87        67.37 o                         
  10   4 -31         28.03        -91.23        91.23 o                         
  12   4 -31         15.21        257.32       135.07 o                         
  14   4 -31        190.38        335.21       167.60 o                         
  16   4 -31         94.47         55.32        82.75 o                         
  18   4 -31         26.72        202.48        98.85 o                         
  20   4 -31        471.46        479.32        67.58 o                         
  22   4 -31        337.85        383.15        66.37 o                         
  24   4 -31        156.60         84.49        52.12 o                         
  -4   0 -30       2389.53       2068.97       146.63 o                         
  -2   0 -30       3087.95       2997.43       246.48 o                         
   0   0 -30        560.55        608.18        86.74 o                         
   2   0 -30       2101.30       1995.12       137.85 o                         
   4   0 -30        290.79        109.44       123.24 o                         
   6   0 -30       1820.44       1688.11       123.89 o                         
   8   0 -30       1229.92       1297.87       106.13 o                         
  10   0 -30       1769.90       2064.19       140.54 o                         
  12   0 -30       3636.04       3586.63       202.44 o                         
  14   0 -30       1584.99       1862.70       211.97 o                         
  16   0 -30       1615.04       1862.98       131.39 o                         
  18   0 -30        632.81        983.28       133.59 o                         
  20   0 -30       4950.03       5088.57       265.72 o                         
  22   0 -30        100.58        220.62       110.32 o                         
  24   0 -30       2750.48       2607.42       178.45 o                         
  26   0 -30        266.53         94.72        59.63 o                         
  28   0 -30       2088.35       2156.43       135.23 o                         
  30   0 -30        208.64         97.10        58.17 o                         
  32   0 -30        274.46        252.20       128.17 o                         
  34   0 -30        645.99        481.12        79.86 o                         
  36   0 -30         37.96          6.90        97.61 o                         
  -3   1 -30       1119.24       1136.42        75.84 o                         
  -1   1 -30        259.92        304.74        79.92 o                         
   1   1 -30       2314.42       2205.88       103.63 o                         
   3   1 -30        944.63        908.47        73.62 o                         
   5   1 -30        275.06        326.81        63.07 o                         
   7   1 -30        740.67        576.29        71.15 o                         
   9   1 -30       1271.69       1150.88        71.86 o                         
  11   1 -30        598.47        827.30        64.02 o                         
  13   1 -30        697.85        796.32        62.34 o                         
  15   1 -30       1365.82       1332.74        74.78 o                         
  17   1 -30        509.14        625.81        79.69 o                         
  19   1 -30       1461.30       1426.34        85.81 o                         
  21   1 -30         74.72         71.14        41.26 o                         
  23   1 -30        423.17        441.62        50.73 o                         
  25   1 -30        748.13        664.82        59.27 o                         
  27   1 -30        513.56        544.13        63.75 o                         
  29   1 -30        277.75        273.99        46.11 o                         
  31   1 -30         34.26         54.06        77.39 o                         
  33   1 -30        985.50        898.16       106.48 o                         
  35   1 -30        228.17        108.45       116.34 o                         
  -2   2 -30        238.10        206.93        66.99 o                         
   0   2 -30       1669.24       1619.28        87.14 o                         
   2   2 -30        336.23        269.41       103.03 o                         
   4   2 -30       6227.71       6015.04       216.36 o                         
   6   2 -30        316.98        243.52       278.03 o                         
   8   2 -30       2787.35       2720.92       117.65 o                         
  10   2 -30        124.48        536.29        73.19 o                         
  12   2 -30       4187.75       4128.62       157.82 o                         
  14   2 -30       2832.28       3391.63       137.76 o                         
  16   2 -30        500.11        504.95        86.41 o                         
  18   2 -30       2091.53       1943.61        93.78 o                         
  20   2 -30        102.62        142.29       122.16 o                         
  22   2 -30       3209.23       3151.14       152.65 o                         
  24   2 -30        504.23        463.47        62.24 o                         
  26   2 -30       1665.05       1447.23       109.44 o                         
  28   2 -30       6810.93       6837.12       712.81 o                         
  30   2 -30        437.62        567.88        93.66 o                         
  32   2 -30       1519.60       1591.26       140.00 o                         
  34   2 -30        587.16        355.91        74.93 o                         
  -1   3 -30        639.05        615.52       130.95 o                         
   1   3 -30          9.89        -12.82        68.03 o                         
   3   3 -30        882.36        749.90        87.98 o                         
   5   3 -30         85.30        -46.32       133.62 o                         
   7   3 -30       1080.30       1035.95        87.08 o                         
   9   3 -30        620.41        501.04        77.89 o                         
  11   3 -30        748.33        550.47        70.53 o                         
  13   3 -30        518.74        532.34        69.51 o                         
  15   3 -30        315.04        243.52        78.87 o                         
  17   3 -30         94.57         54.54        81.11 o                         
  19   3 -30        155.15        226.35        59.00 o                         
  21   3 -30        118.52          6.63        77.89 o                         
  23   3 -30        435.02        442.18        71.40 o                         
  25   3 -30        397.48        339.19        81.83 o                         
  27   3 -30       1009.85        932.07       102.83 o                         
  29   3 -30        702.33        748.28       127.68 o                         
  31   3 -30       1711.02       1521.26       144.93 o                         
   4   4 -30         51.96          0.09        86.21 o                         
   6   4 -30       2580.17       2288.04       129.30 o                         
   8   4 -30        451.43        447.34       161.20 o                         
  10   4 -30       1879.00       1947.28       137.11 o                         
  12   4 -30       1872.33       1924.32       133.86 o                         
  14   4 -30       1362.62       1458.05       162.46 o                         
  16   4 -30       3461.94       3135.05       159.20 o                         
  18   4 -30        263.18        280.97        67.59 o                         
  20   4 -30       2401.32       2079.26       118.03 o                         
  22   4 -30        555.36        415.47        92.18 o                         
  24   4 -30       1179.12       1038.49        90.01 o                         
  26   4 -30        595.67        462.18        72.04 o                         
  28   4 -30       2913.78       2563.84       163.93 o                         
  -7   1 -29       1195.85       1221.39        86.38 o                         
  -5   1 -29        936.70       1206.79        77.96 o                         
  -3   1 -29        842.06       1021.84        71.58 o                         
  -1   1 -29       1632.89       1524.45        83.55 o                         
   1   1 -29       1624.51       1413.98        80.83 o                         
   3   1 -29       1640.01       1484.27        91.92 o                         
   5   1 -29       1108.90        941.37        66.69 o                         
   7   1 -29       1122.44       1078.91        70.04 o                         
   9   1 -29       2146.19       2128.16        99.22 o                         
  11   1 -29       1060.95       1159.98        80.69 o                         
  13   1 -29        760.76        846.58        65.67 o                         
  15   1 -29        812.07        947.66        81.91 o                         
  17   1 -29       1054.35       1150.06        73.57 o                         
  19   1 -29        818.53        998.11        64.23 o                         
  21   1 -29        672.65        758.29        56.58 o                         
  23   1 -29        566.84        673.51        53.35 o                         
  25   1 -29       1116.05       1208.21        78.83 o                         
  27   1 -29        935.82        822.19        67.45 o                         
  29   1 -29        165.01        101.05        48.91 o                         
  31   1 -29        197.48        241.44        56.84 o                         
  33   1 -29       1317.64       1327.04       129.15 o                         
  35   1 -29       1045.68       1308.30       129.15 o                         
  37   1 -29       1005.42       1023.38       150.84 o                         
  -4   2 -29        350.69        371.30        57.82 o                         
  -2   2 -29        721.61        593.67        59.06 o                         
   0   2 -29        186.46        165.76        66.75 o                         
   2   2 -29        366.63        346.59        69.38 o                         
   4   2 -29         52.12          1.67        46.19 o                         
   6   2 -29        294.31        302.37        52.59 o                         
   8   2 -29        520.12        550.40        55.20 o                         
  10   2 -29        269.22        208.59        80.50 o                         
  12   2 -29         74.18         -3.48       115.35 o                         
  14   2 -29        158.00        107.38        45.66 o                         
  16   2 -29        133.64        128.63        51.65 o                         
  18   2 -29        197.75        162.28        91.23 o                         
  20   2 -29        228.64        273.74        45.97 o                         
  22   2 -29        212.93        149.86        59.02 o                         
  24   2 -29        146.91        -69.01        69.01 o                         
  26   2 -29         23.16         -4.87        67.04 o                         
  28   2 -29        167.31         90.70        66.06 o                         
  30   2 -29        162.22        156.76        67.04 o                         
  32   2 -29       1062.57        928.73       106.48 o                         
  34   2 -29        295.50         65.07        68.03 o                         
  36   2 -29        525.82        528.45       128.17 o                         
  -3   3 -29       1134.10       1169.02        94.83 o                         
  -1   3 -29        494.40        647.10       113.02 o                         
   1   3 -29        978.96        981.07        81.13 o                         
   3   3 -29       1565.19       1516.13       152.16 o                         
   5   3 -29        296.56        259.29       149.86 o                         
   7   3 -29       1237.02       1169.12        89.81 o                         
   9   3 -29       1592.12       1548.79       102.87 o                         
  11   3 -29        567.58        686.49        74.74 o                         
  13   3 -29       1186.67       1351.60        94.53 o                         
  15   3 -29       1055.19       1155.75        88.04 o                         
  17   3 -29         75.64        415.07       130.14 o                         
  19   3 -29        821.78        913.94        96.21 o                         
  21   3 -29        236.66         39.44       114.37 o                         
  23   3 -29       1585.76       1567.83       149.86 o                         
  25   3 -29       1206.32       1054.53        94.86 o                         
  27   3 -29        610.43        695.78       118.80 o                         
  29   3 -29        473.58        386.27        68.03 o                         
  31   3 -29        115.05         13.80        65.07 o                         
  33   3 -29       1005.21       1007.60       112.39 o                         
   0   4 -29         40.88        196.41        69.63 o                         
   2   4 -29         44.20         29.58        72.96 o                         
   4   4 -29         73.63        159.14        54.86 o                         
   6   4 -29         56.75         40.06       105.00 o                         
   8   4 -29        381.37        360.89        64.82 o                         
  10   4 -29        240.49        360.84       132.11 o                         
  12   4 -29        124.98         86.62        78.38 o                         
  14   4 -29        110.13        314.51        76.90 o                         
  16   4 -29        291.38        382.74        61.40 o                         
  18   4 -29        251.15        304.72        70.99 o                         
  20   4 -29         20.65         -8.93        47.74 o                         
  22   4 -29        316.98        334.62        67.30 o                         
  24   4 -29         25.33         19.22        48.24 o                         
  26   4 -29        122.99         86.16        87.25 o                         
  28   4 -29         24.82         18.14        82.32 o                         
  30   4 -29        284.33        266.20        70.99 o                         
   7   5 -29        893.27       1023.32        95.83 o                         
   9   5 -29        284.55        227.87        93.21 o                         
  11   5 -29        763.42        671.84        72.80 o                         
  13   5 -29        820.84        745.12       167.11 o                         
  15   5 -29       1202.79       1255.64       107.03 o                         
  17   5 -29       1126.65       1305.78        93.41 o                         
  19   5 -29       1183.48       1419.44       145.53 o                         
  21   5 -29         76.82        323.48       114.27 o                         
  23   5 -29        531.63        443.66        79.86 o                         
  -8   0 -28       2114.24       1779.62       131.18 o                         
  -6   0 -28       5651.76       5211.54       271.33 o                         
  -4   0 -28        417.88        480.56        86.27 o                         
  -2   0 -28       3121.60       2789.02       169.13 o                         
   0   0 -28       6123.67       5784.72       295.76 o                         
   2   0 -28        590.96        373.66       118.31 o                         
   4   0 -28       5529.89       5266.85       272.13 o                         
   6   0 -28        467.89        164.65       137.04 o                         
   8   0 -28       2672.40       2641.62       162.68 o                         
  10   0 -28        410.51        527.53        79.86 o                         
  12   0 -28       3297.55       3430.29       191.47 o                         
  14   0 -28        300.20        490.98        87.75 o                         
  16   0 -28       1431.05       1356.79       106.32 o                         
  18   0 -28       2151.60       2167.42       138.46 o                         
  20   0 -28        176.22        235.50        74.93 o                         
  22   0 -28       5017.71       5171.96       309.08 o                         
  24   0 -28        298.27        240.30        61.26 o                         
  26   0 -28       7180.95       6785.52       330.44 o                         
  28   0 -28        649.87        689.22        81.82 o                         
  30   0 -28       2602.69       2435.76       143.72 o                         
  32   0 -28        161.35         12.54        92.68 o                         
  34   0 -28       1184.72        840.98       118.31 o                         
  36   0 -28       2876.45       2843.37       226.76 o                         
  38   0 -28        493.47        298.73       148.87 o                         
  -9   1 -28        528.89        748.17        72.29 o                         
  -7   1 -28       1427.41       1643.52        87.70 o                         
  -5   1 -28        247.46        594.67        61.10 o                         
  -3   1 -28       1150.61       1304.61       120.82 o                         
  -1   1 -28        659.78        656.83        64.46 o                         
   1   1 -28       1419.27       1467.96        80.73 o                         
   3   1 -28        541.12        422.39        77.70 o                         
   5   1 -28        637.21        505.93        53.77 o                         
   7   1 -28        609.19        475.75        75.14 o                         
   9   1 -28       1137.64       1082.94        92.62 o                         
  11   1 -28       1765.05       1868.67        90.77 o                         
  13   1 -28        177.56        267.41        48.73 o                         
  15   1 -28       1261.64       1297.74        71.23 o                         
  17   1 -28       2134.73       2189.16        97.59 o                         
  19   1 -28        264.72        320.54        55.07 o                         
  21   1 -28       1696.09       1518.60        77.13 o                         
  23   1 -28       2022.91       2006.96        91.02 o                         
  25   1 -28       3240.90       3366.27       131.94 o                         
  27   1 -28       1948.96       1840.69        89.79 o                         
  29   1 -28        506.27        377.97        44.74 o                         
  31   1 -28       1174.62       1190.21        72.78 o                         
  33   1 -28        642.19        656.62        89.72 o                         
  35   1 -28        700.52        589.57        93.66 o                         
  37   1 -28        195.42        193.24        92.68 o                         
  -8   2 -28        772.90        846.19        85.18 o                         
  -6   2 -28        406.51        532.42        75.04 o                         
  -4   2 -28        997.79        931.50        68.18 o                         
  -2   2 -28       1016.90        875.14        65.40 o                         
   0   2 -28       2207.61       2015.79       114.13 o                         
   2   2 -28       1946.37       1766.96        97.05 o                         
   4   2 -28        120.76        -35.76        67.69 o                         
   6   2 -28       3998.22       3927.46       181.32 o                         
   8   2 -28         36.13         60.86       101.38 o                         
  10   2 -28       3675.32       3707.53       144.24 o                         
  12   2 -28        153.95        234.43        67.11 o                         
  14   2 -28       3131.59       3298.55       131.65 o                         
  16   2 -28       2295.01       2509.28       107.08 o                         
  18   2 -28        697.67        827.26        79.41 o                         
  20   2 -28       1712.44       1533.50        77.66 o                         
  22   2 -28        324.65        309.23        46.57 o                         
  24   2 -28       4721.24       4595.71       201.53 o                         
  26   2 -28        711.98        674.63        78.08 o                         
  28   2 -28       1643.36       1437.04       108.46 o                         
  30   2 -28        912.28        793.66       102.53 o                         
  32   2 -28       2252.27       2334.64       187.32 o                         
  36   2 -28       1041.52        779.86       109.44 o                         
  -5   3 -28        688.88        814.85        77.46 o                         
  -3   3 -28       1309.57       1435.90       112.76 o                         
  -1   3 -28        191.27        260.16        74.39 o                         
   1   3 -28       1638.26       1468.11        97.35 o                         
   3   3 -28        159.69         20.60        90.96 o                         
   5   3 -28       1000.93        836.51        94.22 o                         
   7   3 -28        546.02        695.15        72.94 o                         
   9   3 -28       1611.96       1688.56       108.67 o                         
  11   3 -28       1485.04       1362.91        94.66 o                         
  13   3 -28        463.21        375.40        63.80 o                         
  15   3 -28        827.81        732.94        72.25 o                         
  17   3 -28        772.61        700.38        71.55 o                         
  19   3 -28        548.15        524.94       144.44 o                         
  21   3 -28        126.64         30.43        55.25 o                         
  23   3 -28        185.98        151.86        58.07 o                         
  25   3 -28        687.46        681.88        78.59 o                         
  27   3 -28        585.00        409.89        65.54 o                         
  29   3 -28        496.61        289.34        56.38 o                         
  31   3 -28        916.90        865.63       106.48 o                         
  33   3 -28        784.38        815.35       108.45 o                         
  35   3 -28       1095.09       1161.40       125.21 o                         
  -2   4 -28       1761.31       1614.10       107.39 o                         
   0   4 -28       2820.20       2614.31       125.97 o                         
   2   4 -28        303.19        425.90        59.36 o                         
   4   4 -28        614.02        497.42        63.57 o                         
   6   4 -28        285.12        413.48        62.59 o                         
   8   4 -28       3214.99       2951.96       262.25 o                         
  10   4 -28        491.51        575.24        78.75 o                         
  12   4 -28       1778.85       1663.87       120.15 o                         
  14   4 -28        602.97        688.17        95.63 o                         
  16   4 -28       1604.90       1376.22        93.69 o                         
  18   4 -28       2037.56       1804.68       106.66 o                         
  20   4 -28        571.96        339.89        71.56 o                         
  22   4 -28       1629.96       1448.83        94.09 o                         
  24   4 -28        459.62        482.96        66.34 o                         
  26   4 -28        891.43        837.70        93.19 o                         
  28   4 -28        136.92        -33.85        65.26 o                         
  30   4 -28       1342.97       1321.12       126.20 o                         
   3   5 -28       1780.38       1460.75       118.07 o                         
   5   5 -28        914.13        873.58       107.31 o                         
   7   5 -28        234.39        216.35        99.82 o                         
   9   5 -28        665.76        506.89        75.19 o                         
  11   5 -28        161.25        175.49        66.06 o                         
  13   5 -28       1206.42       1127.75        87.02 o                         
  15   5 -28         47.83         -7.23        52.91 o                         
  17   5 -28        379.48        435.24        63.77 o                         
  19   5 -28       1182.98        944.77        77.87 o                         
  21   5 -28        417.90        307.60        74.93 o                         
  23   5 -28       1449.93       1361.48       114.37 o                         
  25   5 -28        238.81        177.64        77.89 o                         
 -11   1 -27        462.20        741.50        74.17 o                         
  -9   1 -27        983.27        646.20        74.40 o                         
  -7   1 -27        682.41       1000.72        74.40 o                         
  -5   1 -27       1624.94       1658.88        85.75 o                         
  -3   1 -27       1742.24       1595.70       120.82 o                         
  -1   1 -27        600.79        656.41        60.32 o                         
   1   1 -27       2260.67       2046.17        96.44 o                         
   3   1 -27       1241.32       1300.42        75.62 o                         
   5   1 -27       5114.03       4999.91       182.33 o                         
   7   1 -27       1430.94       1604.53        89.89 o                         
   9   1 -27       1161.91       1265.84        73.06 o                         
  11   1 -27       1961.10       2073.30        94.57 o                         
  13   1 -27        732.55        886.20        60.59 o                         
  15   1 -27       2928.30       3173.67       126.71 o                         
  17   1 -27       1384.16       1535.24        77.81 o                         
  19   1 -27        963.19       1033.29        62.84 o                         
  21   1 -27       2772.68       2645.13       109.51 o                         
  23   1 -27       1782.67       1783.44        84.79 o                         
  25   1 -27       3068.82       2676.28       110.52 o                         
  27   1 -27       4083.56       3884.94       144.85 o                         
  29   1 -27       1285.14       1049.74        68.19 o                         
  31   1 -27        252.41        240.50        42.28 o                         
  35   1 -27       1148.58       1089.43       121.27 o                         
  37   1 -27        663.67        837.04       133.10 o                         
  39   1 -27        982.36        887.32       178.45 o                         
 -10   2 -27         33.79         39.86       105.99 o                         
  -8   2 -27        409.34        581.76        63.60 o                         
  -6   2 -27        266.71        365.06        62.47 o                         
  -4   2 -27        317.29        464.99        54.14 o                         
  -2   2 -27         22.77        -41.54        41.54 o                         
   0   2 -27        133.74         98.38        72.32 o                         
   2   2 -27        743.22        693.29        57.86 o                         
   4   2 -27        383.20        378.59       226.76 o                         
   6   2 -27        897.61        849.41        59.88 o                         
   8   2 -27        240.98        230.95        51.51 o                         
  10   2 -27        208.17        316.79        47.47 o                         
  12   2 -27       1059.95       1061.58        66.02 o                         
  14   2 -27         63.85         96.11        53.12 o                         
  16   2 -27        231.91        208.08        48.67 o                         
  18   2 -27        389.55        316.85        43.05 o                         
  20   2 -27         44.61         50.48        38.09 o                         
  22   2 -27        214.88        216.79        37.89 o                         
  24   2 -27         66.46         -4.62        48.93 o                         
  26   2 -27        547.96        637.39        75.92 o                         
  28   2 -27         72.97         70.40        51.98 o                         
  30   2 -27        209.11        131.13        72.96 o                         
  32   2 -27         12.63         27.61        63.10 o                         
  34   2 -27        180.08        110.42        70.99 o                         
  38   2 -27         29.16        157.75        95.63 o                         
  -7   3 -27        609.47        977.20        99.02 o                         
  -5   3 -27        965.06       1090.85        83.66 o                         
  -3   3 -27        389.94        793.96        84.34 o                         
  -1   3 -27        285.80        360.22        53.93 o                         
   1   3 -27        472.66        537.73        85.24 o                         
   3   3 -27        372.02        353.94        74.93 o                         
   5   3 -27        662.12        614.53        56.16 o                         
   7   3 -27        146.41         35.06        52.14 o                         
   9   3 -27        708.77        784.09       111.71 o                         
  11   3 -27       1020.49        861.34        74.25 o                         
  13   3 -27       1960.90       2354.17       153.56 o                         
  15   3 -27       1085.38       1117.55       115.37 o                         
  17   3 -27       1728.59       1839.79       108.26 o                         
  19   3 -27        419.18        333.41       118.80 o                         
  21   3 -27        603.07        672.46        74.48 o                         
  23   3 -27        592.89        485.88        67.03 o                         
  25   3 -27        226.01        318.09        61.62 o                         
  27   3 -27        560.14        485.07       111.41 o                         
  29   3 -27        372.73        275.02        61.12 o                         
  31   3 -27        696.78        577.74        90.70 o                         
  33   3 -27        556.64        624.08        95.63 o                         
  35   3 -27        810.47        792.67        95.63 o                         
  -4   4 -27        164.61         36.00        69.09 o                         
  -2   4 -27        160.58        407.17        68.37 o                         
   0   4 -27        367.14        437.58        90.04 o                         
   2   4 -27        926.35        981.47        75.28 o                         
   4   4 -27        512.88        273.11        85.29 o                         
   6   4 -27        185.55        100.54        60.14 o                         
   8   4 -27        417.95        331.46        88.73 o                         
  10   4 -27         88.63        216.90       125.21 o                         
  12   4 -27        330.26        289.75        61.17 o                         
  14   4 -27         47.78        -67.04       132.11 o                         
  16   4 -27        167.88         42.26        63.70 o                         
  18   4 -27        148.07         25.09        46.41 o                         
  20   4 -27        302.43        103.51        78.08 o                         
  22   4 -27        214.49        139.55        53.01 o                         
  24   4 -27         12.36        -54.59        54.59 o                         
  26   4 -27         18.03        107.45       111.90 o                         
  28   4 -27        178.68        136.46        55.33 o                         
  32   4 -27        128.76        177.46        70.00 o                         
   1   5 -27        557.65        465.49        67.63 o                         
   3   5 -27       1061.63        988.45        83.59 o                         
   5   5 -27         43.01         23.59       109.93 o                         
   7   5 -27        754.63        675.99        69.38 o                         
   9   5 -27         50.70         83.29        57.09 o                         
  11   5 -27       1854.38       1804.30       110.72 o                         
  13   5 -27        375.36        381.46        63.23 o                         
  15   5 -27        875.18        755.51        70.06 o                         
  17   5 -27        173.53        234.22        88.83 o                         
  19   5 -27       1276.09       1203.85        86.68 o                         
  21   5 -27       1457.12       1441.89       106.08 o                         
  23   5 -27        562.60        423.19        76.41 o                         
  25   5 -27        214.77        320.42       119.30 o                         
  27   5 -27        436.42        240.45        67.83 o                         
  10   6 -27        114.60        146.73       109.81 o                         
  12   6 -27        356.30        393.16       131.13 o                         
  14   6 -27         70.65         85.48        70.41 o                         
  16   6 -27        112.78         76.64        86.33 o                         
  18   6 -27        270.07        185.96        91.44 o                         
 -12   0 -26       3033.35       2724.16       166.75 o                         
 -10   0 -26       2144.51       1930.16       146.92 o                         
  -8   0 -26       2467.40       2180.72       146.54 o                         
  -6   0 -26       1865.80       2099.48       163.17 o                         
  -4   0 -26       6134.64       5770.86       295.35 o                         
  -2   0 -26       1320.10       1247.21       100.68 o                         
   0   0 -26       7192.63       6937.21       338.82 o                         
   2   0 -26       1604.98       1729.94       152.50 o                         
   4   0 -26         45.63        -62.11        62.11 o                         
   6   0 -26       2891.73       3007.18       172.22 o                         
   8   0 -26       1976.30       2065.87       133.82 o                         
  10   0 -26      10077.20      10130.52       473.74 o                         
  12   0 -26       1346.35       1458.97       300.70 o                         
  14   0 -26      10032.86      10986.43       507.67 o                         
  16   0 -26       2022.30       2108.33       154.25 o                         
  18   0 -26       6363.79       6368.63       312.83 o                         
  20   0 -26      10084.53       9942.95       463.77 o                         
  22   0 -26       2326.86       2430.20       143.26 o                         
  24   0 -26       2468.31       2443.57       142.83 o                         
  26   0 -26       2251.77       2327.65       136.42 o                         
  28   0 -26       2657.34       2343.44       247.96 o                         
  30   0 -26          6.45         14.14       128.17 o                         
  32   0 -26       4036.19       3816.46       266.20 o                         
  34   0 -26        323.67        121.27        61.13 o                         
  36   0 -26       1856.81       2027.03       161.69 o                         
  38   0 -26       3723.62       3604.49       260.28 o                         
 -11   1 -26          4.19        279.56        52.36 o                         
  -9   1 -26       2560.46       2694.78       116.19 o                         
  -7   1 -26        580.24       1007.88        69.59 o                         
  -5   1 -26        805.40       1119.39        86.34 o                         
  -3   1 -26       1108.25       1557.06        89.79 o                         
  -1   1 -26        187.33        186.59       191.76 o                         
   1   1 -26       2899.08       2824.74       118.23 o                         
   3   1 -26        330.74        393.38        88.73 o                         
   5   1 -26       1282.20       1300.22       114.27 o                         
   7   1 -26       1456.27       1205.76        69.71 o                         
   9   1 -26        456.78        487.40        51.15 o                         
  11   1 -26        251.99        467.48        90.74 o                         
  13   1 -26       1542.75       1528.04        81.11 o                         
  15   1 -26        465.65        644.16        51.22 o                         
  17   1 -26       1351.39       1210.78        72.43 o                         
  19   1 -26        943.90       1088.65        73.86 o                         
  21   1 -26       1713.75       1995.63        89.36 o                         
  23   1 -26       3050.86       2851.93       113.13 o                         
  25   1 -26       1134.11       1097.71        69.47 o                         
  27   1 -26        977.81        884.12        57.07 o                         
  29   1 -26       2504.90       2444.57       113.19 o                         
  31   1 -26        915.70        927.84        60.09 o                         
  33   1 -26       1720.47       1596.99        99.19 o                         
  35   1 -26         95.33        312.53        76.90 o                         
  37   1 -26       1886.97       1679.99       146.90 o                         
  39   1 -26        493.92        317.46       139.01 o                         
 -10   2 -26       1763.52       1564.93        96.86 o                         
  -8   2 -26        771.24        833.46        66.97 o                         
  -6   2 -26       2330.47       1985.46        96.33 o                         
  -4   2 -26         56.24        142.26        87.91 o                         
  -2   2 -26       3435.25       2878.85       119.63 o                         
   0   2 -26        414.41        325.35       119.30 o                         
   2   2 -26       5098.63       4962.76       180.78 o                         
   4   2 -26       3764.96       3867.56       149.21 o                         
   6   2 -26        909.48        909.38        80.58 o                         
   8   2 -26       6146.20       5894.94       208.12 o                         
  10   2 -26        610.48        720.62        77.75 o                         
  12   2 -26       6052.54       6396.23       223.01 o                         
  14   2 -26        117.21        224.79        89.23 o                         
  16   2 -26       2273.96       2393.44       100.82 o                         
  18   2 -26       1343.72       1351.48        78.73 o                         
  20   2 -26       2637.50       2681.62       109.87 o                         
  22   2 -26       1733.71       1642.44        96.34 o                         
  24   2 -26       2414.26       2149.27        92.53 o                         
  26   2 -26       4108.54       4119.07       214.48 o                         
  28   2 -26        155.95        286.62        53.80 o                         
  30   2 -26       1600.83       1406.90       135.07 o                         
  32   2 -26         55.07        286.90        73.94 o                         
  34   2 -26       2792.17       2620.55       200.14 o                         
  36   2 -26        552.48        616.19        98.59 o                         
  38   2 -26       1113.59       1065.77       115.35 o                         
  -9   3 -26       1721.46       2197.90       104.11 o                         
  -7   3 -26        240.45        587.05        64.05 o                         
  -5   3 -26       2251.45       2369.86       107.72 o                         
  -3   3 -26        129.88        177.63        42.87 o                         
  -1   3 -26       1485.58       1427.31        77.32 o                         
   1   3 -26          3.43          7.41        55.80 o                         
   3   3 -26        637.53        798.15        62.35 o                         
   5   3 -26        561.50        525.89        51.20 o                         
   7   3 -26       1311.36       1332.48        71.84 o                         
   9   3 -26       1065.20        988.29        65.91 o                         
  11   3 -26       1870.78       1966.92        88.80 o                         
  13   3 -26       2574.35       2839.41       138.51 o                         
  15   3 -26       2472.62       2425.37       122.94 o                         
  17   3 -26       1014.91        878.36        72.16 o                         
  19   3 -26        901.68        943.50        82.25 o                         
  21   3 -26       1504.40       1518.95       105.55 o                         
  23   3 -26        463.63        488.20        67.92 o                         
  25   3 -26        230.36        258.31        78.87 o                         
  27   3 -26        544.85        443.96        65.84 o                         
  29   3 -26        910.39        710.28        73.42 o                         
  31   3 -26         62.76        -40.42        65.07 o                         
  35   3 -26        511.35        387.46        78.87 o                         
  37   3 -26        682.81        673.38        95.63 o                         
  -6   4 -26        200.40        174.29       138.56 o                         
  -4   4 -26       2917.85       2771.46       204.28 o                         
  -2   4 -26        335.71        544.70        64.46 o                         
   0   4 -26       1272.29       1095.55        86.58 o                         
   2   4 -26        358.71        317.04        71.85 o                         
   4   4 -26       1139.31        847.23        67.88 o                         
   6   4 -26       1951.66       1933.88       112.07 o                         
   8   4 -26        510.91        303.66        77.89 o                         
  10   4 -26       2083.60       1987.12       132.77 o                         
  12   4 -26        209.85        120.25       114.86 o                         
  14   4 -26       3260.86       3116.27       152.88 o                         
  16   4 -26        750.45        925.83        98.98 o                         
  18   4 -26       2281.25       2132.09       116.05 o                         
  20   4 -26        436.85        483.38        61.14 o                         
  22   4 -26       1845.27       1636.97        96.14 o                         
  24   4 -26        942.48        831.34        69.57 o                         
  26   4 -26        437.09        461.87        93.66 o                         
  28   4 -26       1120.89       1133.80       120.28 o                         
  30   4 -26        510.02        556.05        91.69 o                         
  32   4 -26       2127.61       1929.43       161.69 o                         
  34   4 -26        349.89        391.41       101.55 o                         
  -3   5 -26        303.37        356.85        69.93 o                         
  -1   5 -26        634.88        381.47        71.02 o                         
   1   5 -26        221.10         23.66       193.24 o                         
   3   5 -26        412.57        353.96        79.48 o                         
   5   5 -26       1013.22       1088.53        84.10 o                         
   7   5 -26        156.68        110.22        57.17 o                         
   9   5 -26       1805.90       1643.19       125.79 o                         
  11   5 -26        463.73        419.59        66.52 o                         
  13   5 -26        501.36        617.77        78.64 o                         
  15   5 -26        359.56        396.07        66.17 o                         
  17   5 -26        458.18        485.32        61.81 o                         
  19   5 -26        201.97         44.65        48.66 o                         
  21   5 -26       1546.09       1511.98        95.12 o                         
  23   5 -26        332.41        195.27        61.46 o                         
  25   5 -26        224.27        187.18        61.20 o                         
  27   5 -26        189.09         29.85        51.68 o                         
  29   5 -26        968.63        974.08       115.35 o                         
   6   6 -26       1548.23       1152.41        88.33 o                         
   8   6 -26       3179.80       2843.69       148.33 o                         
  10   6 -26        360.27        377.19        74.46 o                         
  12   6 -26       2971.48       2521.53       137.03 o                         
  14   6 -26         52.02         24.01        54.36 o                         
  16   6 -26       2215.24       1929.31       184.31 o                         
  18   6 -26        314.17        188.38        98.68 o                         
  20   6 -26       1051.28       1031.92        86.47 o                         
  22   6 -26       2611.67       2148.94       144.09 o                         
 -13   1 -25        565.81        904.23        72.16 o                         
 -11   1 -25        531.82        605.25        91.36 o                         
  -9   1 -25        244.92        365.15        96.52 o                         
  -7   1 -25       1364.09       1353.10       101.46 o                         
  -5   1 -25       3739.46       3288.33       131.66 o                         
  -3   1 -25       1022.69       1079.91        67.48 o                         
  -1   1 -25       1838.04       1713.19        85.74 o                         
   1   1 -25       1585.27       1542.52        81.55 o                         
   3   1 -25       3155.84       2884.06       119.07 o                         
   5   1 -25       1330.92       1130.52        68.07 o                         
   7   1 -25       6128.91       6052.45       211.73 o                         
   9   1 -25       3433.51       3350.94       129.86 o                         
  11   1 -25       1889.08       1986.77        89.94 o                         
  13   1 -25       4292.97       4293.22       157.98 o                         
  15   1 -25       2161.95       2561.22       106.15 o                         
  17   1 -25       2458.13       2473.77       102.47 o                         
  19   1 -25       1989.64       1837.26        83.16 o                         
  21   1 -25        372.86        333.40        40.94 o                         
  23   1 -25       2808.07       2787.35       110.35 o                         
  25   1 -25       3693.22       3524.24       131.94 o                         
  27   1 -25        730.49        781.67        52.49 o                         
  29   1 -25       1700.29       1414.39        77.86 o                         
  31   1 -25        639.76        652.40        61.65 o                         
  33   1 -25       1091.79       1082.40       108.94 o                         
  35   1 -25       1254.23       1141.68       124.22 o                         
  37   1 -25       1530.06       1556.75       147.89 o                         
  39   1 -25         58.96        -12.82       104.51 o                         
 -12   2 -25         78.78        387.46        84.79 o                         
 -10   2 -25        209.01        792.65        69.88 o                         
  -8   2 -25          1.31        695.37       222.82 o                         
  -6   2 -25        217.32        810.99        90.76 o                         
  -4   2 -25        200.92        183.37        56.07 o                         
  -2   2 -25        455.82        498.39        59.70 o                         
   0   2 -25       1120.93       1012.01        71.44 o                         
   2   2 -25        355.91        322.12        58.12 o                         
   4   2 -25         76.47         -7.25        49.39 o                         
   6   2 -25         92.36        100.32        38.40 o                         
   8   2 -25        488.22        484.97        49.22 o                         
  10   2 -25          3.34         54.03        80.26 o                         
  12   2 -25       1004.72        877.29        57.01 o                         
  14   2 -25        169.73        110.97        51.23 o                         
  16   2 -25        207.36        109.56        36.33 o                         
  18   2 -25       1079.88       1083.32        62.02 o                         
  20   2 -25        823.98        777.49        53.39 o                         
  22   2 -25        141.41        103.72        39.23 o                         
  24   2 -25         23.28        -36.57        36.57 o                         
  26   2 -25        146.71         13.18        59.15 o                         
  28   2 -25        234.43        355.91        70.00 o                         
  30   2 -25        648.85        861.69        99.58 o                         
  32   2 -25        385.03        388.45        77.89 o                         
  34   2 -25        406.75        486.05        80.84 o                         
  36   2 -25        107.96         70.99        61.13 o                         
 -11   3 -25       2161.21       2067.51       115.42 o                         
  -9   3 -25        468.66        619.22        57.98 o                         
  -7   3 -25        476.91        702.47        68.78 o                         
  -5   3 -25        201.35        187.58        47.75 o                         
  -3   3 -25         72.54        177.23        42.97 o                         
  -1   3 -25       2020.95       2038.62        94.52 o                         
   1   3 -25       1434.24       1300.16        73.29 o                         
   3   3 -25        917.18        812.09        56.40 o                         
   5   3 -25        632.35        549.04        49.52 o                         
   7   3 -25        270.61        227.75        65.07 o                         
   9   3 -25        388.88        287.69        46.06 o                         
  11   3 -25       1903.98       1966.73        87.00 o                         
  13   3 -25       1564.72       1477.81        76.03 o                         
  15   3 -25       2013.87       1932.08       114.26 o                         
  17   3 -25       1247.64       1032.71        74.60 o                         
  19   3 -25       1326.00       1279.54        93.42 o                         
  21   3 -25        721.52        906.05       137.04 o                         
  23   3 -25        850.32        831.50        78.39 o                         
  25   3 -25       1262.42        934.20        84.97 o                         
  27   3 -25        239.98        240.59        58.65 o                         
  29   3 -25          9.24         46.68        98.10 o                         
  31   3 -25        371.92        286.90        71.97 o                         
  33   3 -25        503.05        868.59       102.53 o                         
  35   3 -25        581.04        444.65        89.72 o                         
  37   3 -25        248.33        218.87        68.03 o                         
  -8   4 -25         13.97        597.84        76.92 o                         
  -6   4 -25        136.91         56.36       105.23 o                         
  -4   4 -25        221.19        409.59       104.08 o                         
  -2   4 -25         78.85         75.33        47.14 o                         
   0   4 -25         69.97        -25.92        97.05 o                         
   2   4 -25        599.69        558.64        81.43 o                         
   4   4 -25         94.42        -41.09        46.58 o                         
   6   4 -25         97.60          3.94        64.08 o                         
   8   4 -25         37.79        -30.29        55.70 o                         
  10   4 -25        234.21        319.18       105.49 o                         
  12   4 -25        249.94        251.41        59.15 o                         
  14   4 -25        119.67         85.02        77.91 o                         
  16   4 -25        569.26        518.33        68.74 o                         
  18   4 -25        328.57        244.18        80.71 o                         
  20   4 -25         81.96         29.07        71.07 o                         
  22   4 -25        273.31        505.32        86.74 o                         
  24   4 -25         48.11        -18.49        49.81 o                         
  26   4 -25        152.42         91.80        73.94 o                         
  28   4 -25        106.13        175.23        51.75 o                         
  30   4 -25        214.90        273.10        76.90 o                         
  32   4 -25          9.43        184.37       118.31 o                         
  -5   5 -25        433.14        425.72       129.15 o                         
  -3   5 -25        336.56        265.96        62.40 o                         
  -1   5 -25       1660.04       1298.54        93.65 o                         
   1   5 -25        714.83        596.51        67.36 o                         
   3   5 -25        944.14        756.90        82.44 o                         
   5   5 -25       1223.30       1091.89        82.86 o                         
   7   5 -25       1698.50       1511.53        97.44 o                         
   9   5 -25       1799.90       1755.10       107.10 o                         
  11   5 -25         79.68        101.14        56.84 o                         
  13   5 -25        110.38        -90.50        90.50 o                         
  15   5 -25         18.33        251.40       107.46 o                         
  17   5 -25        860.61        710.09        66.53 o                         
  19   5 -25        699.96        480.24        72.96 o                         
  21   5 -25        155.80        100.14        59.62 o                         
  23   5 -25        337.43        262.21        65.93 o                         
  25   5 -25        826.02        781.77        87.14 o                         
  27   5 -25       1249.89       1139.26       174.51 o                         
  29   5 -25        469.99        544.22        86.76 o                         
  31   5 -25        840.80        802.53       104.51 o                         
   2   6 -25        116.27        153.80       118.31 o                         
   4   6 -25         56.87        -34.03        81.45 o                         
   6   6 -25        370.50        380.00       101.55 o                         
   8   6 -25        238.73         88.38        56.62 o                         
  10   6 -25         55.87         85.54        53.04 o                         
  14   6 -25        163.87        234.50        54.18 o                         
  16   6 -25         73.86        131.21        56.95 o                         
  18   6 -25        131.37        288.29       103.02 o                         
  20   6 -25         26.80        -44.62        50.31 o                         
  22   6 -25        573.18        457.46       101.55 o                         
  24   6 -25        375.86        461.41        78.87 o                         
 -16   0 -24       4406.20       3997.87       274.08 o                         
 -14   0 -24        578.05        538.31        98.59 o                         
 -12   0 -24       1815.40       1497.17       110.53 o                         
 -10   0 -24       4559.05       4384.36       235.44 o                         
  -8   0 -24         41.87        136.43       105.00 o                         
  -6   0 -24       3542.81       3683.52       201.84 o                         
  -4   0 -24         24.09        -52.09        52.09 o                         
  -2   0 -24       6686.35       6428.75       341.62 o                         
   0   0 -24       1841.76       1581.38       147.39 o                         
   2   0 -24       4029.16       4191.07       221.59 o                         
   4   0 -24        231.38        140.00        94.65 o                         
   6   0 -24       1039.57       1656.88       120.66 o                         
   8   0 -24       7623.18       7860.34       374.80 o                         
  10   0 -24       4013.06       5169.35       286.71 o                         
  12   0 -24       8110.37       9101.24       425.31 o                         
  14   0 -24        874.39       1256.05       115.35 o                         
  16   0 -24      11213.83      12805.63       703.94 o                         
  18   0 -24       1449.10       2194.20       185.84 o                         
  20   0 -24      12166.53      12626.06       573.87 o                         
  22   0 -24       1515.02       1633.16       114.81 o                         
  24   0 -24       5498.31       5836.91       300.21 o                         
  26   0 -24       8685.00       8250.81       386.80 o                         
  28   0 -24        349.25        319.88        55.64 o                         
  30   0 -24       4607.35       4146.53       210.98 o                         
  32   0 -24        471.64        518.59        80.84 o                         
  34   0 -24       5159.09       5356.45       339.15 o                         
  36   0 -24        506.39        469.29        74.93 o                         
  38   0 -24        724.40        618.17       109.44 o                         
  40   0 -24       1046.27        896.19       140.99 o                         
 -15   1 -24       1116.91       1139.44        90.98 o                         
 -13   1 -24         63.21        282.63        52.00 o                         
 -11   1 -24        672.45       1913.23       167.45 o                         
  -9   1 -24        960.84       1275.25        73.26 o                         
  -7   1 -24       1030.76       1290.14        73.84 o                         
  -5   1 -24        712.03        891.73        64.22 o                         
  -3   1 -24        718.30        899.63        69.36 o                         
  -1   1 -24       3907.48       4011.30       153.07 o                         
   1   1 -24        816.14        913.59        62.91 o                         
   3   1 -24       3698.84       3720.56       142.35 o                         
   5   1 -24       1100.18       1118.90        68.13 o                         
   7   1 -24       2838.43       2872.48       115.79 o                         
   9   1 -24        574.88        809.40        57.50 o                         
  11   1 -24       1652.02       1707.79        92.36 o                         
  13   1 -24        952.92       1059.91        83.67 o                         
  15   1 -24       1441.58       1806.74        82.75 o                         
  17   1 -24       2609.99       2832.74       142.30 o                         
  19   1 -24       1570.95       1694.64        78.03 o                         
  21   1 -24       1493.36       1378.31        67.75 o                         
  23   1 -24       2806.44       2657.30       125.42 o                         
  25   1 -24        835.59        692.25        47.85 o                         
  27   1 -24       1821.78       1700.46        76.51 o                         
  29   1 -24        593.04        510.97        45.31 o                         
  31   1 -24        763.04        632.51        50.57 o                         
  33   1 -24        316.26        261.87        68.03 o                         
  35   1 -24       1364.02       1320.13       122.25 o                         
  37   1 -24       1107.09       1030.28       112.39 o                         
  39   1 -24        914.38        940.56       101.55 o                         
  41   1 -24        881.86        813.38       101.55 o                         
 -14   2 -24       1533.97       1617.48        95.55 o                         
 -12   2 -24       2214.63       2056.77       109.46 o                         
 -10   2 -24       2085.84       1823.51        87.83 o                         
  -8   2 -24       3485.82       3396.82       137.15 o                         
  -6   2 -24       1255.29       1168.66        70.82 o                         
  -4   2 -24       2911.13       3039.50       122.83 o                         
  -2   2 -24         47.92         78.50        49.38 o                         
   0   2 -24       4340.35       4357.42       165.31 o                         
   2   2 -24       2551.74       2499.37       106.57 o                         
   4   2 -24       4840.66       4793.63       173.56 o                         
   6   2 -24       4503.17       4423.91       162.50 o                         
   8   2 -24       3274.15       3785.61       179.87 o                         
  10   2 -24       5113.00       5169.46       181.13 o                         
  12   2 -24       1027.80       1323.91       118.79 o                         
  14   2 -24       3619.96       3695.75       138.49 o                         
  16   2 -24        100.33        472.06        43.76 o                         
  18   2 -24       6367.82       6607.68       225.24 o                         
  20   2 -24        334.53        436.62        43.35 o                         
  22   2 -24       4880.55       4910.28       172.93 o                         
  24   2 -24        915.52        664.55        65.69 o                         
  26   2 -24       3493.18       3504.57       142.56 o                         
  28   2 -24       2834.68       2608.16       145.27 o                         
  30   2 -24        167.23        220.84        63.10 o                         
  32   2 -24       2443.12       2615.62       192.25 o                         
  34   2 -24         41.92         49.30        68.03 o                         
  36   2 -24       3528.88       3362.94       241.55 o                         
  38   2 -24        194.70        285.91        72.96 o                         
  40   2 -24       1570.19       1469.01       145.91 o                         
 -13   3 -24        523.38        831.88       122.88 o                         
 -11   3 -24        954.26       1395.39        78.87 o                         
  -9   3 -24       1455.49       1652.12        92.07 o                         
  -7   3 -24        502.04        545.84        62.47 o                         
  -5   3 -24       1145.42       1309.80        74.59 o                         
  -3   3 -24        217.85        466.70        54.61 o                         
  -1   3 -24        978.36       1088.81        65.72 o                         
   1   3 -24        580.76        590.85        51.17 o                         
   3   3 -24        199.44        277.46        86.73 o                         
   5   3 -24       1160.17       1070.63        63.30 o                         
   7   3 -24       3380.80       3373.96       129.06 o                         
   9   3 -24        755.81        850.91        56.08 o                         
  11   3 -24       4339.77       4709.31       177.03 o                         
  13   3 -24        630.05        669.27        62.00 o                         
  15   3 -24       5719.37       5928.55       206.36 o                         
  17   3 -24        257.06        347.43        55.11 o                         
  19   3 -24       1679.97       1760.13       112.89 o                         
  21   3 -24        153.69        246.11        55.84 o                         
  23   3 -24       1391.74       1397.90        98.51 o                         
  25   3 -24        570.11        490.21        63.96 o                         
  27   3 -24        472.31        456.94        59.87 o                         
  29   3 -24        622.47        263.24        70.99 o                         
  31   3 -24       1092.27       1004.64       110.42 o                         
  33   3 -24       1124.53       1049.01       113.38 o                         
  35   3 -24        383.14        532.39        84.79 o                         
  37   3 -24        930.88       1026.33       113.38 o                         
 -10   4 -24       1662.52       1308.23        96.74 o                         
  -8   4 -24        285.95        482.91        75.10 o                         
  -6   4 -24        763.31        705.94        70.16 o                         
  -4   4 -24        251.04        295.17        56.78 o                         
  -2   4 -24       2375.35       2224.97       106.52 o                         
   0   4 -24       4574.31       4094.74       162.85 o                         
   2   4 -24        481.68        344.97        66.06 o                         
   4   4 -24       1145.64       1116.11        70.65 o                         
   6   4 -24       1638.63       1633.29        96.85 o                         
   8   4 -24        921.82        921.39        83.16 o                         
  10   4 -24       1290.50       1476.72       186.34 o                         
  12   4 -24       3234.17       2961.05       142.75 o                         
  14   4 -24        306.03        490.98        70.99 o                         
  16   4 -24       4257.28       4209.52       187.38 o                         
  18   4 -24        314.68        106.48       112.39 o                         
  20   4 -24       3594.04       3546.32       162.55 o                         
  22   4 -24        839.26        867.04        97.50 o                         
  24   4 -24       1365.92       1260.44        85.27 o                         
  26   4 -24        791.61        746.52        81.48 o                         
  28   4 -24       1131.71        998.15       127.18 o                         
  30   4 -24       1200.84       1233.37       117.32 o                         
  32   4 -24        251.95        198.17        81.83 o                         
  34   4 -24       2984.40       2909.42       214.93 o                         
  36   4 -24         99.10        202.11        75.92 o                         
  -7   5 -24        232.30        421.53        64.13 o                         
  -5   5 -24         57.77        135.47       109.26 o                         
  -3   5 -24        425.85        675.24        92.68 o                         
  -1   5 -24         96.51        681.57       153.80 o                         
   1   5 -24        194.86        225.77       117.32 o                         
   3   5 -24        346.96        230.70        68.03 o                         
   5   5 -24        722.66        796.34        73.30 o                         
   7   5 -24       1882.70       1811.99       109.30 o                         
   9   5 -24        745.77        571.27        86.55 o                         
  11   5 -24       2622.24       2408.78       127.42 o                         
  13   5 -24        129.47        179.82        60.97 o                         
  15   5 -24        982.68       1070.41        80.07 o                         
  17   5 -24        445.09        291.83        70.99 o                         
  19   5 -24       1337.46       1400.22        90.50 o                         
  21   5 -24        538.81        523.61       119.79 o                         
  23   5 -24       1253.34       1008.54       148.38 o                         
  25   5 -24        661.95        425.06        62.68 o                         
  27   5 -24        328.36        316.26       115.35 o                         
  29   5 -24        865.07        643.80        94.65 o                         
  31   5 -24        635.38        442.67        84.79 o                         
  -2   6 -24         96.02        256.93        82.34 o                         
   0   6 -24       2911.18       2643.33       152.65 o                         
   2   6 -24        130.76        163.80        56.75 o                         
   4   6 -24       3532.41       3236.36       160.43 o                         
   6   6 -24       1400.65       1127.86        83.88 o                         
   8   6 -24       1592.16       1513.89        95.98 o                         
  10   6 -24       1961.89       1817.01       112.30 o                         
  12   6 -24       1263.23       1183.52        82.26 o                         
  14   6 -24       1381.64       1280.18        88.50 o                         
  16   6 -24        111.87        309.20        58.20 o                         
  18   6 -24        981.97        807.13        71.24 o                         
  20   6 -24        459.93        506.50       155.06 o                         
  22   6 -24       1944.54       1701.74       119.58 o                         
  24   6 -24       3575.33       3307.08       302.67 o                         
  26   6 -24        554.47        539.92        81.27 o                         
 -17   1 -23        507.76        528.45        97.61 o                         
 -15   1 -23         96.48        549.99       104.01 o                         
 -13   1 -23       3652.77       3620.71       162.49 o                         
 -11   1 -23        635.14       1122.04        77.37 o                         
  -9   1 -23        718.41        598.72        83.75 o                         
  -7   1 -23        537.33        642.00        75.55 o                         
  -5   1 -23       1414.46       1682.51        78.86 o                         
  -3   1 -23       4354.83       4216.86       154.77 o                         
  -1   1 -23       1970.74       1872.14        88.94 o                         
   1   1 -23       1209.38       1024.34        63.93 o                         
   3   1 -23       1619.97       1597.68        85.08 o                         
   5   1 -23       2419.45       2234.49        98.45 o                         
   7   1 -23        962.43        997.31       101.46 o                         
   9   1 -23       1115.80       1101.26        63.03 o                         
  11   1 -23       5588.86       5867.47       203.25 o                         
  13   1 -23       2476.98       2618.90       105.85 o                         
  15   1 -23       6033.37       6202.67       211.81 o                         
  17   1 -23       1445.06       1539.17        73.26 o                         
  19   1 -23       2457.17       2347.04        95.47 o                         
  21   1 -23       4233.44       3981.59       142.90 o                         
  23   1 -23       1416.66       1451.20        70.10 o                         
  25   1 -23        909.74        976.74        56.35 o                         
  27   1 -23       1330.72       1446.56        77.50 o                         
  29   1 -23       1122.13        954.91        59.88 o                         
  31   1 -23       1856.27       1716.97        99.99 o                         
  33   1 -23        209.72        308.30        46.96 o                         
  35   1 -23        891.35        837.08        69.24 o                         
  39   1 -23        124.23        204.08        61.13 o                         
  41   1 -23         89.44         26.62        63.10 o                         
 -16   2 -23        410.00        353.41        58.33 o                         
 -14   2 -23        501.47       1353.99        89.84 o                         
 -12   2 -23        172.52        391.91        80.51 o                         
 -10   2 -23        101.90       1640.12        83.77 o                         
  -8   2 -23        207.28        278.30        68.26 o                         
  -6   2 -23        398.26        951.24       106.87 o                         
  -4   2 -23          3.49         83.83        58.63 o                         
  -2   2 -23        199.68         99.49        61.01 o                         
   0   2 -23        600.89        469.68        53.73 o                         
   2   2 -23        339.84        363.06        67.43 o                         
   4   2 -23       1022.83       1063.02        67.20 o                         
   6   2 -23       1488.27       1559.08        75.76 o                         
   8   2 -23        386.11        347.23        80.83 o                         
  10   2 -23        987.06        870.86        55.44 o                         
  12   2 -23        108.13         46.74        46.68 o                         
  14   2 -23        604.53        463.10        42.85 o                         
  16   2 -23       1244.15       1243.77        64.47 o                         
  18   2 -23        242.29        239.23        49.48 o                         
  20   2 -23        710.98        651.93        47.53 o                         
  22   2 -23        334.95        109.44       102.53 o                         
  24   2 -23        441.39        345.14        42.78 o                         
  26   2 -23        735.30        681.25        68.45 o                         
  28   2 -23          3.83        -44.06        44.06 o                         
  30   2 -23        152.86        408.17        73.94 o                         
  32   2 -23         26.77         16.76        54.23 o                         
  34   2 -23        283.34        375.63        76.90 o                         
  36   2 -23         33.27         73.94        90.70 o                         
  40   2 -23        183.84        289.86       115.35 o                         
 -15   3 -23       1307.63       1110.36        82.62 o                         
 -13   3 -23       1183.82       1437.26        81.29 o                         
 -11   3 -23        725.84        847.17        91.62 o                         
  -9   3 -23        397.56        671.38       104.58 o                         
  -7   3 -23        548.41        514.12        50.18 o                         
  -5   3 -23        758.54        956.49        69.30 o                         
  -3   3 -23       1826.02       1980.64        90.47 o                         
  -1   3 -23        740.83        710.57        53.70 o                         
   1   3 -23        233.81        244.88        55.08 o                         
   3   3 -23        920.22        857.61        60.48 o                         
   5   3 -23       2223.86       2158.92        93.87 o                         
   7   3 -23       3852.20       3600.55       134.89 o                         
   9   3 -23       3238.17       3196.40       121.68 o                         
  11   3 -23       1818.77       1607.17        75.65 o                         
  13   3 -23       2886.22       2849.76       108.70 o                         
  15   3 -23       2932.69       2858.95       111.73 o                         
  17   3 -23       2372.94       2312.90       106.08 o                         
  19   3 -23        729.12        589.13        65.94 o                         
  21   3 -23       3257.21       3019.03       166.94 o                         
  23   3 -23        177.14        140.96        53.60 o                         
  25   3 -23       1173.75        997.62        68.05 o                         
  27   3 -23       1018.62        959.76        68.44 o                         
  29   3 -23        998.15       1069.71       110.42 o                         
  31   3 -23        243.74        251.41        74.93 o                         
  33   3 -23        158.01         74.93        66.06 o                         
  35   3 -23        318.99        302.67        75.92 o                         
  37   3 -23        726.16        662.53        92.68 o                         
 -12   4 -23        160.39        941.54       201.62 o                         
 -10   4 -23        362.96        392.39       129.15 o                         
  -8   4 -23        142.75        477.18       133.10 o                         
  -6   4 -23        330.53        324.47       218.87 o                         
  -4   4 -23         58.65        235.19       107.96 o                         
  -2   4 -23        365.20        408.27        66.25 o                         
   0   4 -23        122.59        197.58        59.88 o                         
   2   4 -23        312.88        212.41        46.15 o                         
   4   4 -23        969.03        824.74        68.06 o                         
   6   4 -23        120.13          5.98        49.26 o                         
   8   4 -23          7.69        -27.98        63.10 o                         
  10   4 -23       1018.87       1076.88        83.62 o                         
  12   4 -23        103.37         78.64        44.44 o                         
  14   4 -23        216.21        142.96       121.27 o                         
  16   4 -23        324.90        194.38       124.22 o                         
  18   4 -23        277.49        390.42       119.30 o                         
  20   4 -23         79.12         26.09        60.29 o                         
  22   4 -23        834.18        847.94        67.70 o                         
  24   4 -23        231.69        299.38        62.61 o                         
  26   4 -23         60.73        453.52       111.41 o                         
  28   4 -23        157.75        280.15        62.11 o                         
  30   4 -23        334.76        314.51        79.86 o                         
  34   4 -23        258.54         95.63       140.99 o                         
  36   4 -23         41.88        196.20        70.99 o                         
  -9   5 -23        592.88        827.44        91.26 o                         
  -7   5 -23        429.99        490.96        65.40 o                         
  -5   5 -23       1837.20       1890.58       110.58 o                         
  -3   5 -23       2837.99       2726.64       141.32 o                         
  -1   5 -23        198.57        350.98        56.61 o                         
   1   5 -23       1881.69       1816.50       110.80 o                         
   3   5 -23        328.96        461.99       105.98 o                         
   5   5 -23       3503.91       3280.71       157.61 o                         
   7   5 -23        337.99        264.41        55.52 o                         
   9   5 -23        933.28       1033.90        77.23 o                         
  11   5 -23       1472.14       1288.15        84.00 o                         
  13   5 -23         19.57         47.08        56.99 o                         
  15   5 -23       1222.38       1191.56        81.22 o                         
  17   5 -23        339.65        172.29        99.08 o                         
  19   5 -23       2522.10       2267.56       143.85 o                         
  21   5 -23       2239.97       2074.98       114.29 o                         
  23   5 -23       2280.25       1931.69       131.26 o                         
  25   5 -23        691.21        634.84        73.25 o                         
  27   5 -23        483.98        373.53        61.09 o                         
  29   5 -23        632.18        692.11        92.68 o                         
  31   5 -23         86.45         33.52        67.04 o                         
  33   5 -23        621.23        504.79        90.70 o                         
  -4   6 -23          1.53        -57.00        87.76 o                         
  -2   6 -23         55.34         76.99        55.21 o                         
   0   6 -23        726.85        660.00        70.05 o                         
   2   6 -23         48.07        -46.37        46.37 o                         
   4   6 -23       1259.48        897.57        77.76 o                         
   6   6 -23        118.10         15.15        46.62 o                         
   8   6 -23        311.01        -65.05        89.48 o                         
  10   6 -23         97.58         50.87        48.44 o                         
  12   6 -23        134.86        142.57        61.02 o                         
  14   6 -23        129.43         16.97        86.16 o                         
  16   6 -23         66.32         17.27        44.96 o                         
  18   6 -23        245.09        237.05        50.00 o                         
  20   6 -23        184.52         88.15        75.42 o                         
  22   6 -23       1516.48       1161.21       103.37 o                         
  24   6 -23        769.52        553.73        72.93 o                         
  26   6 -23        355.36        436.06       128.17 o                         
  28   6 -23         16.84         -6.90        55.21 o                         
   5   7 -23        298.53        198.28       132.66 o                         
   7   7 -23        291.77        100.90        74.09 o                         
   9   7 -23        849.56        717.89        71.28 o                         
  11   7 -23        617.98        536.69        68.65 o                         
  13   7 -23        824.85        626.56        66.63 o                         
  15   7 -23        827.02        662.41        82.47 o                         
  17   7 -23       1155.56        849.12        85.05 o                         
  19   7 -23        412.92        366.19       132.11 o                         
 -18   0 -22        691.63        665.49       102.53 o                         
 -14   0 -22       1344.70       1096.24        97.70 o                         
 -12   0 -22       2033.22       2119.57       131.10 o                         
 -10   0 -22        796.54        595.26        72.71 o                         
  -8   0 -22       1589.80       1591.81       120.77 o                         
  -6   0 -22        426.33        342.74        66.55 o                         
  -4   0 -22       4040.46       4071.17       257.82 o                         
  -2   0 -22       1573.89       1549.93       111.57 o                         
   0   0 -22       9776.32       9452.65       445.17 o                         
   2   0 -22        692.48        998.39       244.63 o                         
   4   0 -22      10364.01      10775.12       495.42 o                         
   6   0 -22       4636.21       5110.87       287.83 o                         
   8   0 -22      10537.29      11690.52       533.19 o                         
  10   0 -22       3457.37       4366.83       238.92 o                         
  12   0 -22       9666.10      11967.60       546.42 o                         
  14   0 -22       3369.46       4803.43       238.04 o                         
  16   0 -22       6172.21       8006.89       375.08 o                         
  18   0 -22       4848.29       6240.85       299.27 o                         
  20   0 -22        259.96        983.67        76.86 o                         
  22   0 -22       4617.79       4329.70       214.91 o                         
  24   0 -22       1624.69       1539.98       133.59 o                         
  26   0 -22       7486.14       6915.83       327.19 o                         
  28   0 -22       2038.17       1686.61       104.37 o                         
  30   0 -22       3248.68       3056.32       200.14 o                         
  32   0 -22        998.46       1104.22       101.55 o                         
  34   0 -22       1125.58       1191.97       117.32 o                         
  36   0 -22       1952.91       1862.39       139.01 o                         
  38   0 -22         80.94         74.93        55.21 o                         
 -19   1 -22       1063.09        831.78        84.60 o                         
 -17   1 -22       1341.93       1252.78        96.55 o                         
 -15   1 -22        535.42        789.56        67.66 o                         
 -13   1 -22       2564.28       3141.53       125.66 o                         
 -11   1 -22        245.61        572.01        76.73 o                         
  -9   1 -22        551.02       1727.70        98.69 o                         
  -7   1 -22       2428.66       2543.18       109.27 o                         
  -5   1 -22       2169.26       2493.37       103.33 o                         
  -3   1 -22       1400.23       1620.24        76.36 o                         
  -1   1 -22       2151.18       2156.21        94.71 o                         
   1   1 -22       7810.45       7831.92       265.41 o                         
   3   1 -22       2093.06       2229.16       154.09 o                         
   5   1 -22      10037.73      10660.92       347.27 o                         
   7   1 -22        651.64        527.31        73.74 o                         
   9   1 -22       5358.43       5902.26       203.29 o                         
  11   1 -22        362.15        532.76        45.14 o                         
  13   1 -22       1380.76       1629.83        74.94 o                         
  15   1 -22       1232.40       2209.84       113.42 o                         
  17   1 -22       1421.34       1681.89        75.51 o                         
  19   1 -22       4812.95       5949.78       202.04 o                         
  21   1 -22        968.47        946.28        54.54 o                         
  23   1 -22       2003.45       2231.76       139.74 o                         
  25   1 -22       1141.47       1062.98        56.98 o                         
  27   1 -22       3373.31       3164.05       133.50 o                         
  29   1 -22        633.58        445.23        57.31 o                         
  31   1 -22       2422.54       2524.11       131.34 o                         
  33   1 -22        423.76        373.23        46.57 o                         
  35   1 -22        654.79        634.66        58.25 o                         
  37   1 -22       1887.63       1864.36       153.80 o                         
  39   1 -22         55.02        -17.75        54.23 o                         
  41   1 -22        266.68        232.67        83.80 o                         
 -18   2 -22         17.68        188.07        62.15 o                         
 -16   2 -22       3179.20       2931.58       139.48 o                         
 -14   2 -22        182.83        462.06        74.76 o                         
 -12   2 -22       4659.23       4428.11       192.88 o                         
 -10   2 -22        716.03        786.21        60.40 o                         
  -8   2 -22       4727.06       4679.93       169.54 o                         
  -6   2 -22       1564.12       1382.76        94.75 o                         
  -4   2 -22       2046.17       2159.12        96.30 o                         
  -2   2 -22       4132.79       4307.12       157.09 o                         
   0   2 -22       1287.99       1307.03        74.52 o                         
   2   2 -22      11524.25      11605.29       375.53 o                         
   4   2 -22        285.54       1112.01       299.77 o                         
   6   2 -22       6076.02       6088.67       207.99 o                         
   8   2 -22       2497.12       3405.53       158.72 o                         
  10   2 -22       3503.09       3553.15       131.27 o                         
  12   2 -22       3610.87       4311.99       153.75 o                         
  14   2 -22        385.99        972.00        59.61 o                         
  16   2 -22       5018.39       5304.13       182.36 o                         
  18   2 -22        315.18        991.73        55.66 o                         
  20   2 -22       7236.62       6946.95       231.46 o                         
  22   2 -22         51.61        336.09       186.34 o                         
  24   2 -22       6782.62       6760.06       255.70 o                         
  26   2 -22       1024.39       1028.87        60.25 o                         
  28   2 -22       1535.47       1461.20        74.55 o                         
  30   2 -22       1258.51       1091.40       115.35 o                         
  32   2 -22        655.22        593.52        82.82 o                         
  34   2 -22       2194.05       2272.52       175.49 o                         
  36   2 -22        852.08        827.18       103.52 o                         
  38   2 -22       1817.91       1765.77       159.72 o                         
  40   2 -22        112.18        131.13        65.07 o                         
 -15   3 -22       1145.42       1368.51        91.67 o                         
 -13   3 -22        645.23        830.76        79.41 o                         
 -11   3 -22       2135.90       2188.76       100.34 o                         
  -9   3 -22        200.53        396.22        66.07 o                         
  -7   3 -22       1501.15       1784.96        86.42 o                         
  -5   3 -22       1324.59       1526.12        83.23 o                         
  -3   3 -22        602.17        526.57        58.55 o                         
  -1   3 -22       1527.80       1662.53        80.52 o                         
   1   3 -22       1459.69       1360.53        77.04 o                         
   3   3 -22       1304.99       1378.99        75.91 o                         
   5   3 -22       2150.91       2232.90        94.68 o                         
   7   3 -22        968.53       1235.08        81.16 o                         
   9   3 -22       2446.72       3017.53       117.05 o                         
  11   3 -22       2918.67       3562.92       131.31 o                         
  13   3 -22       3321.91       3829.08       136.79 o                         
  15   3 -22       3024.74       3489.53       130.88 o                         
  17   3 -22       3856.83       3837.72       153.44 o                         
  19   3 -22       2099.97       2219.75       134.23 o                         
  21   3 -22       2333.64       2250.16       130.05 o                         
  23   3 -22        913.25        843.42        75.62 o                         
  25   3 -22       1383.85       1144.21       101.22 o                         
  27   3 -22        387.81        324.11        54.69 o                         
  29   3 -22       1074.70        991.83       104.51 o                         
  31   3 -22        620.28        670.42        97.61 o                         
  33   3 -22        465.31        523.52        90.70 o                         
  35   3 -22        921.02       1034.22       110.42 o                         
  37   3 -22        203.65         75.92        61.13 o                         
  39   3 -22       1382.29       1210.70       122.25 o                         
 -14   4 -22       2168.62       2409.41       147.63 o                         
 -12   4 -22        537.94        502.75        65.52 o                         
 -10   4 -22       1287.22       1392.32       107.30 o                         
  -8   4 -22        531.13        585.95        75.14 o                         
  -6   4 -22       2578.92       2387.69       130.07 o                         
  -4   4 -22       2836.81       2458.86       116.97 o                         
  -2   4 -22        773.39        737.28        57.27 o                         
   0   4 -22       2507.39       2287.50       102.23 o                         
   2   4 -22       1072.07       1073.39        84.10 o                         
   4   4 -22       4010.33       3709.04       169.05 o                         
   6   4 -22        891.50       1613.94        94.42 o                         
   8   4 -22       7200.77       7019.09       287.39 o                         
  10   4 -22        564.05       1138.73        97.61 o                         
  12   4 -22       2984.61       3453.13       154.79 o                         
  14   4 -22       5736.08       5747.89       240.79 o                         
  16   4 -22       1117.36       2106.58       117.37 o                         
  18   4 -22       5992.22       5922.87       242.85 o                         
  20   4 -22        277.79        432.44        56.15 o                         
  22   4 -22       4507.61       4373.76       190.21 o                         
  24   4 -22        765.21        650.26        60.78 o                         
  26   4 -22       2255.43       2045.77       179.44 o                         
  30   4 -22       1372.46       1226.47       120.28 o                         
  32   4 -22       1919.59       1813.09       146.90 o                         
  34   4 -22       1215.44       1152.53       120.28 o                         
  36   4 -22       2084.51       2099.99       168.59 o                         
 -11   5 -22       1232.55       1196.70        89.00 o                         
  -9   5 -22        544.88        758.99        86.24 o                         
  -7   5 -22        505.06        614.30        91.08 o                         
  -5   5 -22        695.82        788.40        81.53 o                         
  -3   5 -22        906.79       1013.97        91.20 o                         
  -1   5 -22        644.33        521.09        69.50 o                         
   1   5 -22       2097.60       1806.19       108.76 o                         
   3   5 -22        395.45        292.18        57.79 o                         
   5   5 -22       1207.58       1319.55       132.11 o                         
   7   5 -22       1123.13       1225.31        92.91 o                         
   9   5 -22        516.38        489.28        56.20 o                         
  11   5 -22        665.74        656.46        62.47 o                         
  13   5 -22        842.54        735.43        64.38 o                         
  15   5 -22        163.04        187.32        53.24 o                         
  17   5 -22       3272.81       3039.22       144.66 o                         
  19   5 -22        219.68        243.67        49.25 o                         
  21   5 -22       1226.03       1284.56        84.15 o                         
  23   5 -22       3393.39       2960.62       170.65 o                         
  25   5 -22        484.00        358.23        59.63 o                         
  27   5 -22       1143.63        919.47        86.09 o                         
  29   5 -22        204.40        202.11        67.04 o                         
  31   5 -22        929.11        846.90       101.55 o                         
  33   5 -22        785.59        661.55        93.66 o                         
  -6   6 -22        248.55        364.61        72.79 o                         
  -4   6 -22        981.99        959.50        76.00 o                         
  -2   6 -22       2523.90       2307.85       124.98 o                         
   0   6 -22         17.24         40.34        72.25 o                         
   2   6 -22       3052.48       2817.22       142.70 o                         
   4   6 -22         49.14        317.17        64.30 o                         
   6   6 -22       2281.22       2303.70       122.52 o                         
   8   6 -22        938.64        886.55        72.80 o                         
  10   6 -22       2910.75       2447.26       130.12 o                         
  12   6 -22       2614.80       2577.88       135.14 o                         
  14   6 -22        774.50       1145.51        81.12 o                         
  16   6 -22       1676.68       1541.38        91.58 o                         
  18   6 -22        613.78        666.10        88.16 o                         
  20   6 -22       4098.12       3800.96       211.64 o                         
  22   6 -22        298.43        270.29        62.27 o                         
  24   6 -22       1760.76       1719.39       114.54 o                         
  26   6 -22        104.67         18.73        97.61 o                         
  28   6 -22       1576.61       1434.50       133.10 o                         
   3   7 -22       1025.63        746.17       166.13 o                         
   5   7 -22       1032.67       1013.29        84.12 o                         
   7   7 -22        120.12         -2.16        99.97 o                         
   9   7 -22       2059.43       1701.31       122.09 o                         
  11   7 -22        382.60        383.14        88.73 o                         
  13   7 -22       1251.77       1011.18        78.74 o                         
  15   7 -22        606.38        649.25        67.76 o                         
  17   7 -22         71.82        163.06        56.04 o                         
  19   7 -22        927.03        726.46        83.16 o                         
  21   7 -22        156.38        107.96        78.64 o                         
 -19   1 -21        539.82        528.76        72.46 o                         
 -15   1 -21       3152.88       3969.49       169.13 o                         
 -13   1 -21        983.24       1060.18        67.44 o                         
 -11   1 -21       2806.34       2808.17       115.41 o                         
  -9   1 -21        662.68        948.29        62.11 o                         
  -7   1 -21       2192.00       2366.65        99.62 o                         
  -5   1 -21       2347.40       2318.52       104.14 o                         
  -3   1 -21       1306.09       1392.41        72.34 o                         
  -1   1 -21       6611.03       6519.95       223.08 o                         
   1   1 -21         72.79        106.08       126.03 o                         
   3   1 -21       1103.67       1102.19        64.35 o                         
   5   1 -21       2637.97       2687.69       115.69 o                         
   7   1 -21       2595.27       2470.68       100.61 o                         
   9   1 -21       4118.31       4028.19       145.02 o                         
  11   1 -21        235.80        275.06       129.15 o                         
  13   1 -21        698.14        684.08        46.42 o                         
  15   1 -21       1866.24       1796.26        78.38 o                         
  17   1 -21       2082.15       1933.69        81.71 o                         
  19   1 -21        471.92        439.25        51.71 o                         
  21   1 -21       1416.39       1394.42        65.31 o                         
  23   1 -21       2919.01       2921.99       111.17 o                         
  25   1 -21       1922.46       1970.18        91.22 o                         
  27   1 -21       1464.52       1201.08        65.47 o                         
  29   1 -21       1019.70        967.04        58.55 o                         
  31   1 -21        480.31        465.35        69.01 o                         
  33   1 -21       2481.30       2577.91       133.15 o                         
  35   1 -21        876.72        844.53        67.25 o                         
  37   1 -21        390.95        382.53        75.92 o                         
  39   1 -21        636.66        664.50        88.73 o                         
  41   1 -21        470.56        318.45       110.42 o                         
 -18   2 -21        281.67        628.10        74.59 o                         
 -16   2 -21        175.19        710.88        94.84 o                         
 -14   2 -21        289.64        554.43        63.35 o                         
 -12   2 -21        855.77       2250.10       120.55 o                         
 -10   2 -21        308.84        448.11        49.81 o                         
  -8   2 -21        326.86       1255.97       139.44 o                         
  -6   2 -21        348.42        329.48        54.58 o                         
  -4   2 -21        353.33        871.73       120.12 o                         
  -2   2 -21         57.69         68.07        44.70 o                         
   0   2 -21        174.15        282.10       188.79 o                         
   2   2 -21       1380.74       1158.29        72.58 o                         
   4   2 -21        764.41        649.25        51.59 o                         
   6   2 -21        646.06        767.29        54.10 o                         
   8   2 -21        604.74        505.82        44.17 o                         
  10   2 -21        459.86        540.26        56.06 o                         
  12   2 -21         22.01        -30.53        30.53 o                         
  14   2 -21        246.93        317.46        37.91 o                         
  16   2 -21         34.83        -31.58        42.77 o                         
  18   2 -21        489.99        383.83        42.77 o                         
  20   2 -21        205.63        255.52        52.70 o                         
  22   2 -21       1659.63       1568.70        89.94 o                         
  24   2 -21        196.71        112.44        39.30 o                         
  26   2 -21        773.97        552.33        45.07 o                         
  28   2 -21         14.94         81.76        65.32 o                         
  30   2 -21        339.21        345.07        73.94 o                         
  32   2 -21        368.21        321.41        68.03 o                         
  34   2 -21         56.48         -9.86        55.21 o                         
  38   2 -21        531.66        517.60        80.84 o                         
 -17   3 -21        746.78        753.99        67.88 o                         
 -15   3 -21        553.16        634.99        69.29 o                         
 -13   3 -21       1750.22       1694.69        83.99 o                         
 -11   3 -21       1097.70       1205.47        95.68 o                         
  -9   3 -21        896.72        880.59        55.20 o                         
  -7   3 -21       2671.86       2625.89       109.66 o                         
  -5   3 -21       2985.33       2727.82       111.26 o                         
  -3   3 -21       4102.24       4188.48       152.37 o                         
  -1   3 -21       5804.86       5886.84       201.98 o                         
   1   3 -21       6044.09       5944.34       228.32 o                         
   3   3 -21       1267.14       1163.07        78.51 o                         
   5   3 -21        648.75        546.14        45.76 o                         
   7   3 -21       3794.48       3746.68       135.27 o                         
   9   3 -21       5551.77       5213.17       182.39 o                         
  11   3 -21        827.30        811.06        50.80 o                         
  13   3 -21       1200.78       1109.41        59.48 o                         
  15   3 -21        888.69        883.83        51.79 o                         
  17   3 -21       6007.23       5566.24       213.98 o                         
  19   3 -21       5696.53       5533.80       217.24 o                         
  21   3 -21        771.61        667.03        69.49 o                         
  23   3 -21       2676.25       2633.39       143.29 o                         
  25   3 -21       1002.47        967.40       105.09 o                         
  27   3 -21       1058.14        879.20        74.83 o                         
  29   3 -21       2128.49       2109.85       161.69 o                         
  31   3 -21       2447.97       2373.09       179.44 o                         
  33   3 -21        342.81        269.15        73.94 o                         
  35   3 -21        669.62        584.65        90.70 o                         
  37   3 -21        852.54        600.42        92.68 o                         
  39   3 -21        910.84        937.60       109.44 o                         
 -16   4 -21        344.12        381.71        71.62 o                         
 -14   4 -21         32.67        399.56        92.83 o                         
 -12   4 -21        599.08        610.92        72.84 o                         
 -10   4 -21        103.42        700.98       137.04 o                         
  -8   4 -21         30.79        264.22       127.18 o                         
  -6   4 -21        179.99        796.42       151.50 o                         
  -4   4 -21        105.74         89.83        88.73 o                         
  -2   4 -21        791.52        692.60       291.83 o                         
   0   4 -21        289.29        181.05        70.00 o                         
   2   4 -21          6.17        -77.33       175.99 o                         
   4   4 -21        743.87        672.63        89.29 o                         
   6   4 -21        247.02        225.45       105.65 o                         
   8   4 -21        308.26        259.03        52.43 o                         
  10   4 -21       1864.68       1640.54        91.44 o                         
  12   4 -21         96.54         37.46       100.54 o                         
  14   4 -21          9.99        -41.05        65.88 o                         
  16   4 -21        209.58         52.17        38.56 o                         
  18   4 -21        246.11        180.42       104.51 o                         
  20   4 -21        331.76        291.83        66.06 o                         
  22   4 -21        380.80        266.83        48.30 o                         
  24   4 -21         34.17        -39.65        42.71 o                         
  26   4 -21        104.32         78.73        77.39 o                         
  30   4 -21        161.29        176.48        77.89 o                         
  32   4 -21        112.79        -24.65        67.04 o                         
  36   4 -21        123.70        174.51        73.94 o                         
  38   4 -21        161.37        201.13        80.84 o                         
 -13   5 -21         69.56         40.75       135.56 o                         
 -11   5 -21       1750.06       1729.58       109.52 o                         
  -9   5 -21        854.32        884.96        78.16 o                         
  -7   5 -21       1158.30       1129.15       166.78 o                         
  -5   5 -21        796.63        767.32        73.63 o                         
  -3   5 -21        579.02        687.86        71.41 o                         
  -1   5 -21       2502.93       2524.68       127.75 o                         
   1   5 -21        431.70        450.03        96.33 o                         
   3   5 -21        871.47        759.89        64.71 o                         
   5   5 -21       1214.00       1132.04        79.96 o                         
   7   5 -21       2939.19       2619.62       131.65 o                         
   9   5 -21       3118.60       2653.39       131.53 o                         
  11   5 -21        403.25        276.10       119.79 o                         
  13   5 -21       3844.29       3335.00       154.92 o                         
  15   5 -21       1590.31       1335.29        83.34 o                         
  17   5 -21       2819.51       2569.52       127.12 o                         
  19   5 -21        740.40        628.75        62.14 o                         
  21   5 -21        278.02         45.48        52.75 o                         
  23   5 -21       1483.92       1371.88        99.94 o                         
  25   5 -21       1723.63       1562.05       195.70 o                         
  27   5 -21        528.34        357.47        71.69 o                         
  29   5 -21        831.36        940.56        99.58 o                         
  31   5 -21        712.96        635.91        87.75 o                         
  33   5 -21        748.58        784.79        98.59 o                         
  35   5 -21       1299.70       1191.97       127.18 o                         
  -8   6 -21        410.31        528.92       145.37 o                         
  -6   6 -21        133.61        117.10        83.61 o                         
  -4   6 -21         87.05         39.32        47.99 o                         
  -2   6 -21       1099.99        978.73        78.01 o                         
   0   6 -21        126.66         -7.09        68.03 o                         
   2   6 -21       1172.39        830.22        79.78 o                         
   4   6 -21        249.01        101.98        69.15 o                         
   6   6 -21       1651.56       1428.14        92.63 o                         
   8   6 -21         56.36         40.53        50.69 o                         
  10   6 -21        184.80        160.43        55.24 o                         
  12   6 -21        271.91        176.26        48.55 o                         
  14   6 -21        264.77         99.34        51.06 o                         
  16   6 -21       1547.55       1220.98        93.05 o                         
  18   6 -21        423.98        446.58        63.91 o                         
  20   6 -21       2317.41       2017.53       209.51 o                         
  22   6 -21         76.12        -18.91        49.99 o                         
  24   6 -21         92.89         13.04        52.58 o                         
  26   6 -21        329.84        346.21       164.15 o                         
  28   6 -21        135.91        183.38        70.00 o                         
  30   6 -21         77.48        -26.62        62.11 o                         
  -1   7 -21        473.81        494.93       174.01 o                         
   1   7 -21        780.67        602.15       122.33 o                         
   3   7 -21        173.75        243.01       230.70 o                         
   5   7 -21       1105.84        994.48        80.48 o                         
   7   7 -21        711.11        658.37       100.07 o                         
   9   7 -21       1005.31        842.49        68.56 o                         
  11   7 -21        403.84        270.88        56.69 o                         
  13   7 -21        801.60        420.72        57.66 o                         
  15   7 -21        417.20        362.04        61.09 o                         
  17   7 -21        856.82        736.58        72.03 o                         
  19   7 -21        144.01         93.44        67.53 o                         
  21   7 -21        705.77        570.43        74.08 o                         
  23   7 -21        486.23        431.99       146.41 o                         
 -22   0 -20        278.62        361.83        98.59 o                         
 -20   0 -20       2452.91       2205.48       187.32 o                         
 -18   0 -20        747.40        816.33       113.38 o                         
 -16   0 -20       3725.47       3484.21       274.08 o                         
 -14   0 -20        617.77        580.11        77.39 o                         
 -12   0 -20       1328.98       1277.45        99.17 o                         
 -10   0 -20        205.08        175.49        67.04 o                         
  -8   0 -20       4650.04       4442.10       239.42 o                         
  -6   0 -20         63.73        130.14       100.56 o                         
  -4   0 -20       4915.24       4836.86       243.12 o                         
  -2   0 -20       3890.87       3614.72       207.74 o                         
   0   0 -20       3386.45       3956.83       213.63 o                         
   2   0 -20      16127.10      17913.71       813.18 o                         
   4   0 -20      14703.71      15308.69       787.28 o                         
   6   0 -20       5461.62       7292.01       403.39 o                         
   8   0 -20       4934.30       6574.84       314.51 o                         
  10   0 -20       2789.05       3388.70       177.88 o                         
  12   0 -20       2939.33       2921.18       163.66 o                         
  14   0 -20       8286.39       9496.78       432.68 o                         
  16   0 -20       8159.69       8966.37       482.60 o                         
  18   0 -20        335.18       2238.13       124.26 o                         
  20   0 -20      13660.00      15068.45       697.00 o                         
  22   0 -20       3428.20       3565.52       180.51 o                         
  24   0 -20      10938.40      11191.11       506.45 o                         
  26   0 -20       1741.96       1632.89       101.09 o                         
  28   0 -20       9812.32       9768.41       600.42 o                         
  30   0 -20       1461.79       1398.02       119.30 o                         
  32   0 -20       4889.17       4623.92       296.76 o                         
  34   0 -20       1513.89       1476.89       124.22 o                         
  36   0 -20        730.27        565.91        78.87 o                         
  38   0 -20       1968.52       1726.33       145.91 o                         
 -21   1 -20        270.64        191.14       114.37 o                         
 -19   1 -20       1509.39       1403.38       105.26 o                         
 -17   1 -20       3167.93       3013.25       203.96 o                         
 -15   1 -20       1036.28        904.29        69.21 o                         
 -13   1 -20         45.91        443.89        55.60 o                         
 -11   1 -20       1529.61       1584.95        79.63 o                         
  -9   1 -20        793.30       1016.42        62.22 o                         
  -7   1 -20        599.89        747.13        54.61 o                         
  -5   1 -20       1032.56       1016.59        59.45 o                         
  -3   1 -20        374.21        392.86        49.30 o                         
  -1   1 -20       1293.78       1370.45        73.44 o                         
   1   1 -20       2272.76       2301.50        96.64 o                         
   3   1 -20       1926.45       2301.33        96.11 o                         
   5   1 -20       2235.12       2914.96       112.15 o                         
   7   1 -20       7308.65       8068.94       266.71 o                         
   9   1 -20       3741.39       4779.53       182.48 o                         
  11   1 -20       2955.22       3834.81       139.14 o                         
  13   1 -20       6121.77       7025.03       233.90 o                         
  15   1 -20        134.19       1125.47        81.93 o                         
  17   1 -20       3618.05       4076.55       143.99 o                         
  19   1 -20       1737.51       1888.04        78.78 o                         
  21   1 -20       2263.48       2338.09        91.64 o                         
  23   1 -20        146.19        128.58        33.25 o                         
  25   1 -20       4006.59       3807.30       151.74 o                         
  27   1 -20       3569.63       3268.87       133.63 o                         
  29   1 -20       1977.04       2022.09        87.22 o                         
  31   1 -20        656.81        671.63        56.12 o                         
  33   1 -20        717.40        995.77       102.53 o                         
  35   1 -20        861.93        780.40        64.48 o                         
  37   1 -20        614.05        772.95        93.66 o                         
  39   1 -20        212.79        315.49        72.96 o                         
  41   1 -20        402.65        345.07       115.35 o                         
 -20   2 -20       2294.25       2044.47       129.31 o                         
 -18   2 -20       1835.37       1828.06       121.81 o                         
 -16   2 -20        928.57        862.67        72.00 o                         
 -14   2 -20       5411.24       5415.99       220.86 o                         
 -12   2 -20       1374.16       1246.83        77.78 o                         
 -10   2 -20       5805.70       5658.04       203.47 o                         
  -8   2 -20       1021.36       1039.77        61.29 o                         
  -6   2 -20       4673.91       4693.52       163.30 o                         
  -4   2 -20       2250.36       2377.00        97.37 o                         
  -2   2 -20       7710.80       7436.74       247.98 o                         
   0   2 -20       8784.25       8981.23       305.22 o                         
   2   2 -20       2462.19       2789.93       131.20 o                         
   4   2 -20       5606.30       6954.37       234.04 o                         
   6   2 -20        851.04       1942.33        90.90 o                         
   8   2 -20      11546.15      12379.61       394.37 o                         
  10   2 -20       6100.39       7083.92       257.49 o                         
  12   2 -20       7842.74       8720.54       285.06 o                         
  14   2 -20       2174.26       4254.78       149.55 o                         
  16   2 -20       7595.86       7842.59       257.16 o                         
  18   2 -20       7053.88       7925.53       260.05 o                         
  20   2 -20       1413.99       1442.38        66.24 o                         
  22   2 -20       6877.09       6949.16       259.69 o                         
  24   2 -20         77.97        159.49        53.78 o                         
  26   2 -20       3263.70       3222.99       131.42 o                         
  28   2 -20        496.53        414.88        38.04 o                         
  30   2 -20       3051.91       3177.59       237.60 o                         
  32   2 -20       1059.89       1002.67       102.53 o                         
  34   2 -20       2287.69       2357.31       192.25 o                         
  36   2 -20       1184.36       1041.12       110.42 o                         
  38   2 -20        655.62        703.94        89.72 o                         
  40   2 -20       1688.19       1871.26       160.70 o                         
  42   2 -20        224.08        256.34        70.00 o                         
 -19   3 -20        347.59        346.37        61.89 o                         
 -17   3 -20       1110.85       1203.08       106.37 o                         
 -15   3 -20         33.77        138.34        49.09 o                         
 -13   3 -20        418.49        382.08       110.49 o                         
 -11   3 -20        546.35        988.12        67.05 o                         
  -9   3 -20       1105.83       1153.47        59.03 o                         
  -7   3 -20        973.51       1019.10        61.62 o                         
  -5   3 -20       2938.59       2975.08       117.10 o                         
  -3   3 -20       1221.56       1320.27        73.53 o                         
  -1   3 -20       5475.90       5047.52       180.86 o                         
   1   3 -20        152.55        433.94        63.78 o                         
   3   3 -20       1257.35       1277.74        90.22 o                         
   5   3 -20       1519.05       1754.93        81.01 o                         
   7   3 -20         85.26        480.65        43.14 o                         
   9   3 -20        154.46        637.92        45.12 o                         
  11   3 -20        330.17        393.73        41.70 o                         
  13   3 -20       2871.19       2929.72       113.38 o                         
  15   3 -20       2408.42       2433.73       106.08 o                         
  17   3 -20       2675.50       2852.44       119.73 o                         
  19   3 -20        829.50        977.51        62.17 o                         
  21   3 -20       5855.42       5917.56       282.46 o                         
  23   3 -20        800.75        825.76        86.81 o                         
  25   3 -20       1273.22       1140.17        91.43 o                         
  27   3 -20       2403.85       2234.25       158.73 o                         
  29   3 -20       1352.12       1304.36       127.18 o                         
  31   3 -20        847.92       1059.85       111.41 o                         
  33   3 -20        932.62        791.69       105.49 o                         
  35   3 -20        238.44        647.74        90.70 o                         
  37   3 -20       1710.93       1498.58       135.07 o                         
 -16   4 -20        555.39        543.74        92.18 o                         
 -14   4 -20        551.00        541.45        67.07 o                         
 -12   4 -20       3483.43       3336.73       165.45 o                         
 -10   4 -20        103.78        335.21       138.03 o                         
  -8   4 -20       4747.74       4757.91       179.00 o                         
  -6   4 -20       1909.02       1754.38        86.02 o                         
  -4   4 -20       6049.87       6088.90       212.66 o                         
  -2   4 -20       5228.96       5164.14       188.88 o                         
   0   4 -20       4725.95       4440.13       165.06 o                         
   2   4 -20       3640.17       4177.40       187.13 o                         
   4   4 -20       6607.58       6511.39       267.79 o                         
   6   4 -20       5078.14       5275.30       247.78 o                         
   8   4 -20        445.87       1357.60       109.44 o                         
  10   4 -20      10694.90      10396.96       409.94 o                         
  12   4 -20       1900.26       3101.68       196.20 o                         
  14   4 -20       7702.62       7387.90       294.75 o                         
  16   4 -20       4643.35       5144.10       213.82 o                         
  18   4 -20       2043.95       2607.81       123.66 o                         
  20   4 -20       6304.99       6373.95       280.71 o                         
  22   4 -20        702.09        802.98        61.19 o                         
  24   4 -20       6764.60       6583.34       268.25 o                         
  26   4 -20        296.33         26.62       152.82 o                         
  28   4 -20       5248.03       5321.95       332.25 o                         
  30   4 -20        804.32        800.56        97.61 o                         
  32   4 -20       1760.85       1823.94       146.90 o                         
  34   4 -20       2533.89       2300.13       179.44 o                         
  36   4 -20        876.21        609.29       104.51 o                         
  38   4 -20       1144.06       1140.70       124.22 o                         
 -13   5 -20        216.88        400.31        93.87 o                         
 -11   5 -20        514.04        598.45       110.42 o                         
  -9   5 -20        728.73        828.31        82.36 o                         
  -7   5 -20        583.02        471.60        79.37 o                         
  -5   5 -20        503.55        715.59        73.03 o                         
  -3   5 -20       3190.79       3456.18       164.40 o                         
  -1   5 -20       3604.39       3695.48       171.49 o                         
   1   5 -20        705.47        656.89       117.32 o                         
   3   5 -20        994.51        933.33        71.63 o                         
   5   5 -20       1675.75       1850.23       101.16 o                         
   7   5 -20        205.75        368.71       125.21 o                         
   9   5 -20        380.95        591.03        77.74 o                         
  11   5 -20        768.09        787.85        69.18 o                         
  13   5 -20       1388.75       1350.41        86.80 o                         
  15   5 -20       1588.02       1417.05        91.26 o                         
  17   5 -20       1909.70       1966.42       105.94 o                         
  19   5 -20        428.13        443.78        54.34 o                         
  21   5 -20       1827.19       1622.22        92.80 o                         
  23   5 -20        636.55        449.72        65.84 o                         
  27   5 -20         11.05        -63.10        63.10 o                         
  29   5 -20         95.89         77.89        63.10 o                         
  33   5 -20        607.22        605.35        88.73 o                         
  35   5 -20        585.56        492.96        87.75 o                         
 -10   6 -20       1322.02       1183.51       111.50 o                         
  -8   6 -20        580.81        511.84       100.89 o                         
  -6   6 -20       1378.54       1216.05        90.81 o                         
  -4   6 -20        563.33        617.95        91.38 o                         
  -2   6 -20       2360.41       2149.70       115.14 o                         
   0   6 -20       2553.46       2283.16       122.15 o                         
   2   6 -20         38.79        349.40        52.35 o                         
   4   6 -20       2158.38       1787.20       119.50 o                         
   6   6 -20        338.18        406.48        56.20 o                         
   8   6 -20       3029.04       2774.21       135.93 o                         
  10   6 -20       1326.38       1608.40       110.52 o                         
  12   6 -20       2860.11       2702.78       133.63 o                         
  14   6 -20        871.56        992.81        92.68 o                         
  16   6 -20       2850.40       2600.29       126.90 o                         
  18   6 -20        566.10        597.62        68.95 o                         
  20   6 -20       4058.00       3731.70       202.48 o                         
  22   6 -20       1706.15       1536.13       108.69 o                         
  24   6 -20         34.61         -3.36        46.41 o                         
  26   6 -20       1712.23       1681.96       140.99 o                         
  28   6 -20        188.95        137.04        64.08 o                         
  30   6 -20       2273.38       1892.95       162.68 o                         
  -3   7 -20        232.37        -78.87       187.32 o                         
  -1   7 -20        939.70        627.48       138.03 o                         
   1   7 -20         98.90         -7.27        90.34 o                         
   3   7 -20        877.06        904.08       162.68 o                         
   5   7 -20        534.14        609.20        68.48 o                         
   7   7 -20        939.51        795.02        66.07 o                         
   9   7 -20       1499.13       1395.54        98.80 o                         
  11   7 -20        208.57         72.97        88.24 o                         
  13   7 -20       1663.30       1753.45       101.25 o                         
  15   7 -20        366.84        373.98        65.56 o                         
  17   7 -20        529.19        414.05        93.66 o                         
  19   7 -20        101.55          9.00        56.69 o                         
  21   7 -20        418.71        345.36       122.25 o                         
  23   7 -20        318.47        209.28        54.31 o                         
  25   7 -20        169.83        102.53        58.17 o                         
 -23   1 -19        411.01        428.35        90.21 o                         
 -21   1 -19       1016.30       1059.23        90.96 o                         
 -19   1 -19        624.09        652.21       106.97 o                         
 -17   1 -19         61.55        129.18        56.66 o                         
 -15   1 -19       1701.78       2335.86       111.56 o                         
 -13   1 -19        454.18        770.22        55.54 o                         
 -11   1 -19       1286.36       1682.28        80.61 o                         
  -9   1 -19        428.60        804.63        68.76 o                         
  -7   1 -19        546.22        988.22        61.61 o                         
  -5   1 -19       1247.19       1426.23        68.96 o                         
  -3   1 -19       8313.09       8734.06       289.34 o                         
  -1   1 -19        259.52        321.28        89.43 o                         
   1   1 -19       4274.50       4612.96       167.47 o                         
   3   1 -19        778.42        700.16        97.81 o                         
   5   1 -19       2844.10       2919.46       111.36 o                         
   7   1 -19       7069.10       7064.05       236.34 o                         
   9   1 -19       5745.92       6173.79       211.29 o                         
  11   1 -19         20.54        -30.75        30.75 o                         
  13   1 -19       4020.50       3981.97       142.02 o                         
  15   1 -19       1910.71       2050.72        82.53 o                         
  17   1 -19       5382.13       5289.84       180.27 o                         
  19   1 -19       5538.98       5388.89       181.59 o                         
  21   1 -19       2916.93       2605.98        98.34 o                         
  23   1 -19        152.36        184.01        31.28 o                         
  25   1 -19        905.68        923.19        55.19 o                         
  27   1 -19       1741.08       1682.00        78.70 o                         
  29   1 -19        637.93        731.54        47.95 o                         
  31   1 -19        633.91        714.79        83.80 o                         
  33   1 -19        336.26        388.05        45.76 o                         
  35   1 -19        701.55        751.93        60.76 o                         
  37   1 -19        851.18        903.09        97.61 o                         
  39   1 -19        597.67        508.73        83.80 o                         
  41   1 -19        730.32        607.32       127.18 o                         
  43   1 -19        653.71        512.67        90.70 o                         
 -22   2 -19         96.88        107.65       153.31 o                         
 -18   2 -19         86.34        131.62        53.12 o                         
 -16   2 -19        118.77       1147.99        81.81 o                         
 -14   2 -19         24.43        429.86       123.24 o                         
 -12   2 -19        756.81       1491.62        74.96 o                         
 -10   2 -19         59.11        488.66       117.91 o                         
  -8   2 -19         72.96        718.08        58.01 o                         
  -6   2 -19        293.29        432.26       104.04 o                         
  -4   2 -19        299.67        346.32        51.50 o                         
  -2   2 -19        127.13        150.84        57.87 o                         
   0   2 -19        562.06        571.12        46.09 o                         
   2   2 -19        698.46        716.15        54.06 o                         
   4   2 -19       2698.45       2683.54       108.16 o                         
   6   2 -19        550.59        485.81        48.45 o                         
   8   2 -19        525.26        494.39        58.06 o                         
  10   2 -19       1437.50       1497.58        75.88 o                         
  12   2 -19       1872.08       1796.55        77.67 o                         
  14   2 -19        172.79        174.85        43.37 o                         
  16   2 -19       2465.94       2395.76       109.57 o                         
  18   2 -19       1416.84       1283.88        78.30 o                         
  20   2 -19         30.49         22.07        30.02 o                         
  22   2 -19        113.06        106.31       120.10 o                         
  24   2 -19        337.74        459.97        40.11 o                         
  26   2 -19       1366.42       1168.05       111.72 o                         
  28   2 -19         32.70        -31.77        40.02 o                         
  32   2 -19        654.61        752.25        88.73 o                         
  34   2 -19        136.92        240.56        70.00 o                         
  36   2 -19        302.81        361.83        79.86 o                         
  38   2 -19         16.65        137.04        67.04 o                         
  40   2 -19        208.97        283.94        70.99 o                         
 -21   3 -19        155.84         97.88        66.06 o                         
 -19   3 -19       1198.71       1033.10        74.93 o                         
 -17   3 -19        547.73        730.86        64.49 o                         
 -15   3 -19        613.98        551.73        52.64 o                         
 -13   3 -19       2071.42       2135.39        98.72 o                         
 -11   3 -19        956.15       1130.13        59.61 o                         
  -9   3 -19       2142.35       2389.01        90.35 o                         
  -7   3 -19       1241.58       1282.07        68.46 o                         
  -5   3 -19       2008.24       1999.80        87.54 o                         
  -3   3 -19       7512.44       7337.25       245.75 o                         
  -1   3 -19       1714.32       1691.54        96.56 o                         
   1   3 -19       4466.25       4417.81       173.33 o                         
   3   3 -19       6109.29       6147.17       212.56 o                         
   5   3 -19       5229.43       5249.02       204.74 o                         
   7   3 -19       6254.19       6010.65       219.17 o                         
   9   3 -19       2709.39       2755.31       112.34 o                         
  11   3 -19       5574.68       5722.81       201.15 o                         
  13   3 -19       1027.48       1060.54        66.46 o                         
  15   3 -19       4330.00       4303.19       171.76 o                         
  17   3 -19        536.00        630.24        46.47 o                         
  19   3 -19       1440.92       1510.75        73.31 o                         
  21   3 -19       5920.47       5414.43       224.85 o                         
  23   3 -19        871.07        688.29        69.05 o                         
  25   3 -19       8688.36       7675.28       364.13 o                         
  27   3 -19       1441.28       1418.73       138.03 o                         
  29   3 -19       2030.55       2021.12       164.65 o                         
  31   3 -19        846.12        783.80        93.66 o                         
  33   3 -19       2374.34       2412.52       178.45 o                         
 -18   4 -19         87.59        710.84       215.91 o                         
 -16   4 -19         88.25        267.48        66.18 o                         
 -14   4 -19        815.07       1441.36       100.20 o                         
 -12   4 -19        123.03        248.56        92.00 o                         
 -10   4 -19        558.15        836.49        89.65 o                         
  -8   4 -19        105.16        102.47        63.89 o                         
  -6   4 -19        257.57        651.96        89.22 o                         
  -4   4 -19         21.58        614.17       404.22 o                         
  -2   4 -19        613.14        769.77        64.75 o                         
   0   4 -19        406.39        350.60        74.14 o                         
   2   4 -19        625.82        560.71        44.79 o                         
   4   4 -19        367.54        208.81        79.59 o                         
   6   4 -19        883.26        693.78        63.53 o                         
   8   4 -19        444.42        390.03       138.41 o                         
  10   4 -19       1416.58       1410.98        90.32 o                         
  12   4 -19        317.76         65.64        46.37 o                         
  14   4 -19        396.75        479.92        57.97 o                         
  16   4 -19        319.38         32.54        98.59 o                         
  18   4 -19        106.94        -36.53        63.73 o                         
  20   4 -19        134.73         79.46        70.49 o                         
  22   4 -19         89.04          5.87        39.10 o                         
  24   4 -19         97.88         -6.60       136.72 o                         
  30   4 -19        117.78        -25.63        72.96 o                         
  32   4 -19        243.38        251.41        69.01 o                         
  36   4 -19        251.71        296.76        75.92 o                         
  38   4 -19         92.92        228.73        77.89 o                         
 -15   5 -19        640.21        569.89        72.58 o                         
 -13   5 -19       2179.24       2103.68       120.17 o                         
 -11   5 -19       1181.10       1201.21       102.62 o                         
  -9   5 -19       1024.13        977.46        86.78 o                         
  -7   5 -19       1524.73       1472.17       103.46 o                         
  -5   5 -19       1661.01       1655.63        95.57 o                         
  -3   5 -19       3044.89       3319.56       155.58 o                         
  -1   5 -19        936.14        721.13        64.78 o                         
   1   5 -19       1015.61        805.59        65.27 o                         
   3   5 -19        628.68        408.55        97.61 o                         
   5   5 -19        294.14        213.94       133.10 o                         
   7   5 -19       1699.86       1599.85        92.40 o                         
   9   5 -19       6180.70       5527.70       233.81 o                         
  11   5 -19       5573.89       4970.94       234.95 o                         
  13   5 -19       4502.87       4186.12       185.83 o                         
  15   5 -19       1760.48       1796.71        95.89 o                         
  17   5 -19       1350.33       1150.66        74.81 o                         
  19   5 -19       1532.82       1312.92        79.34 o                         
  21   5 -19       2769.47       2506.38       126.68 o                         
  23   5 -19       1347.22       1195.61       102.04 o                         
  25   5 -19        658.97        651.97        71.61 o                         
  27   5 -19       1023.83        854.78       102.53 o                         
  29   5 -19        469.11        428.87        76.90 o                         
  31   5 -19       1503.75       1339.85       127.18 o                         
  33   5 -19        357.14        345.07        80.84 o                         
  35   5 -19        254.31        148.87        66.06 o                         
 -12   6 -19        285.11        641.14       138.11 o                         
 -10   6 -19        144.41        987.56       243.03 o                         
  -8   6 -19        369.93        430.74        67.82 o                         
  -6   6 -19         66.22         81.90        49.03 o                         
  -4   6 -19        204.22        209.09        69.70 o                         
  -2   6 -19        295.96        296.19       166.29 o                         
   0   6 -19        271.20        332.13       125.70 o                         
   2   6 -19         85.54         31.41        97.17 o                         
   4   6 -19         71.16        120.28       130.14 o                         
   6   6 -19         62.59        -20.62        37.31 o                         
   8   6 -19         97.63        100.53        55.93 o                         
  10   6 -19        731.99        468.48        62.55 o                         
  12   6 -19        105.03         75.97        60.41 o                         
  14   6 -19        198.99        116.42        44.36 o                         
  16   6 -19        336.42        258.02        46.32 o                         
  18   6 -19         11.34         17.58        72.43 o                         
  20   6 -19         67.86         25.75        67.53 o                         
  22   6 -19        301.95        161.22        57.44 o                         
  24   6 -19         20.55        -47.43        47.43 o                         
  26   6 -19         46.79          1.97        55.21 o                         
  28   6 -19        135.66         53.24        63.10 o                         
  30   6 -19        176.83         66.06       124.22 o                         
  32   6 -19        206.98        143.94        68.03 o                         
  -5   7 -19        143.44        484.08       152.82 o                         
  -3   7 -19       1223.62       1113.37       158.73 o                         
  -1   7 -19        195.34          6.19       138.52 o                         
   1   7 -19       1954.69       1622.18       175.99 o                         
   3   7 -19        454.72        248.63       119.30 o                         
   5   7 -19       1089.82        776.33        75.19 o                         
   7   7 -19       2732.28       2551.58       128.58 o                         
   9   7 -19        238.06        172.60        40.85 o                         
  11   7 -19        522.35        384.84        48.96 o                         
  13   7 -19        187.97        148.50        52.66 o                         
  15   7 -19        934.56        790.98        69.33 o                         
  17   7 -19       1745.26       1420.03       103.46 o                         
  19   7 -19       1393.83       1150.34        91.51 o                         
  21   7 -19        833.83        835.74        80.03 o                         
  23   7 -19        536.11        271.80       145.42 o                         
  25   7 -19       1380.68       1141.68       113.38 o                         
  10   8 -19         26.12       -146.38       146.38 o                         
 -24   0 -18        800.49        613.24       110.42 o                         
 -22   0 -18        320.74         70.99        72.96 o                         
 -20   0 -18       1192.25       1157.46       129.15 o                         
 -18   0 -18         43.50         58.17        68.03 o                         
 -16   0 -18       3786.69       3944.34       197.46 o                         
 -14   0 -18       3254.73       2988.51       177.85 o                         
 -12   0 -18       1384.15       1634.88       103.73 o                         
 -10   0 -18       6693.65       6511.25       311.56 o                         
  -8   0 -18       2378.70       2543.00       141.45 o                         
  -6   0 -18      11717.81      12541.21       571.62 o                         
  -4   0 -18       6977.11       6762.49       321.66 o                         
  -2   0 -18       7486.27       7297.91       367.77 o                         
   0   0 -18       2695.22       3086.47       178.83 o                         
   2   0 -18      11848.71      13142.76       624.80 o                         
   4   0 -18       3063.10       4516.14       276.47 o                         
   6   0 -18       4984.30       6079.94       286.78 o                         
   8   0 -18      13421.68      16444.64      1103.73 o                         
  10   0 -18       6706.21       8218.39       392.94 o                         
  12   0 -18      11866.95      13016.53       634.72 o                         
  14   0 -18       3798.55       4172.20       205.03 o                         
  16   0 -18       5788.69       6235.72       291.12 o                         
  18   0 -18       5957.18       6378.05       317.36 o                         
  20   0 -18       2108.61       2113.47       116.50 o                         
  22   0 -18       4271.07       4043.76       199.05 o                         
  24   0 -18       5968.10       6197.64       290.96 o                         
  26   0 -18       3520.30       3469.80       203.31 o                         
  28   0 -18       3228.67       2863.09       189.29 o                         
  30   0 -18       9519.42       9159.11       567.88 o                         
  32   0 -18        177.07        146.90        69.01 o                         
  34   0 -18       2938.84       2655.06       190.28 o                         
  36   0 -18        512.24        500.84        74.93 o                         
  38   0 -18        729.29        579.72        92.68 o                         
  40   0 -18        850.58        933.66        97.61 o                         
 -23   1 -18        313.35        379.58        96.62 o                         
 -21   1 -18        644.24        486.57        72.49 o                         
 -19   1 -18        501.46        415.55        63.72 o                         
 -17   1 -18       2052.10       1992.00       103.63 o                         
 -15   1 -18       1144.10       1120.09        72.94 o                         
 -13   1 -18        726.59       1070.54        72.47 o                         
 -11   1 -18       1710.64       1935.43       113.53 o                         
  -9   1 -18       2237.01       2153.97        94.34 o                         
  -7   1 -18       1399.92       1520.58        74.50 o                         
  -5   1 -18       4187.28       3980.65       148.93 o                         
  -3   1 -18       2521.47       2466.93       103.40 o                         
  -1   1 -18       3155.26       2988.32       117.96 o                         
   1   1 -18       3408.83       3916.77       145.87 o                         
   3   1 -18       4196.68       4431.41       153.40 o                         
   5   1 -18       3199.17       4476.33       163.51 o                         
   7   1 -18       5966.63       6281.13       216.70 o                         
   9   1 -18       5356.23       5810.39       314.92 o                         
  11   1 -18       5902.54       6847.92       226.35 o                         
  13   1 -18       2287.09       2901.57       115.74 o                         
  15   1 -18       6107.91       6344.68       209.88 o                         
  17   1 -18       1343.99       1569.78        73.93 o                         
  19   1 -18       7215.21       7168.66       255.74 o                         
  21   1 -18       2214.37       2273.73        87.52 o                         
  23   1 -18       2600.57       2710.86       103.03 o                         
  25   1 -18       3300.22       2920.79       120.19 o                         
  27   1 -18       3938.26       3619.57       141.26 o                         
  29   1 -18       2363.55       2300.65       118.82 o                         
  31   1 -18       2104.58       2114.16       111.15 o                         
  33   1 -18        975.40        903.42        65.11 o                         
  35   1 -18       2019.04       1870.78       155.28 o                         
  37   1 -18        604.78        691.12        91.69 o                         
  39   1 -18        342.99        364.79        81.83 o                         
  41   1 -18        649.03        646.76       109.44 o                         
  43   1 -18        480.62        576.76        85.77 o                         
 -22   2 -18       2419.67       2186.70       135.05 o                         
 -20   2 -18       1053.36        954.09        83.13 o                         
 -18   2 -18       2735.71       2696.86       126.47 o                         
 -16   2 -18       1531.58       1465.24        75.02 o                         
 -14   2 -18       1579.02       1579.25        86.42 o                         
 -12   2 -18       4447.06       4172.14       153.21 o                         
 -10   2 -18         62.33         58.16        50.66 o                         
  -8   2 -18       6044.17       5883.14       197.02 o                         
  -6   2 -18        631.52        596.29        47.92 o                         
  -4   2 -18      10289.26      10350.54       329.29 o                         
  -2   2 -18        526.32        495.27       235.82 o                         
   0   2 -18       3697.41       3649.65       136.57 o                         
   2   2 -18       4776.92       6047.53       211.54 o                         
   4   2 -18        456.88        496.28        66.99 o                         
   6   2 -18       9948.80      11554.88       386.51 o                         
   8   2 -18       6205.89       6597.31       244.55 o                         
  10   2 -18      18733.49      21663.42       759.98 o                         
  12   2 -18       1905.66       2728.27       172.76 o                         
  14   2 -18       8090.00       9442.97       308.72 o                         
  16   2 -18       1124.66       1035.32        62.90 o                         
  18   2 -18       8763.94       9218.88       297.24 o                         
  20   2 -18       1800.25       1885.73        84.91 o                         
  22   2 -18        670.62        681.93        57.71 o                         
  24   2 -18       2686.40       2398.43       114.79 o                         
  26   2 -18        611.70        582.27        45.45 o                         
  28   2 -18       4501.34       4712.29       213.99 o                         
  30   2 -18        351.38        296.55        41.13 o                         
  32   2 -18       3908.18       3931.81       270.14 o                         
  34   2 -18         57.64        156.76        60.14 o                         
  36   2 -18       3063.76       3092.80       218.87 o                         
  38   2 -18        458.79        544.22        82.82 o                         
  40   2 -18       1919.95       2034.92       163.66 o                         
  42   2 -18       1397.15       1592.25       139.01 o                         
 -21   3 -18         39.58         50.17        66.19 o                         
 -19   3 -18        996.74        878.40        83.65 o                         
 -17   3 -18        223.63        304.91       148.38 o                         
 -15   3 -18        548.59        537.00        59.06 o                         
 -13   3 -18        600.43        700.92        76.99 o                         
 -11   3 -18       1088.43       1202.08        59.65 o                         
  -9   3 -18        728.33        794.62        75.53 o                         
  -7   3 -18       2463.84       2373.24       103.75 o                         
  -5   3 -18       2154.67       2109.87        89.89 o                         
  -3   3 -18       5742.58       5630.07       192.57 o                         
  -1   3 -18       1256.62       1423.78        76.61 o                         
   1   3 -18        938.93        782.04       134.25 o                         
   3   3 -18       4528.79       4802.07       187.26 o                         
   5   3 -18       1907.73       2377.76        98.48 o                         
   7   3 -18       1426.92       1996.14       119.60 o                         
   9   3 -18       4001.22       4313.89       169.48 o                         
  11   3 -18       4860.29       5305.02       187.87 o                         
  13   3 -18       5825.60       5639.55       217.58 o                         
  15   3 -18       4315.65       4461.38       174.61 o                         
  17   3 -18       2566.32       2777.47       144.27 o                         
  19   3 -18       1909.29       1908.77        86.72 o                         
  21   3 -18       3196.67       2944.83       124.01 o                         
  23   3 -18        543.37        809.25        70.02 o                         
  25   3 -18       2412.49       2654.25       240.86 o                         
  27   3 -18       1055.99       1128.50       111.90 o                         
  29   3 -18       2321.07       2431.26       190.28 o                         
  31   3 -18        697.72       1079.57       106.48 o                         
  33   3 -18        641.50       1340.84       123.24 o                         
  37   3 -18       1387.14       1222.53       132.11 o                         
  39   3 -18        877.20        952.39       108.45 o                         
  41   3 -18       1335.20       1214.64       119.30 o                         
 -20   4 -18       1714.04       1495.81       114.90 o                         
 -18   4 -18        220.23        296.76        78.87 o                         
 -16   4 -18       1952.44       1702.37        93.81 o                         
 -14   4 -18       1815.42       1885.43        91.84 o                         
 -12   4 -18       1368.91       1270.14        71.64 o                         
 -10   4 -18       2171.73       2279.87       101.43 o                         
  -8   4 -18        110.56         65.89        40.27 o                         
  -6   4 -18       8918.62       8242.48       289.45 o                         
  -4   4 -18        666.42        615.64        49.22 o                         
  -2   4 -18      11646.76      11527.22       389.22 o                         
   0   4 -18       1687.54       1819.19        97.42 o                         
   2   4 -18       6058.67       5854.76       205.89 o                         
   4   4 -18       8079.33       8777.55       345.26 o                         
   6   4 -18       4384.56       4268.04       179.68 o                         
   8   4 -18       7842.99       8612.53       360.14 o                         
  10   4 -18       1164.60       1259.62        79.29 o                         
  12   4 -18       6813.67       7725.39       322.18 o                         
  14   4 -18        930.84       1052.68       134.58 o                         
  16   4 -18       9084.35       9776.04       409.33 o                         
  18   4 -18       3604.79       3526.50       155.16 o                         
  20   4 -18       3193.05       2916.54       135.05 o                         
  22   4 -18       5409.30       5172.43       247.12 o                         
  24   4 -18       2204.07       2125.60       209.51 o                         
  26   4 -18       4359.94       4382.40       375.14 o                         
  28   4 -18         30.07        -23.66        57.18 o                         
  30   4 -18       1583.00       1643.51       131.13 o                         
  32   4 -18        243.01        224.79        75.92 o                         
  34   4 -18       3081.45       3504.91       236.62 o                         
  38   4 -18       1170.96       1087.46       115.35 o                         
 -17   5 -18        120.00        328.08       184.86 o                         
 -15   5 -18        957.73       1123.90       113.41 o                         
 -13   5 -18        891.15        860.88        86.87 o                         
 -11   5 -18        231.68         86.91        97.40 o                         
  -9   5 -18        859.82        694.28        74.21 o                         
  -7   5 -18        216.42        191.91       191.76 o                         
  -5   5 -18       3198.62       3414.16       159.92 o                         
  -3   5 -18        852.55        811.81        66.74 o                         
  -1   5 -18       2202.46       2149.82       111.78 o                         
   1   5 -18        686.38        731.73        81.84 o                         
   3   5 -18       1388.16       1414.25        83.83 o                         
   5   5 -18       1891.00       2007.27       103.59 o                         
   7   5 -18       2869.18       3383.22       158.59 o                         
   9   5 -18         27.94        515.75       252.39 o                         
  11   5 -18       5363.99       5181.32       241.46 o                         
  13   5 -18       3961.57       3958.59       186.63 o                         
  15   5 -18       2438.40       2517.18       119.90 o                         
  17   5 -18       1090.60        884.91        65.56 o                         
  19   5 -18        759.31        642.36        59.45 o                         
  21   5 -18       2704.49       2471.01       154.46 o                         
  23   5 -18       3706.45       3549.94       179.74 o                         
  25   5 -18         10.40          5.27        95.63 o                         
  27   5 -18        517.45        510.70        88.73 o                         
  29   5 -18        250.75        438.73        76.90 o                         
  31   5 -18       1813.61       2192.67       166.62 o                         
  33   5 -18        177.50        439.72        84.79 o                         
  35   5 -18        296.61        258.31        78.87 o                         
 -12   6 -18       3305.42       2940.68       210.69 o                         
 -10   6 -18         88.97         49.74        74.51 o                         
  -8   6 -18       2874.48       2706.46       138.83 o                         
  -6   6 -18        552.95        457.29        60.76 o                         
  -4   6 -18       5049.25       4624.65       207.86 o                         
  -2   6 -18        479.83        484.02       109.44 o                         
   0   6 -18       1273.65       1330.51        98.88 o                         
   2   6 -18       2298.13       2144.83       114.57 o                         
   4   6 -18        122.47        148.00        67.88 o                         
   6   6 -18       3601.54       3582.52       164.04 o                         
   8   6 -18       1452.36       1367.14        83.73 o                         
  10   6 -18       4271.23       4409.63       198.67 o                         
  12   6 -18         48.69        241.89        50.11 o                         
  14   6 -18       2566.33       2309.62       134.87 o                         
  16   6 -18       1237.73       1179.54        76.71 o                         
  18   6 -18       3369.35       3163.11       150.71 o                         
  20   6 -18        358.06        450.56        69.01 o                         
  22   6 -18        754.97        543.43        70.16 o                         
  24   6 -18       1121.96        657.60       137.04 o                         
  26   6 -18        236.59        182.39        63.10 o                         
  28   6 -18       1765.85       1698.72       147.89 o                         
  30   6 -18        319.52        395.35        74.93 o                         
  32   6 -18       1792.66       1946.19       161.69 o                         
  -7   7 -18        700.10        498.14       132.24 o                         
  -5   7 -18        470.82        451.55       148.87 o                         
  -3   7 -18        870.11        975.07       179.44 o                         
  -1   7 -18        295.99        239.22        91.74 o                         
   1   7 -18        340.99        147.85       106.46 o                         
   3   7 -18        713.61        790.06       168.10 o                         
   5   7 -18       1003.02        960.51        72.32 o                         
   7   7 -18        901.83        822.98        64.01 o                         
   9   7 -18       1678.26       1579.09        92.68 o                         
  11   7 -18        486.31        595.44        97.36 o                         
  13   7 -18        748.85        767.79        60.75 o                         
  15   7 -18       1374.87       1262.51        81.46 o                         
  17   7 -18        396.16        322.74        79.86 o                         
  19   7 -18        685.27        493.74       111.90 o                         
  21   7 -18        293.75        138.11        68.22 o                         
  23   7 -18       1540.92       1287.01       100.16 o                         
  25   7 -18        359.05        274.08        69.01 o                         
   4   8 -18        366.71        321.71       119.07 o                         
   6   8 -18       1285.72       1160.62       220.35 o                         
   8   8 -18       1245.58       1953.07       166.34 o                         
  10   8 -18        169.06         88.79        93.37 o                         
  12   8 -18       3270.77       3033.31       211.52 o                         
  14   8 -18       1005.82       1435.49       209.01 o                         
  16   8 -18        826.43        692.11       157.75 o                         
 -25   1 -17       1747.13       1587.21       113.87 o                         
 -23   1 -17       1686.20       1534.44       196.69 o                         
 -21   1 -17       1528.52       1556.75       147.89 o                         
 -19   1 -17        922.77        962.19        81.04 o                         
 -17   1 -17       1001.50       1831.41        95.73 o                         
 -15   1 -17       2274.83       2463.31       101.62 o                         
 -13   1 -17       2535.65       4007.94       144.98 o                         
 -11   1 -17        558.49        570.70        52.18 o                         
  -9   1 -17        593.04        691.51        49.54 o                         
  -7   1 -17       1727.46       2266.48       115.29 o                         
  -5   1 -17       3691.95       3683.10       136.18 o                         
  -3   1 -17       1509.37       1530.77        77.45 o                         
  -1   1 -17       2565.93       2881.16       111.96 o                         
   1   1 -17       2142.72       2186.66        96.48 o                         
   3   1 -17       2375.51       2479.35        95.54 o                         
   5   1 -17       5764.75       6193.28       226.73 o                         
   7   1 -17       8015.57       8325.44       324.91 o                         
   9   1 -17       6583.91       6917.22       251.03 o                         
  11   1 -17       6057.43       6296.77       237.39 o                         
  13   1 -17       5272.02       5465.73       190.37 o                         
  15   1 -17       1615.51       1666.09        78.27 o                         
  17   1 -17       4491.30       4730.11       159.75 o                         
  19   1 -17       1828.46       1695.48       115.42 o                         
  21   1 -17       2867.07       2830.03       102.96 o                         
  23   1 -17       2536.40       2490.33       104.24 o                         
  25   1 -17       2087.70       2226.74        95.71 o                         
  27   1 -17        761.43       1072.98        57.56 o                         
  29   1 -17       2555.87       2627.46       129.31 o                         
  31   1 -17        196.73        568.56        49.75 o                         
  33   1 -17       1623.23       1719.63       100.38 o                         
  35   1 -17        650.11        795.45        75.42 o                         
  37   1 -17        691.02        792.67        86.76 o                         
  39   1 -17        326.57        425.91        78.87 o                         
  41   1 -17        958.88       1071.69       117.32 o                         
 -24   2 -17        410.64        370.96        66.55 o                         
 -22   2 -17        169.78        312.96        80.35 o                         
 -20   2 -17        111.48        732.02        83.77 o                         
 -18   2 -17        241.11        357.39       103.35 o                         
 -16   2 -17        271.31        945.97        67.13 o                         
 -14   2 -17        385.32        622.40        75.43 o                         
 -12   2 -17         42.54       1797.39       187.32 o                         
 -10   2 -17        346.39        980.57        70.99 o                         
  -8   2 -17         95.15        498.95        66.97 o                         
  -6   2 -17       1320.40       1719.12        87.59 o                         
  -4   2 -17         44.57        249.85        74.69 o                         
  -2   2 -17       1332.20       1279.57        79.77 o                         
   0   2 -17         80.07        126.27        63.47 o                         
   2   2 -17       6716.93       7048.40       274.32 o                         
   4   2 -17       2297.75       2326.77       134.94 o                         
   6   2 -17       2241.00       2121.57        96.32 o                         
   8   2 -17        112.75          1.17        58.29 o                         
  10   2 -17        577.27        572.73        56.52 o                         
  12   2 -17        876.33        701.16        63.95 o                         
  14   2 -17       1318.13       1060.40        82.58 o                         
  16   2 -17       1475.74       1486.08        64.12 o                         
  18   2 -17       5666.51       5284.44       238.28 o                         
  20   2 -17         22.42         47.08        33.23 o                         
  22   2 -17        231.95        142.04        32.04 o                         
  24   2 -17        150.70        200.10        45.07 o                         
  26   2 -17        210.78        172.92        46.80 o                         
  28   2 -17        689.43       1267.36       143.94 o                         
  30   2 -17         28.96         86.75        71.97 o                         
  32   2 -17        249.23        845.91        92.68 o                         
  34   2 -17        272.26        199.15        60.14 o                         
  36   2 -17       1251.14       1291.54       131.13 o                         
  40   2 -17        299.95        634.93        88.73 o                         
  42   2 -17         24.38        219.86        65.07 o                         
 -23   3 -17       1151.65       1275.87        94.31 o                         
 -21   3 -17        644.37        568.93        80.65 o                         
 -19   3 -17       1162.36        941.48        73.78 o                         
 -17   3 -17        138.20         79.05        58.21 o                         
 -15   3 -17       1035.17       1277.48        70.25 o                         
 -13   3 -17        345.07        433.39        58.36 o                         
 -11   3 -17       4052.56       4199.84       138.67 o                         
  -9   3 -17       3702.61       3937.99       134.75 o                         
  -7   3 -17       1984.70       2379.08        96.41 o                         
  -5   3 -17        958.56       1154.25        65.22 o                         
  -3   3 -17       2969.37       2982.23       112.21 o                         
  -1   3 -17      13825.02      13485.49       462.36 o                         
   1   3 -17      12400.33      12096.44       466.22 o                         
   3   3 -17       1500.09       1310.14       100.23 o                         
   5   3 -17       2165.93       2420.56        90.58 o                         
   7   3 -17       1594.44       1605.74        68.27 o                         
   9   3 -17      10316.70       9959.74       434.32 o                         
  11   3 -17         99.23         56.12        29.56 o                         
  13   3 -17       3335.87       3446.84       136.22 o                         
  15   3 -17        185.90        201.63        56.58 o                         
  17   3 -17       8044.77       7999.05       325.52 o                         
  19   3 -17       5616.76       5270.11       195.72 o                         
  21   3 -17       2636.18       2529.69        95.85 o                         
  23   3 -17       2291.91       2236.23       104.80 o                         
  25   3 -17        376.72        572.81        82.82 o                         
  27   3 -17       3652.57       3104.35       332.75 o                         
  29   3 -17       3157.11       3254.49       237.60 o                         
  31   3 -17        810.51        819.29       102.53 o                         
  33   3 -17       1218.40       1341.82       124.22 o                         
  35   3 -17        513.39        449.58        88.73 o                         
  37   3 -17        749.02        753.24        95.63 o                         
  39   3 -17        288.80        356.90        75.92 o                         
 -20   4 -17        109.72         93.57        50.26 o                         
 -18   4 -17         47.41        108.31        55.70 o                         
 -14   4 -17         16.76        331.08        50.28 o                         
 -12   4 -17         44.62        279.34        65.89 o                         
 -10   4 -17         36.53        266.78        46.65 o                         
  -8   4 -17        792.89       1247.60        85.30 o                         
  -6   4 -17        422.33        581.80       108.86 o                         
  -4   4 -17        123.26        904.24       146.20 o                         
  -2   4 -17         23.99          6.10        35.46 o                         
   0   4 -17        488.49        593.05       108.18 o                         
   2   4 -17        944.88        703.48        49.47 o                         
   4   4 -17        285.65        185.26        71.94 o                         
   6   4 -17        403.50        387.48        72.04 o                         
   8   4 -17        235.77        221.84        32.79 o                         
  10   4 -17        104.90         56.43        41.66 o                         
  12   4 -17       1504.84       1404.96        88.11 o                         
  14   4 -17        220.59        159.98        41.81 o                         
  16   4 -17         70.31        -23.79       117.77 o                         
  18   4 -17        894.89        728.90        81.49 o                         
  20   4 -17        134.06        130.77        38.28 o                         
  22   4 -17          1.75         68.08        84.40 o                         
  24   4 -17        495.30        429.41        56.88 o                         
  26   4 -17         98.00        272.11        86.76 o                         
  28   4 -17        745.24        699.01        80.84 o                         
  30   4 -17        201.58        336.20        74.93 o                         
  32   4 -17          2.87        -60.14        60.14 o                         
  34   4 -17         21.47        726.62        96.62 o                         
  38   4 -17         89.91        261.27        72.96 o                         
 -17   5 -17       2284.07       2074.23       163.17 o                         
 -15   5 -17       1624.33       1760.07       104.04 o                         
 -13   5 -17        561.04        464.89        63.49 o                         
 -11   5 -17       2249.41       2526.89       129.31 o                         
  -9   5 -17        800.65        969.68        74.20 o                         
  -7   5 -17       3384.17       3220.43       152.05 o                         
  -5   5 -17         62.84        294.66        77.12 o                         
  -3   5 -17       1297.66       1308.90        96.27 o                         
  -1   5 -17        918.99        901.43        67.55 o                         
   1   5 -17       2184.50       2137.27       111.06 o                         
   3   5 -17        919.56        895.39        76.96 o                         
   5   5 -17       2357.73       2145.33       107.39 o                         
   7   5 -17       2834.61       2442.26       122.05 o                         
   9   5 -17       4923.13       4388.68       206.83 o                         
  11   5 -17       2128.54       1935.62       104.87 o                         
  13   5 -17        858.35        781.78        61.87 o                         
  15   5 -17        477.05        423.87        48.12 o                         
  17   5 -17       3859.28       3508.77       161.95 o                         
  19   5 -17       1331.83       1207.08        86.60 o                         
  21   5 -17        336.39        277.36        52.50 o                         
  23   5 -17       1041.83        735.49        91.69 o                         
  25   5 -17        290.66        197.18        85.77 o                         
  27   5 -17       2451.30       2382.95       168.59 o                         
  29   5 -17       1842.76       1899.85       149.86 o                         
  31   5 -17        900.65       1151.54       112.39 o                         
  33   5 -17       1073.97        896.19       104.51 o                         
 -12   6 -17         94.82        799.39       118.79 o                         
 -10   6 -17        539.98        873.81        95.14 o                         
  -8   6 -17        781.84        880.38        79.37 o                         
  -6   6 -17        686.60        695.36        69.38 o                         
  -4   6 -17        183.52        258.37        48.78 o                         
  -2   6 -17       1191.44       1199.85       108.99 o                         
   0   6 -17        409.29        367.44        52.05 o                         
   2   6 -17        946.56        889.62        83.12 o                         
   4   6 -17        201.20        -24.40       122.25 o                         
   6   6 -17        360.39        197.79        41.56 o                         
   8   6 -17         33.59        -39.57        39.57 o                         
  10   6 -17        119.69        -59.79        99.58 o                         
  12   6 -17        181.67        139.71       136.55 o                         
  14   6 -17        107.98        -60.33        60.33 o                         
  16   6 -17         46.89          9.46        48.66 o                         
  18   6 -17        236.16        140.90        57.38 o                         
  20   6 -17        867.97        727.29        96.13 o                         
  22   6 -17        337.17        301.85        73.45 o                         
  24   6 -17        464.07        563.89        77.89 o                         
  26   6 -17        630.67        436.76        73.94 o                         
  30   6 -17        394.17        394.36        77.89 o                         
  32   6 -17         29.30        192.25        79.86 o                         
  -9   7 -17        567.84        567.97       108.90 o                         
  -7   7 -17        560.95        547.33       108.20 o                         
  -5   7 -17       2552.31       2090.28       177.95 o                         
  -3   7 -17        466.35        440.99       140.49 o                         
  -1   7 -17       3843.42       3534.75       240.87 o                         
   1   7 -17        146.08        -18.64        98.10 o                         
   3   7 -17       2544.56       2082.81       168.68 o                         
   5   7 -17        726.97        605.22        54.74 o                         
   7   7 -17        591.16        334.08        47.91 o                         
   9   7 -17        572.24        468.74        49.46 o                         
  11   7 -17         27.34         28.59       130.14 o                         
  13   7 -17        387.73        277.08        42.65 o                         
  15   7 -17        369.76        212.52        46.49 o                         
  17   7 -17       1161.96        936.80        81.76 o                         
  19   7 -17       1414.89       1200.13        96.72 o                         
  21   7 -17       1103.83        906.26        80.03 o                         
  23   7 -17       3787.43       3360.25       201.13 o                         
  25   7 -17         11.99        -58.17        58.17 o                         
  27   7 -17        560.27        378.59        70.99 o                         
   0   8 -17        174.84         43.35        84.46 o                         
   2   8 -17        532.52        162.68       334.22 o                         
   4   8 -17        515.75        228.23       172.53 o                         
   6   8 -17        146.17         -9.10       130.76 o                         
   8   8 -17         65.32        -83.21        95.16 o                         
  10   8 -17         48.12         73.49        78.56 o                         
  12   8 -17        302.32        207.03       104.34 o                         
  14   8 -17          3.08        -40.42       164.65 o                         
  16   8 -17         29.88        -13.80       232.67 o                         
  18   8 -17         13.73       -168.59       168.59 o                         
 -26   0 -16       2523.99       2462.81       198.17 o                         
 -24   0 -16       1465.02       1423.66       143.94 o                         
 -22   0 -16       2221.59       2133.51       168.59 o                         
 -20   0 -16        944.33        850.84       111.41 o                         
 -18   0 -16       6708.99       6044.23       306.59 o                         
 -16   0 -16       2653.08       2420.53       181.41 o                         
 -14   0 -16       2480.55       2521.39       143.94 o                         
 -12   0 -16       4837.49       4485.30       236.24 o                         
 -10   0 -16       3102.76       2832.27       165.08 o                         
  -8   0 -16       8428.74       7925.63       379.05 o                         
  -6   0 -16        819.44        896.19        75.08 o                         
  -4   0 -16      10691.89      11056.65       670.42 o                         
  -2   0 -16       5703.21       5674.41       326.24 o                         
   0   0 -16      16118.16      17893.59       951.50 o                         
   2   0 -16        385.59        402.85        64.78 o                         
   4   0 -16      12765.50      14454.06       752.72 o                         
   6   0 -16      17211.94      17838.13       897.27 o                         
   8   0 -16      21843.72      24830.34      1275.75 o                         
  10   0 -16      25484.49      26950.38      1356.64 o                         
  12   0 -16       7255.20       7385.82       373.30 o                         
  14   0 -16       7007.75       7185.34       367.00 o                         
  16   0 -16        504.16        545.92        57.18 o                         
  18   0 -16      12267.45      12482.94       578.94 o                         
  20   0 -16       6962.40       6587.78       303.57 o                         
  22   0 -16       5878.42       5837.82       281.57 o                         
  24   0 -16       2459.16       2212.36       117.48 o                         
  26   0 -16       6421.59       6088.00       366.76 o                         
  28   0 -16      11396.56      10353.05       626.05 o                         
  30   0 -16       1480.84       1427.60       110.42 o                         
  32   0 -16       3348.66       3387.59       226.76 o                         
  34   0 -16        342.91        256.34        55.21 o                         
  36   0 -16       2859.78       2543.65       200.14 o                         
  38   0 -16        588.22        715.77        84.79 o                         
 -25   1 -16        698.78        652.09        75.14 o                         
 -23   1 -16        287.09        272.97        61.35 o                         
 -21   1 -16        866.11        867.60       121.27 o                         
 -19   1 -16       1241.33       1261.84        79.88 o                         
 -17   1 -16       1591.12       1422.32       100.22 o                         
 -15   1 -16       2316.59       2252.55        96.00 o                         
 -13   1 -16       1127.94        966.50        80.99 o                         
 -11   1 -16       2902.73       2568.16       102.76 o                         
  -9   1 -16       3657.31       3460.26       154.18 o                         
  -7   1 -16       2985.28       2903.98       110.30 o                         
  -5   1 -16       4940.28       4913.74       194.90 o                         
  -3   1 -16       1338.29       1420.79        81.71 o                         
  -1   1 -16       3814.12       3919.08       157.13 o                         
   1   1 -16       3055.31       3453.09       136.36 o                         
   3   1 -16       7902.18       8521.65       308.24 o                         
   5   1 -16       1319.29       1512.45       190.57 o                         
   7   1 -16      19699.44      19755.47       703.71 o                         
   9   1 -16      11046.87      11736.98       426.20 o                         
  11   1 -16       1333.57       1509.00       279.06 o                         
  13   1 -16       7372.03       7324.25       266.72 o                         
  15   1 -16       1226.62       1312.10        57.28 o                         
  17   1 -16       5109.06       4925.27       172.99 o                         
  19   1 -16       4071.34       3999.51       137.25 o                         
  21   1 -16        615.95        619.72        39.14 o                         
  23   1 -16        344.13        699.90        53.66 o                         
  25   1 -16       4380.81       4755.90       179.45 o                         
  27   1 -16        645.70        735.59        54.70 o                         
  29   1 -16        225.71        746.85        97.11 o                         
  31   1 -16       5428.72       5496.30       255.84 o                         
  33   1 -16        995.35       1584.83        95.86 o                         
  35   1 -16       3687.23       3506.84       172.53 o                         
  37   1 -16        507.46        574.59        86.76 o                         
  39   1 -16       1677.21       2012.24       170.56 o                         
  41   1 -16        697.65        837.04        99.58 o                         
  43   1 -16        498.03        558.03        85.77 o                         
 -26   2 -16        277.24        177.75        66.25 o                         
 -24   2 -16       1158.99       1107.87        90.88 o                         
 -22   2 -16          8.49         79.44        54.60 o                         
 -20   2 -16       3575.17       3268.37       184.03 o                         
 -18   2 -16        160.78        139.44        96.62 o                         
 -16   2 -16       3371.77       3402.75       136.55 o                         
 -14   2 -16       3417.42       3303.11       121.28 o                         
 -12   2 -16       2761.75       2681.76       107.09 o                         
 -10   2 -16       2782.03       2765.71       108.26 o                         
  -8   2 -16       2270.12       2105.52        84.24 o                         
  -6   2 -16       4518.27       4318.05       161.21 o                         
  -4   2 -16       4778.27       4768.90       173.08 o                         
  -2   2 -16       4858.78       4896.45       250.75 o                         
   0   2 -16       3904.11       3888.63       147.36 o                         
   2   2 -16       2893.45       3187.95       196.38 o                         
   4   2 -16       2503.12       2473.48       210.35 o                         
   6   2 -16      30231.51      32052.07      1347.80 o                         
   8   2 -16       6499.75       7397.82       366.72 o                         
  10   2 -16      10113.26      10745.44       368.62 o                         
  12   2 -16      13854.73      14666.12       569.09 o                         
  14   2 -16      18122.07      18263.94       637.64 o                         
  16   2 -16      15737.81      16155.77       525.64 o                         
  18   2 -16       2392.20       2187.55       108.61 o                         
  20   2 -16       9112.97       8951.33       327.24 o                         
  22   2 -16       7177.13       6685.37       252.51 o                         
  24   2 -16       5165.53       5005.93       182.50 o                         
  26   2 -16       2605.57       2525.54        96.10 o                         
  28   2 -16       2802.49       2633.34       128.18 o                         
  30   2 -16       6734.20       6618.27       290.28 o                         
  32   2 -16        542.42        557.04        71.97 o                         
  34   2 -16       3059.46       3131.25       223.80 o                         
  36   2 -16        503.77        660.56        88.73 o                         
  38   2 -16       4623.07       4413.92       308.59 o                         
  40   2 -16        477.66        426.90        78.87 o                         
  42   2 -16       1664.64       1755.91       144.93 o                         
 -23   3 -16        440.35        493.42        64.04 o                         
 -21   3 -16       1235.68        930.26        97.83 o                         
 -19   3 -16        867.01        616.22        59.78 o                         
 -17   3 -16       1361.93       1255.61        73.87 o                         
 -15   3 -16       1429.29       1498.59        76.33 o                         
 -13   3 -16       1904.81       1729.03        82.31 o                         
 -11   3 -16       1339.39       1409.94        63.06 o                         
  -9   3 -16       2874.81       2813.15       102.36 o                         
  -7   3 -16       5421.36       5097.29       176.14 o                         
  -5   3 -16        748.87        636.86        46.42 o                         
  -3   3 -16       3405.24       3362.95       121.36 o                         
  -1   3 -16       1988.32       1766.20        80.54 o                         
   1   3 -16       2155.30       2248.80        88.35 o                         
   3   3 -16       3893.03       3949.53       143.45 o                         
   5   3 -16        522.36        611.28        41.97 o                         
   7   3 -16       3800.28       3675.89       125.51 o                         
   9   3 -16       4319.09       4451.85       179.58 o                         
  11   3 -16       2871.63       2649.90       106.54 o                         
  13   3 -16       1189.70       1329.81        65.21 o                         
  15   3 -16       2012.47       2081.04        88.52 o                         
  17   3 -16       2332.11       2359.69       256.51 o                         
  19   3 -16       1236.22       1827.81       268.13 o                         
  21   3 -16       1536.16       1625.13        72.59 o                         
  23   3 -16       3020.41       3095.16       139.52 o                         
  25   3 -16       2732.40       2859.63       123.76 o                         
  27   3 -16       2751.90       3481.25       248.45 o                         
  29   3 -16       1192.10       2232.10       182.39 o                         
  33   3 -16        305.03        589.57        79.86 o                         
  35   3 -16         76.78        215.91        72.96 o                         
  37   3 -16        147.39        356.90        77.89 o                         
  39   3 -16        468.84        748.31        95.63 o                         
  41   3 -16        479.29        583.66        87.75 o                         
 -22   4 -16       1273.96       1227.03        79.97 o                         
 -20   4 -16         37.02         97.38        58.20 o                         
 -18   4 -16       2098.71       2025.76       153.07 o                         
 -16   4 -16        277.14        178.80        48.38 o                         
 -14   4 -16       2251.19       2224.86       100.26 o                         
 -12   4 -16        450.08        554.15        70.46 o                         
 -10   4 -16       1695.30       1684.62        79.13 o                         
  -8   4 -16       4796.12       4597.42       173.35 o                         
  -6   4 -16        911.11        979.47        59.11 o                         
  -4   4 -16       8724.62       8407.23       296.74 o                         
  -2   4 -16         79.10         68.65        50.98 o                         
   0   4 -16       6882.77       6908.32       250.01 o                         
   2   4 -16       2232.27       2175.18        96.90 o                         
   4   4 -16      14192.99      14321.95       538.43 o                         
   6   4 -16       1661.08       1587.26        78.52 o                         
   8   4 -16       8619.17       8490.48       304.85 o                         
  10   4 -16       4534.62       4514.53       187.41 o                         
  12   4 -16         19.28        130.81        63.93 o                         
  14   4 -16      14336.09      14402.23       739.65 o                         
  16   4 -16        168.20        137.41        57.68 o                         
  18   4 -16      10549.76      10186.95       456.22 o                         
  20   4 -16        885.48        832.04        56.33 o                         
  22   4 -16      10378.50      10021.24       407.06 o                         
  24   4 -16       1878.09       1704.80       112.89 o                         
  26   4 -16       3903.60       3760.26       275.07 o                         
  28   4 -16       1537.67       1808.16       136.06 o                         
  30   4 -16        508.52        557.04        82.82 o                         
  32   4 -16       1133.23       1187.04       118.31 o                         
  36   4 -16       1521.28       1517.32       131.13 o                         
  38   4 -16        323.59        399.29        82.82 o                         
 -19   5 -16        213.79         52.59        80.78 o                         
 -17   5 -16        332.45        140.00        62.11 o                         
 -15   5 -16        385.91        369.15        60.51 o                         
 -13   5 -16       1338.88       1383.83        92.49 o                         
 -11   5 -16        688.62        680.16        64.16 o                         
  -9   5 -16        365.77        203.31        61.13 o                         
  -7   5 -16        991.43       1024.13        72.98 o                         
  -5   5 -16        819.39        692.26        62.74 o                         
  -3   5 -16        860.90        954.09        69.76 o                         
  -1   5 -16       1544.73       1334.38        90.97 o                         
   1   5 -16       2128.68       1938.72       100.80 o                         
   3   5 -16       1389.85       1387.08        81.72 o                         
   5   5 -16       2881.23       2756.58       129.67 o                         
   7   5 -16       1032.53        981.92        74.58 o                         
   9   5 -16       3555.88       3426.57       157.97 o                         
  11   5 -16       3096.95       2766.08       125.98 o                         
  13   5 -16        513.72        414.31        75.42 o                         
  15   5 -16       2028.58       1892.02        95.59 o                         
  17   5 -16        688.23        746.80        86.57 o                         
  19   5 -16        791.27        698.88        58.46 o                         
  21   5 -16       3470.67       3109.61       137.90 o                         
  23   5 -16       3159.98       2882.32       163.39 o                         
  25   5 -16       1227.33       1428.93        98.78 o                         
  27   5 -16        901.12       1019.43       112.39 o                         
  29   5 -16        200.25        750.28        97.61 o                         
  31   5 -16        716.06        933.66       104.51 o                         
  33   5 -16        585.09       1095.35       113.38 o                         
  35   5 -16         13.91        246.48        69.01 o                         
 -16   6 -16       2413.52       2105.57       251.41 o                         
 -14   6 -16        293.89        173.52       119.30 o                         
 -12   6 -16       2911.19       2721.38       151.96 o                         
 -10   6 -16       1737.97       1537.43        95.02 o                         
  -8   6 -16       1282.66       1270.03        84.38 o                         
  -6   6 -16        683.42        569.51        60.96 o                         
  -4   6 -16       1462.23       1324.20       133.88 o                         
  -2   6 -16       4960.20       4454.79       199.19 o                         
   0   6 -16        315.79        408.21        52.76 o                         
   2   6 -16       1948.99       1774.33        97.91 o                         
   4   6 -16        556.81        476.93       100.07 o                         
   6   6 -16       2164.55       2186.15       153.00 o                         
   8   6 -16       1775.94       1848.45        97.00 o                         
  10   6 -16       2283.25       2111.78       111.51 o                         
  12   6 -16       2209.90       2284.18       117.66 o                         
  14   6 -16       1349.65       1190.87       116.63 o                         
  16   6 -16       3005.05       3187.70       148.12 o                         
  18   6 -16        231.43        194.35        41.67 o                         
  20   6 -16       3454.87       3065.61       228.24 o                         
  22   6 -16       2197.52       2174.69       136.58 o                         
  24   6 -16       2506.13       2271.87       139.10 o                         
  26   6 -16       1994.79       1600.13       137.04 o                         
  28   6 -16       2443.21       2351.40       187.32 o                         
  30   6 -16       2925.70       3066.18       240.56 o                         
  32   6 -16        566.05        527.46        80.84 o                         
 -11   7 -16        995.58        625.48       112.78 o                         
  -7   7 -16        506.78        443.02       130.97 o                         
  -3   7 -16        117.58         29.77        86.62 o                         
  -1   7 -16       1048.86        708.24       153.31 o                         
   1   7 -16        572.45        776.46       107.01 o                         
   3   7 -16       1003.91        786.51       110.92 o                         
   5   7 -16        966.21        752.36        58.59 o                         
   7   7 -16       2389.49       1838.77       113.38 o                         
   9   7 -16       1170.06       1038.00        88.11 o                         
  11   7 -16        811.89        720.19        74.71 o                         
  13   7 -16        665.03        534.59        52.47 o                         
  15   7 -16        447.01        391.25       109.65 o                         
  17   7 -16       1507.11       1260.51        92.19 o                         
  19   7 -16         12.94        179.90        52.68 o                         
  21   7 -16        790.81        808.45        86.76 o                         
  23   7 -16        897.20        989.44       119.81 o                         
  25   7 -16        722.72        612.25        82.82 o                         
  27   7 -16        582.29        605.35        82.82 o                         
  -2   8 -16        296.30        146.00       109.68 o                         
   0   8 -16       1939.42       1964.59       170.98 o                         
   2   8 -16        226.81        182.32        90.94 o                         
   4   8 -16       3500.23       2969.30       213.66 o                         
   6   8 -16       1035.08       1031.07       124.70 o                         
   8   8 -16       2328.76       2346.97       186.07 o                         
  10   8 -16       2256.42       2078.66       169.98 o                         
  12   8 -16        846.24        988.08       115.10 o                         
  14   8 -16       1270.46       1104.22       184.37 o                         
  16   8 -16        269.04        108.45       156.76 o                         
 -27   1 -15        805.78        721.12        84.70 o                         
 -25   1 -15        683.71        649.90        75.58 o                         
 -23   1 -15        932.76       1013.65        85.04 o                         
 -21   1 -15       1295.59       1421.76       102.81 o                         
 -19   1 -15        701.42       1345.71        85.06 o                         
 -17   1 -15        315.48       1056.62        73.08 o                         
 -15   1 -15       1393.53       1714.87        78.29 o                         
 -13   1 -15       2510.69       2738.73       106.47 o                         
 -11   1 -15       3497.97       3686.37       132.83 o                         
  -9   1 -15       2717.07       2708.34       122.53 o                         
  -7   1 -15       3658.17       4051.93       155.11 o                         
  -5   1 -15       4127.85       4312.99       165.63 o                         
  -3   1 -15       9863.87      11134.15       413.91 o                         
  -1   1 -15       2655.32       2714.34       134.36 o                         
   1   1 -15       7280.68       7469.64       287.99 o                         
   3   1 -15       3646.32       3715.59       146.11 o                         
   5   1 -15       9601.86      10729.13       413.25 o                         
   7   1 -15      12322.52      13534.07       508.91 o                         
   9   1 -15      15714.27      16333.57       628.90 o                         
  11   1 -15       9962.66      10101.35       352.47 o                         
  13   1 -15       4197.24       3970.73       193.40 o                         
  15   1 -15       5010.54       4644.45       161.25 o                         
  17   1 -15       7231.67       7260.42       242.20 o                         
  19   1 -15       2760.61       2775.68       105.12 o                         
  21   1 -15       9043.36       8776.88       317.19 o                         
  23   1 -15         17.18        -31.69        31.69 o                         
  25   1 -15       5309.26       5654.86       203.33 o                         
  27   1 -15       2846.15       2672.36       136.64 o                         
  29   1 -15       1275.69       1273.76       169.58 o                         
  31   1 -15       1441.62       2686.79       135.22 o                         
  33   1 -15        362.43        562.79        51.24 o                         
  35   1 -15        521.89       1234.67        77.01 o                         
  37   1 -15        209.58        282.23        48.80 o                         
  41   1 -15        751.47        827.18        93.66 o                         
  43   1 -15       1370.69       1351.68       133.10 o                         
 -26   2 -15         19.40         52.91       108.45 o                         
 -24   2 -15        469.24        679.27        72.13 o                         
 -22   2 -15          5.70        -34.69        53.70 o                         
 -20   2 -15        239.69        779.96        97.91 o                         
 -18   2 -15        291.88        406.37        50.84 o                         
 -16   2 -15        154.95       1515.35       497.89 o                         
 -14   2 -15        398.80        756.09        51.23 o                         
 -12   2 -15       1257.85       1424.94       111.23 o                         
 -10   2 -15        190.08       1515.57        95.22 o                         
  -8   2 -15       3511.55       3480.46       167.66 o                         
  -6   2 -15       1334.45       1508.81       117.08 o                         
  -4   2 -15       1424.44       1546.82       126.94 o                         
  -2   2 -15         57.44        150.38       193.56 o                         
   0   2 -15       2142.32       2124.98        89.89 o                         
   2   2 -15       1377.24       1463.74        72.25 o                         
   4   2 -15       2918.96       2999.21       119.03 o                         
   6   2 -15       4948.09       4973.57       202.73 o                         
   8   2 -15        424.63        366.54        60.34 o                         
  10   2 -15       1979.62       2126.34       106.18 o                         
  12   2 -15        912.92       1036.55       117.64 o                         
  14   2 -15       1510.32       1651.72       144.49 o                         
  16   2 -15        489.68        515.17       340.51 o                         
  18   2 -15        634.69        616.28        41.09 o                         
  20   2 -15       3366.47       3285.51       218.11 o                         
  22   2 -15        902.00       1122.83       137.83 o                         
  24   2 -15       1161.36       1659.12        86.49 o                         
  26   2 -15        918.64       1232.85        69.82 o                         
  28   2 -15        637.45        974.86        86.27 o                         
  30   2 -15        670.16       2154.09       119.11 o                         
  32   2 -15         50.74         53.24        49.30 o                         
  34   2 -15        541.41       1213.66       113.38 o                         
  36   2 -15        169.00        291.83        69.01 o                         
  38   2 -15          3.07       1110.14       120.28 o                         
  40   2 -15        484.86        401.27        73.94 o                         
  42   2 -15        341.92        428.87        77.89 o                         
 -25   3 -15         94.01         76.90        95.63 o                         
 -23   3 -15        758.04        693.36        74.75 o                         
 -21   3 -15        830.92        921.23        77.48 o                         
 -19   3 -15        486.41        599.15        81.04 o                         
 -17   3 -15        838.52       1058.94        62.32 o                         
 -15   3 -15       2497.56       2221.38        97.87 o                         
 -13   3 -15       1167.85       1601.86        78.89 o                         
 -11   3 -15       1331.95       1644.68        70.54 o                         
  -9   3 -15        735.79       1476.67        74.28 o                         
  -7   3 -15        463.75        529.59        40.40 o                         
  -5   3 -15       2345.61       2513.06       116.55 o                         
  -3   3 -15       4409.00       4099.24       157.02 o                         
  -1   3 -15       1971.86       2032.08        92.22 o                         
   1   3 -15      10418.99      10516.80       377.01 o                         
   3   3 -15       2365.03       2308.59       108.36 o                         
   5   3 -15       1039.89       1017.24        55.35 o                         
   7   3 -15      12956.41      13169.62       453.72 o                         
   9   3 -15       1344.46       1784.75       195.49 o                         
  11   3 -15       5268.53       5423.60       220.32 o                         
  13   3 -15        182.68        181.54        35.12 o                         
  15   3 -15       1235.17       1143.97        67.12 o                         
  17   3 -15       6155.46       6005.61       219.31 o                         
  19   3 -15       5206.43       4669.16       165.74 o                         
  21   3 -15       1640.71       1582.95        63.57 o                         
  23   3 -15        732.96        961.15        73.60 o                         
  25   3 -15        707.33        973.62        95.14 o                         
  29   3 -15       1628.46       1866.33       136.06 o                         
  31   3 -15        831.08        937.60        98.59 o                         
  33   3 -15        177.76        361.83        70.00 o                         
  35   3 -15        637.30        569.86        81.83 o                         
  37   3 -15        525.04        618.17        88.73 o                         
  39   3 -15        353.35        418.03        76.90 o                         
  41   3 -15        602.05        770.00        95.63 o                         
 -24   4 -15         52.62         67.55        65.24 o                         
 -22   4 -15        100.65         45.52        42.66 o                         
 -20   4 -15         73.43        153.80        53.22 o                         
 -18   4 -15        272.25        486.24        72.92 o                         
 -16   4 -15        556.01        667.76        52.51 o                         
 -14   4 -15        404.05        674.80        53.12 o                         
 -12   4 -15        588.88       1319.66        70.53 o                         
 -10   4 -15        126.88        266.31        56.13 o                         
  -8   4 -15         12.07       1153.34        79.71 o                         
  -6   4 -15        264.67        206.27        53.48 o                         
  -4   4 -15        640.51        706.89        51.56 o                         
  -2   4 -15         43.56        107.30        45.11 o                         
   0   4 -15         96.15         35.90        45.85 o                         
   2   4 -15       3347.47       3170.44       119.42 o                         
   4   4 -15        885.34        809.69        49.45 o                         
   6   4 -15        350.09        373.58        33.74 o                         
   8   4 -15        608.99        450.43        37.42 o                         
  10   4 -15        895.09        942.30        56.90 o                         
  12   4 -15       1229.82       1070.60        66.54 o                         
  14   4 -15       2275.55       2244.72       225.74 o                         
  16   4 -15        154.23         41.00        57.49 o                         
  18   4 -15       1938.65       2170.03       351.14 o                         
  20   4 -15        567.55        483.75        48.27 o                         
  22   4 -15       1061.34       2157.17       456.48 o                         
  24   4 -15       1852.07       1809.78       112.75 o                         
  26   4 -15        450.59        721.69        92.68 o                         
  32   4 -15        113.13        327.32        76.90 o                         
  34   4 -15         41.35        253.38        71.97 o                         
  36   4 -15        992.89       1142.67       121.27 o                         
 -21   5 -15        816.92        791.95       126.20 o                         
 -19   5 -15        305.21        467.32       171.55 o                         
 -17   5 -15         98.61        523.16       114.18 o                         
 -15   5 -15       1876.84       1839.70       127.11 o                         
 -13   5 -15        729.13        957.89        73.97 o                         
 -11   5 -15       2519.31       2729.22       130.41 o                         
  -9   5 -15        595.52        967.56        72.00 o                         
  -7   5 -15        834.36        917.24        80.32 o                         
  -5   5 -15       2623.24       2809.40       195.30 o                         
  -3   5 -15       2679.70       2818.12       136.98 o                         
  -1   5 -15       1144.00        993.64        95.55 o                         
   1   5 -15       2889.33       2663.77       125.70 o                         
   3   5 -15       1290.78       1254.23        74.54 o                         
   5   5 -15        557.79        655.95        56.86 o                         
   7   5 -15       2686.49       2453.73       119.31 o                         
   9   5 -15       1486.07       1376.59        80.25 o                         
  11   5 -15       2793.98       2343.75       112.73 o                         
  13   5 -15       1759.77       1915.30        95.49 o                         
  15   5 -15        402.56        494.27        49.59 o                         
  17   5 -15       3228.31       3134.93       138.02 o                         
  19   5 -15       2603.05       2352.18       159.83 o                         
  21   5 -15       2840.85       2644.37       163.25 o                         
  23   5 -15        207.01        511.69       208.03 o                         
  25   5 -15        773.66        832.84        74.13 o                         
  27   5 -15        415.43        504.79        77.89 o                         
  29   5 -15        690.96        813.38        97.61 o                         
  31   5 -15        909.39        895.21       104.51 o                         
  35   5 -15       1519.63       1455.20       135.07 o                         
  37   5 -15         42.80        176.48        67.04 o                         
 -16   6 -15        226.42        557.02       155.74 o                         
 -14   6 -15        377.25        607.77       114.93 o                         
 -12   6 -15        314.20        400.24       115.35 o                         
 -10   6 -15        249.00        436.29        88.73 o                         
  -8   6 -15        214.98        310.71        83.31 o                         
  -6   6 -15         27.65        498.87       134.08 o                         
  -4   6 -15        943.52        802.27        61.13 o                         
  -2   6 -15         11.10         22.88        76.28 o                         
   0   6 -15        118.00         26.87        82.32 o                         
   2   6 -15        149.33         70.52        87.98 o                         
   4   6 -15       1116.76       1131.73        69.93 o                         
   6   6 -15         53.54        140.06       102.76 o                         
   8   6 -15        997.75        843.19        64.34 o                         
  10   6 -15        481.82        280.18       116.83 o                         
  12   6 -15        365.12        339.73        44.54 o                         
  14   6 -15        154.20         52.28       104.33 o                         
  16   6 -15         84.59         24.98        80.15 o                         
  18   6 -15        435.70        432.62        48.93 o                         
  20   6 -15         24.14        169.58       101.55 o                         
  22   6 -15        534.84        674.36        79.86 o                         
  26   6 -15        485.45        523.52        78.87 o                         
  28   6 -15        123.29        289.86        70.99 o                         
  30   6 -15        115.10        409.15        79.86 o                         
  32   6 -15        565.47        261.27        75.92 o                         
 -13   7 -15        314.97        216.90       121.13 o                         
 -11   7 -15       1404.52       1226.67       318.94 o                         
  -9   7 -15       1146.24        862.98       120.22 o                         
  -7   7 -15       1528.61       1466.62       207.53 o                         
  -5   7 -15       1317.71       1048.89       204.08 o                         
  -3   7 -15       3898.93       3671.23       240.01 o                         
  -1   7 -15        330.69        146.34       126.69 o                         
   1   7 -15       1715.16       1510.08       141.52 o                         
   3   7 -15        657.88        337.18       135.07 o                         
   5   7 -15       2236.04       1813.45        98.67 o                         
   7   7 -15       1210.34       1015.52        67.02 o                         
   9   7 -15       1446.31       1291.54        78.89 o                         
  11   7 -15       1539.69       1222.30        77.38 o                         
  13   7 -15        522.42        453.80        47.38 o                         
  15   7 -15       1032.34        795.14        69.80 o                         
  17   7 -15        970.97        758.99        69.21 o                         
  19   7 -15       1321.95        979.17       146.90 o                         
  21   7 -15       1121.99        795.11        73.55 o                         
  23   7 -15        243.05        210.09        51.76 o                         
  25   7 -15       1925.20       1761.82       137.04 o                         
  27   7 -15       2030.29       1696.75       150.84 o                         
  -4   8 -15       1250.49        901.09       136.64 o                         
  -2   8 -15        293.39        226.14        95.63 o                         
   0   8 -15         38.90        -65.38       109.44 o                         
   2   8 -15        115.22         66.50        90.92 o                         
   4   8 -15        886.12        673.12       116.75 o                         
   6   8 -15        878.69        484.11       102.05 o                         
   8   8 -15        390.93        232.35       184.37 o                         
  10   8 -15         33.29        -98.67        98.67 o                         
  12   8 -15         14.96         64.31       104.30 o                         
  14   8 -15        265.00        149.86       120.28 o                         
  16   8 -15         23.47         76.90       107.46 o                         
  18   8 -15        424.69         52.25       185.35 o                         
  20   8 -15         67.70         11.42        86.59 o                         
 -28   0 -14        253.16        299.72        94.65 o                         
 -26   0 -14       2331.55       2270.55       389.43 o                         
 -24   0 -14       1824.06       1701.68       147.89 o                         
 -22   0 -14       1337.09       1133.80       127.18 o                         
 -18   0 -14       5246.24       4986.21       287.18 o                         
 -16   0 -14      12252.20      11872.42       539.82 o                         
 -14   0 -14       2286.18       2271.67       133.59 o                         
 -12   0 -14       8200.44       8031.79       387.23 o                         
 -10   0 -14       6363.32       6617.29       310.89 o                         
  -8   0 -14      23066.34      23091.26      1094.17 o                         
  -6   0 -14      16380.80      17947.98       915.29 o                         
  -4   0 -14       5951.31       6027.33       346.23 o                         
  -2   0 -14      18304.15      19051.74      1138.73 o                         
   0   0 -14       3560.52       3515.70       469.75 o                         
   2   0 -14      32937.74      34141.11      1953.09 o                         
   4   0 -14        844.62       1012.53        89.81 o                         
   6   0 -14      54302.70      58691.09      3123.78 o                         
   8   0 -14      12995.65      14281.80       703.41 o                         
  10   0 -14      10040.14       9258.79       683.24 o                         
  12   0 -14      16640.13      15415.27       740.93 o                         
  14   0 -14       1525.12       1396.75       100.28 o                         
  16   0 -14      19173.50      19290.72       844.84 o                         
  18   0 -14       3067.96       2898.13       156.99 o                         
  20   0 -14       8097.95       7855.30       424.93 o                         
  22   0 -14       5213.59       4773.63       271.99 o                         
  24   0 -14       3884.21       3596.60       487.04 o                         
  26   0 -14       4981.64       4944.34       289.86 o                         
  28   0 -14       6979.39       7127.15       437.74 o                         
  30   0 -14       2774.47       2486.47       158.73 o                         
  34   0 -14       1536.25       1549.85       125.21 o                         
  36   0 -14        503.93        671.41        78.87 o                         
  38   0 -14       5071.59       5108.00       337.18 o                         
  40   0 -14        155.29        141.97        55.21 o                         
  42   0 -14       5236.51       4617.02       332.25 o                         
 -27   1 -14       1567.58       1481.82       108.00 o                         
 -25   1 -14        359.00        339.15        91.69 o                         
 -23   1 -14       1224.76       1058.70       175.00 o                         
 -21   1 -14       1213.23       1192.82        93.39 o                         
 -19   1 -14        622.18        477.18       253.38 o                         
 -17   1 -14       1163.45       1137.71        73.68 o                         
 -15   1 -14       1443.42       1422.40       225.39 o                         
 -13   1 -14       1606.94       1554.75       102.66 o                         
 -11   1 -14       5162.89       4841.35       180.78 o                         
  -9   1 -14       2124.89       2117.39       109.38 o                         
  -7   1 -14       1222.40       1171.43        70.01 o                         
  -5   1 -14       4962.49       5249.59       204.93 o                         
  -3   1 -14       1712.08       1719.91       206.31 o                         
  -1   1 -14        201.60         81.23        78.26 o                         
   1   1 -14       1186.31       1135.92        61.91 o                         
   3   1 -14       3024.24       2882.16       107.36 o                         
   5   1 -14       7475.36       7989.48       303.99 o                         
   7   1 -14       7158.41       7346.00       262.15 o                         
   9   1 -14       4474.31       4717.65       271.12 o                         
  11   1 -14      10687.38      11018.37       479.50 o                         
  13   1 -14       3790.75       3494.03       134.59 o                         
  15   1 -14       5966.76       5583.31       205.62 o                         
  17   1 -14       3782.78       3762.18       170.06 o                         
  19   1 -14       9089.86       8890.93       291.65 o                         
  21   1 -14       2798.54       3306.74       246.45 o                         
  23   1 -14       3761.06       3514.90       145.14 o                         
  25   1 -14       2767.00       3579.38       148.57 o                         
  27   1 -14       1258.75       2484.50       192.25 o                         
  29   1 -14       1923.06       2657.48       137.32 o                         
  31   1 -14       1233.86       1756.78       100.36 o                         
  33   1 -14       3807.52       3587.61       165.21 o                         
  35   1 -14       2971.74       3157.36       161.36 o                         
  37   1 -14       1783.03       1815.87       100.69 o                         
  39   1 -14       1609.76       1516.33       138.03 o                         
  41   1 -14       1793.98       2173.93       171.55 o                         
  43   1 -14        748.15        940.56       103.52 o                         
 -28   2 -14        485.18        413.05        74.94 o                         
 -26   2 -14       1149.04       1172.47       145.91 o                         
 -24   2 -14       3222.93       3093.67       163.72 o                         
 -22   2 -14       4091.72       3769.26       197.53 o                         
 -20   2 -14        441.18        382.00        65.14 o                         
 -18   2 -14       7584.46       7367.37       255.46 o                         
 -16   2 -14        558.21        506.00        63.47 o                         
 -14   2 -14       6069.60       6002.82       197.46 o                         
 -12   2 -14        267.20        148.19        42.60 o                         
 -10   2 -14       9547.08       9434.82       320.65 o                         
  -8   2 -14        807.43        702.31        72.65 o                         
  -6   2 -14       7565.94       7538.79       278.41 o                         
  -4   2 -14       4374.20       4230.62       174.30 o                         
  -2   2 -14       2103.26       2378.27       293.33 o                         
   0   2 -14      26349.57      27279.99      1157.80 o                         
   2   2 -14        349.03        407.62        55.63 o                         
   4   2 -14      17284.16      16344.00       712.83 o                         
   6   2 -14       1908.58       1943.94        77.43 o                         
   8   2 -14      19158.21      19316.95       693.98 o                         
  10   2 -14       4139.06       4155.81       145.73 o                         
  12   2 -14       8774.98       8989.79       326.17 o                         
  14   2 -14       7510.26       7100.06       244.41 o                         
  16   2 -14       9381.02       9370.51       346.11 o                         
  18   2 -14      19692.52      19509.29       672.83 o                         
  20   2 -14       8884.94       8635.13       315.35 o                         
  22   2 -14      13631.69      13191.17       424.78 o                         
  24   2 -14       1050.86       1352.99        57.56 o                         
  26   2 -14       6283.69       6021.22       207.85 o                         
  28   2 -14       1133.87       1326.38        77.54 o                         
  30   2 -14       1775.60       1942.47       103.70 o                         
  32   2 -14       4939.12       5447.16       329.29 o                         
  34   2 -14        967.44       1142.67       110.42 o                         
  36   2 -14       3272.51       3183.51       220.84 o                         
  38   2 -14        275.75        175.49        70.00 o                         
  40   2 -14       2245.15       2616.61       184.37 o                         
  42   2 -14        113.03         86.76        63.10 o                         
 -25   3 -14        472.54        307.13        61.69 o                         
 -23   3 -14        570.25        628.10        61.97 o                         
 -21   3 -14        896.03        806.41        67.03 o                         
 -19   3 -14       1769.45       1511.85        88.46 o                         
 -17   3 -14        105.70         35.36        36.85 o                         
 -15   3 -14       1069.76       1169.98        65.55 o                         
 -13   3 -14        881.99        888.74        49.88 o                         
 -11   3 -14       1409.94       1515.00        63.45 o                         
  -9   3 -14       1610.95       1531.93        62.68 o                         
  -7   3 -14       5236.25       5251.41       175.88 o                         
  -5   3 -14        892.86        620.51        99.18 o                         
  -3   3 -14      17711.53      18089.72       671.38 o                         
  -1   3 -14       2095.57       2111.06       104.17 o                         
   1   3 -14       5357.97       5136.02       180.99 o                         
   3   3 -14      15600.75      15261.09       546.86 o                         
   5   3 -14       2615.06       2684.06       104.44 o                         
   7   3 -14        776.41        661.13        45.84 o                         
   9   3 -14       2367.98       2548.96       116.11 o                         
  11   3 -14       1729.39       1435.05        91.43 o                         
  13   3 -14        719.81        631.93        41.55 o                         
  15   3 -14       1842.78       1948.98        85.92 o                         
  17   3 -14       1769.89       1753.76       120.29 o                         
  19   3 -14       5002.23       5019.56       240.90 o                         
  21   3 -14       5232.64       4872.65       169.38 o                         
  23   3 -14       1697.16       1669.50        63.45 o                         
  25   3 -14       6450.41       6041.13       539.79 o                         
  27   3 -14       2376.54       2556.47       187.32 o                         
  29   3 -14       1891.95       2375.06       182.39 o                         
  31   3 -14        137.64        833.09        96.62 o                         
  33   3 -14        792.83       1083.52       107.46 o                         
  35   3 -14        342.97        529.43        81.83 o                         
  37   3 -14        331.76        580.70        86.76 o                         
  39   3 -14        362.12        635.91        87.75 o                         
 -24   4 -14        275.06        230.04       109.93 o                         
 -22   4 -14        926.85        922.82        71.74 o                         
 -20   4 -14        825.50        797.10        68.90 o                         
 -18   4 -14        124.43         73.53        50.11 o                         
 -16   4 -14       1140.60       1138.80        66.48 o                         
 -14   4 -14        431.64        467.60        52.59 o                         
 -12   4 -14       2258.21       2283.52        98.75 o                         
 -10   4 -14       3445.80       3339.83       131.79 o                         
  -8   4 -14       4755.11       4743.01       179.24 o                         
  -6   4 -14       6639.69       6626.16       237.39 o                         
  -4   4 -14       3996.51       3828.06       145.09 o                         
  -2   4 -14      12097.17      11724.70       418.27 o                         
   0   4 -14        203.00        165.74       212.33 o                         
   2   4 -14       5164.97       4860.84       184.32 o                         
   4   4 -14       3768.38       3598.36       136.36 o                         
   6   4 -14      14511.23      14257.15       609.63 o                         
   8   4 -14        832.78        859.00        42.41 o                         
  10   4 -14       1654.90       1540.74        74.53 o                         
  12   4 -14        988.62        809.95        42.70 o                         
  14   4 -14        260.25        125.20        37.52 o                         
  16   4 -14      12677.37      12343.33       570.73 o                         
  18   4 -14       1338.74       1251.52       134.64 o                         
  20   4 -14       4971.19       4659.17       198.10 o                         
  22   4 -14        456.47        401.34        53.19 o                         
  24   4 -14       9533.81       9125.51       549.65 o                         
  26   4 -14        222.39        333.24        66.06 o                         
  28   4 -14       3949.16       3758.29       240.56 o                         
  30   4 -14       1242.98       1198.87       118.31 o                         
  32   4 -14        569.03        704.93        95.63 o                         
  36   4 -14        790.12        871.55        98.59 o                         
  38   4 -14        468.30        497.89        84.79 o                         
 -21   5 -14       1308.32       1166.62       104.10 o                         
 -19   5 -14        631.83        499.26        75.42 o                         
 -17   5 -14        339.19        171.62        91.26 o                         
 -15   5 -14        932.97        797.50        95.02 o                         
 -13   5 -14        657.04        570.33        59.44 o                         
 -11   5 -14        466.42        439.32        64.58 o                         
  -9   5 -14        392.19        283.89        50.52 o                         
  -7   5 -14       1250.37       1189.68        75.81 o                         
  -5   5 -14       1258.78       1117.00        73.54 o                         
  -3   5 -14       1980.97       1778.79        96.34 o                         
  -1   5 -14       1376.35       1260.72       116.13 o                         
   1   5 -14       2488.55       2156.84       100.83 o                         
   3   5 -14       3835.40       3914.66       176.54 o                         
   5   5 -14       2858.79       2504.18       117.71 o                         
   7   5 -14       2487.29       2294.60       124.23 o                         
   9   5 -14        235.72        332.25       101.55 o                         
  11   5 -14       5143.67       4799.91       238.22 o                         
  13   5 -14        187.04        240.46        67.04 o                         
  15   5 -14       1357.76       1329.97        75.64 o                         
  17   5 -14        492.75        546.82        49.60 o                         
  19   5 -14       3694.38       4201.22       171.35 o                         
  21   5 -14       5763.58       5825.43       289.78 o                         
  23   5 -14       1834.89       1675.25       103.30 o                         
  25   5 -14       2215.85       2321.91       138.33 o                         
  27   5 -14       1569.15       1877.17       150.84 o                         
  29   5 -14       2005.60       1950.13       153.80 o                         
  31   5 -14        497.79        846.90        98.59 o                         
  33   5 -14       1483.70       1398.02       130.14 o                         
  35   5 -14        742.07       1329.01       133.10 o                         
  37   5 -14        790.31        925.77       110.42 o                         
 -18   6 -14       3507.44       3521.67       323.38 o                         
 -16   6 -14        363.86        432.79        94.75 o                         
 -14   6 -14       4697.56       4427.97       294.69 o                         
 -12   6 -14        620.08        658.41       103.51 o                         
 -10   6 -14       4102.71       4173.92       189.01 o                         
  -8   6 -14        436.94        409.08        50.37 o                         
  -6   6 -14       1375.74       1297.33        80.03 o                         
  -4   6 -14       1711.89       1594.73       100.51 o                         
  -2   6 -14        312.22        231.10        49.17 o                         
   0   6 -14       4999.36       4915.98       251.05 o                         
   2   6 -14         85.59         56.07        33.06 o                         
   4   6 -14       6398.49       5675.94       281.10 o                         
   6   6 -14       1063.41        910.76        68.37 o                         
   8   6 -14       8243.36       7292.70       429.59 o                         
  10   6 -14       2654.63       2530.75       124.88 o                         
  12   6 -14       5161.93       4814.34       240.34 o                         
  14   6 -14       4315.81       3832.74       183.48 o                         
  16   6 -14       1604.83       1406.47        84.26 o                         
  18   6 -14       3101.34       3039.65       135.85 o                         
  20   6 -14        123.16        192.23        56.20 o                         
  22   6 -14       3529.62       3174.22       229.22 o                         
  24   6 -14        887.41        870.10        88.73 o                         
  26   6 -14       1875.47       1766.75       141.97 o                         
  28   6 -14        493.20        642.81        82.82 o                         
  30   6 -14       1568.15       1539.01       136.06 o                         
  32   6 -14       2410.59       2533.79       190.28 o                         
 -13   7 -14       1567.52       1385.89       148.13 o                         
 -11   7 -14       1505.07       1202.69       141.87 o                         
  -7   7 -14        131.42        167.65       180.42 o                         
  -5   7 -14        750.69        709.86       155.77 o                         
  -3   7 -14        296.26         88.73       125.21 o                         
  -1   7 -14        146.12        -71.43        89.83 o                         
   1   7 -14        182.13       -137.04       137.04 o                         
   3   7 -14       1197.27       1194.72       132.11 o                         
   5   7 -14       2196.16       1929.02       100.23 o                         
   7   7 -14        882.15        580.15        50.85 o                         
   9   7 -14       1156.43        945.98        66.22 o                         
  11   7 -14       1934.24       1480.86        87.45 o                         
  13   7 -14       1823.14       1612.67       141.12 o                         
  15   7 -14        645.86        523.58        50.71 o                         
  17   7 -14        356.95        314.69        49.43 o                         
  19   7 -14        287.52        396.65        56.52 o                         
  21   7 -14        399.98        581.08       109.93 o                         
  23   7 -14       1114.58       1040.05        86.44 o                         
  25   7 -14         73.63        102.53        93.66 o                         
  27   7 -14        334.89        476.19        89.72 o                         
  29   7 -14        434.54        348.03        72.96 o                         
  -6   8 -14       2147.98       1733.61       165.76 o                         
  -4   8 -14        718.91        602.97       146.90 o                         
  -2   8 -14       2702.84       2511.64       192.34 o                         
   0   8 -14        960.39        745.46       119.43 o                         
   2   8 -14       3490.13       3109.11       219.34 o                         
   4   8 -14        230.98        283.94       131.13 o                         
   6   8 -14       2786.43       2425.65       184.48 o                         
   8   8 -14        441.38        349.01       121.27 o                         
  10   8 -14       1675.46       1386.81       138.65 o                         
  12   8 -14        805.39        739.43       233.66 o                         
  14   8 -14        529.36        420.98       132.11 o                         
  16   8 -14       1580.62       1036.19       213.94 o                         
  18   8 -14        586.62        464.36       136.06 o                         
  20   8 -14       1657.09       1214.73       167.11 o                         
 -29   1 -13        105.76        -25.75        58.21 o                         
 -27   1 -13        663.56        637.28        77.30 o                         
 -25   1 -13        449.43        709.62        77.45 o                         
 -23   1 -13        305.81        342.11        84.79 o                         
 -21   1 -13       5586.43       5261.77       211.91 o                         
 -19   1 -13       2310.53       2418.64       111.94 o                         
 -17   1 -13       5580.75       5465.24       187.99 o                         
 -15   1 -13       2903.06       3080.78       117.93 o                         
 -13   1 -13       3831.42       4050.15       147.47 o                         
 -11   1 -13       4755.75       5026.32       204.10 o                         
  -9   1 -13       4010.17       4423.67       199.51 o                         
  -7   1 -13       4500.22       4258.20       184.14 o                         
  -5   1 -13       7424.15       7186.35       296.54 o                         
  -3   1 -13       6184.11       6521.77       271.10 o                         
  -1   1 -13      11972.34      12820.49       519.32 o                         
   1   1 -13       2577.01       2839.80       168.95 o                         
   3   1 -13       8252.54       8628.65       299.05 o                         
   5   1 -13       9429.73      10310.11       373.96 o                         
   7   1 -13       2005.26       1985.79        82.55 o                         
   9   1 -13       5008.92       5915.45       318.62 o                         
  11   1 -13       2976.21       2926.53       219.03 o                         
  13   1 -13       8639.54       8543.85       285.23 o                         
  15   1 -13       7029.75       6989.10       265.57 o                         
  17   1 -13      10510.69      10543.86       340.43 o                         
  19   1 -13       5352.67       5539.60       274.90 o                         
  21   1 -13       5629.80       5337.47       207.80 o                         
  23   1 -13       5799.26       6253.75       235.81 o                         
  25   1 -13       1648.33       2108.86       177.46 o                         
  27   1 -13       8598.33       8706.70       368.44 o                         
  29   1 -13       5282.07       5418.55       257.58 o                         
  31   1 -13       1034.12       1420.02        83.29 o                         
  33   1 -13       2140.72       3368.76       163.45 o                         
  35   1 -13        649.67       1341.14        85.30 o                         
  37   1 -13       2488.46       2586.30       131.74 o                         
  39   1 -13       1024.89       1633.65       136.06 o                         
  41   1 -13        288.21        834.08        95.63 o                         
  43   1 -13        110.46        295.77        72.96 o                         
 -28   2 -13        260.67        130.54        57.85 o                         
 -26   2 -13        175.89        234.65        83.80 o                         
 -24   2 -13        131.22         89.06        55.65 o                         
 -20   2 -13         33.47        251.41        96.62 o                         
 -18   2 -13        773.02       1539.00        81.82 o                         
 -16   2 -13        979.81       1429.32        67.78 o                         
 -14   2 -13        391.11       1216.77       160.02 o                         
 -12   2 -13       1536.14       1421.51        66.84 o                         
 -10   2 -13       2154.79       2440.33       207.48 o                         
  -8   2 -13        810.70        706.45        44.68 o                         
  -6   2 -13        469.18        583.61        96.92 o                         
  -4   2 -13         63.00         62.08        84.24 o                         
  -2   2 -13       1962.66       2099.06        90.83 o                         
   0   2 -13       1208.48       1251.38        63.01 o                         
   2   2 -13      10453.96      11495.65       458.17 o                         
   4   2 -13        171.97        101.78        36.09 o                         
   6   2 -13        169.08        454.50        81.83 o                         
   8   2 -13       3167.78       3577.48       174.99 o                         
  10   2 -13          8.24        -30.38        42.06 o                         
  12   2 -13       2062.77       2434.20       265.68 o                         
  14   2 -13        566.74        662.36       146.30 o                         
  16   2 -13       1108.48       1076.13       171.63 o                         
  18   2 -13        235.76        482.08       560.27 o                         
  20   2 -13        494.72        961.49       249.17 o                         
  22   2 -13       2081.59       4223.02       355.63 o                         
  24   2 -13         49.07        249.97        25.03 o                         
  26   2 -13        701.31       2166.05       164.65 o                         
  28   2 -13       2332.21       2509.03       120.92 o                         
  30   2 -13        828.75       1178.03        89.22 o                         
  32   2 -13        110.54       1643.51       146.90 o                         
  36   2 -13        573.22       1704.64       137.04 o                         
  40   2 -13        367.76       1199.85       118.31 o                         
  42   2 -13        840.54        482.11        80.84 o                         
 -27   3 -13        589.76        582.24        92.44 o                         
 -25   3 -13       1700.34       1490.80       105.16 o                         
 -23   3 -13        533.84        509.49        75.10 o                         
 -21   3 -13        913.77       1027.04        70.75 o                         
 -19   3 -13        618.31        948.33        64.81 o                         
 -17   3 -13       1661.33       1607.10        77.54 o                         
 -15   3 -13       1509.14       1888.80        85.20 o                         
 -13   3 -13       2101.95       2379.66        87.10 o                         
 -11   3 -13       2012.05       2112.16        79.43 o                         
  -9   3 -13       1301.86       1747.97        82.25 o                         
  -7   3 -13       3808.32       3885.30       132.32 o                         
  -5   3 -13       2294.49       2407.56        83.39 o                         
  -3   3 -13       5640.59       5397.93       194.11 o                         
  -1   3 -13       2971.69       2722.70       116.76 o                         
   1   3 -13        357.47        336.75        39.56 o                         
   3   3 -13       3235.25       3538.69       147.85 o                         
   5   3 -13       6216.22       6774.26       257.85 o                         
   7   3 -13        801.01        703.75        47.03 o                         
   9   3 -13       6360.10       6701.48       265.04 o                         
  11   3 -13       5961.38       5741.52       220.87 o                         
  13   3 -13       1091.68       1068.50        47.99 o                         
  15   3 -13        764.30        642.23        36.39 o                         
  17   3 -13       1522.25       1537.40        63.46 o                         
  19   3 -13       4354.07       4079.04       178.73 o                         
  21   3 -13       5611.27       5848.64       208.76 o                         
  23   3 -13       1212.03       1418.38        64.98 o                         
  27   3 -13       2330.70       3060.27       217.89 o                         
  29   3 -13       2364.05       2803.93       204.08 o                         
  31   3 -13        852.18        911.97        94.65 o                         
  33   3 -13        614.31        852.81        87.75 o                         
  35   3 -13        531.04        631.97        89.72 o                         
  37   3 -13        412.61        472.25        75.92 o                         
  39   3 -13        952.14       1189.01       116.34 o                         
  41   3 -13        242.28        296.76        82.82 o                         
 -26   4 -13          7.92        -15.76        64.09 o                         
 -24   4 -13         15.07         95.48        54.66 o                         
 -22   4 -13        255.49        275.95        53.90 o                         
 -20   4 -13         33.33        200.14        72.96 o                         
 -18   4 -13         71.22        525.41        59.05 o                         
 -16   4 -13        805.06        984.02        61.30 o                         
 -14   4 -13        307.80        409.36        47.93 o                         
 -12   4 -13        561.65       1517.19       137.04 o                         
 -10   4 -13        754.12        705.00        60.46 o                         
  -8   4 -13         85.01        942.52       546.31 o                         
  -6   4 -13       1898.51       1880.92       114.13 o                         
  -4   4 -13        215.95        261.85        34.56 o                         
  -2   4 -13        406.41        434.39        36.12 o                         
   0   4 -13       3770.78       3520.50       125.92 o                         
   2   4 -13        430.44        331.17        31.50 o                         
   4   4 -13        795.32        840.88        50.07 o                         
   6   4 -13        711.24        696.31        51.05 o                         
   8   4 -13        160.83        212.06        39.94 o                         
  10   4 -13        638.94        803.54        53.88 o                         
  12   4 -13        387.98        287.10        38.39 o                         
  14   4 -13       1919.63       2087.94        97.97 o                         
  16   4 -13       1003.05       1509.36       304.87 o                         
  18   4 -13         79.14        158.78        90.21 o                         
  22   4 -13        150.54        116.30        47.82 o                         
  24   4 -13        421.21       2717.17       670.42 o                         
  26   4 -13        803.80        709.86        81.83 o                         
  28   4 -13        190.95        898.16       100.56 o                         
  30   4 -13        374.08        541.27        79.86 o                         
  32   4 -13        490.60        567.88        85.77 o                         
  36   4 -13        322.48        454.50        73.94 o                         
  38   4 -13         21.19        179.44        68.03 o                         
 -23   5 -13        122.26         25.63       218.87 o                         
 -21   5 -13        258.59        355.99       111.41 o                         
 -19   5 -13       2118.55       2181.68       134.96 o                         
 -17   5 -13       1144.80       1255.98        90.48 o                         
 -15   5 -13        192.28        237.05        54.47 o                         
 -13   5 -13        872.08        948.29        69.82 o                         
 -11   5 -13        746.92        693.05        60.08 o                         
  -9   5 -13       2103.86       2015.88       111.56 o                         
  -7   5 -13       1355.14       1365.64        82.28 o                         
  -5   5 -13        778.67        670.43        54.21 o                         
  -3   5 -13        735.59        783.55        76.28 o                         
  -1   5 -13       2140.67       2286.52       112.82 o                         
   1   5 -13       1965.16       2136.78       111.83 o                         
   3   5 -13        917.74        865.68        61.68 o                         
   5   5 -13       6433.34       6648.83       411.13 o                         
   7   5 -13        449.82        363.12        40.70 o                         
   9   5 -13       4989.67       5234.83       273.99 o                         
  11   5 -13        521.68        574.40        48.48 o                         
  13   5 -13       3408.31       3136.22       161.98 o                         
  15   5 -13       3815.65       3791.76       172.25 o                         
  17   5 -13       1807.11       1648.48        81.54 o                         
  19   5 -13       2870.23       2894.78       149.53 o                         
  21   5 -13       1020.70       1502.53       291.83 o                         
  23   5 -13       1060.92       1188.36        87.76 o                         
  25   5 -13        174.46        345.07        66.06 o                         
  27   5 -13       1930.68       2106.89       157.75 o                         
  29   5 -13       2077.48       2022.10       166.62 o                         
  33   5 -13        981.20       1274.78       127.18 o                         
  35   5 -13        108.36        232.67        65.07 o                         
  37   5 -13       1339.75       1837.74       155.77 o                         
 -20   6 -13        168.71        280.98       225.77 o                         
 -18   6 -13        261.62        391.41       175.49 o                         
 -16   6 -13        317.00        313.52       127.18 o                         
 -14   6 -13        367.08        591.34       108.91 o                         
 -12   6 -13        237.93        161.17        84.65 o                         
 -10   6 -13         58.31         35.72        35.69 o                         
  -8   6 -13        273.32        260.84        38.78 o                         
  -6   6 -13        459.53        470.90        43.69 o                         
  -4   6 -13        192.18        280.42        74.96 o                         
  -2   6 -13        282.61        349.59        42.69 o                         
   0   6 -13        126.81        189.02        66.44 o                         
   2   6 -13        554.43        549.39        56.52 o                         
   4   6 -13         81.00         38.94       180.85 o                         
   6   6 -13        125.45         70.57        30.62 o                         
   8   6 -13         74.00          2.44       122.40 o                         
  10   6 -13        194.43        115.21        61.15 o                         
  12   6 -13        179.04        171.41        40.63 o                         
  14   6 -13        376.04        329.37        84.84 o                         
  16   6 -13        434.95        369.23        44.35 o                         
  18   6 -13        544.59        417.90        56.24 o                         
  20   6 -13         25.70        -35.18        39.85 o                         
  22   6 -13        174.59        419.01       235.63 o                         
  24   6 -13          9.20        -14.85        85.77 o                         
  26   6 -13        750.38        836.05        96.62 o                         
  28   6 -13         28.68        111.41        59.15 o                         
  30   6 -13        460.00        705.91        93.66 o                         
  32   6 -13         31.65        350.98        81.83 o                         
 -15   7 -13       1318.14       1330.37       191.76 o                         
 -13   7 -13        187.29        185.36       102.69 o                         
 -11   7 -13       1975.32       1761.76       163.29 o                         
  -9   7 -13        493.51        463.17       102.32 o                         
  -7   7 -13       1659.81       1401.84       143.17 o                         
  -5   7 -13       2594.60       2433.19       181.43 o                         
  -3   7 -13       1728.49       1437.93       156.27 o                         
  -1   7 -13       1999.16       1949.84       160.97 o                         
   1   7 -13       1205.81       1165.91       118.31 o                         
   3   7 -13        988.45       1017.02       142.46 o                         
   5   7 -13       1491.36       1277.87        75.50 o                         
   7   7 -13       2337.70       2069.06       109.80 o                         
   9   7 -13        747.14        648.93        71.99 o                         
  11   7 -13       1608.64       1587.25        99.71 o                         
  13   7 -13       1703.88       1501.07        90.32 o                         
  15   7 -13       2416.43       2148.19       115.98 o                         
  17   7 -13        983.30        937.02        76.41 o                         
  19   7 -13       1813.47       1607.31       110.26 o                         
  21   7 -13       2629.59       2265.24       141.76 o                         
  23   7 -13       1105.59        932.13        78.53 o                         
  25   7 -13        980.89        932.67        93.66 o                         
  27   7 -13        388.99        306.62        67.04 o                         
  29   7 -13       1467.40       1208.73       117.32 o                         
  -8   8 -13        825.08        532.13       126.46 o                         
  -6   8 -13        512.98        541.70       146.41 o                         
  -2   8 -13        464.81        564.61       105.63 o                         
   0   8 -13         96.65          6.73       106.48 o                         
   2   8 -13        273.04        222.77       105.59 o                         
   4   8 -13        886.79        782.44       112.58 o                         
   6   8 -13        509.69        552.02       104.00 o                         
   8   8 -13       1263.86        917.40       222.82 o                         
  10   8 -13        152.40         56.02        94.15 o                         
  12   8 -13        224.21        300.73       103.41 o                         
  14   8 -13          9.57          9.86       122.25 o                         
  16   8 -13        163.68         -0.99       116.34 o                         
  18   8 -13         24.96        -90.70       137.04 o                         
  20   8 -13         21.28         39.66        70.04 o                         
  22   8 -13        224.69        156.76        76.90 o                         
 -30   0 -12         87.90        661.55       201.13 o                         
 -28   0 -12       6299.00       6286.17       430.84 o                         
 -26   0 -12        158.98        143.94        73.94 o                         
 -24   0 -12       2268.77       2289.29       186.34 o                         
 -22   0 -12       1748.08       1731.26       140.00 o                         
 -20   0 -12       8063.04       7186.30       497.89 o                         
 -18   0 -12       8261.58       7943.52       380.88 o                         
 -16   0 -12       2700.51       2418.63       143.26 o                         
 -14   0 -12       6519.53       6476.30       314.15 o                         
 -12   0 -12       1202.57        895.21        73.27 o                         
 -10   0 -12      20169.05      20043.32      1091.15 o                         
  -8   0 -12       1191.37       1067.77        86.76 o                         
  -6   0 -12      35435.72      38199.12      2237.03 o                         
  -4   0 -12      11197.64      11918.06      1046.27 o                         
  -2   0 -12      27104.54      29140.57      1824.92 o                         
   0   0 -12       6030.16       5776.64       311.82 o                         
   2   0 -12      10404.94      11142.78       552.45 o                         
   4   0 -12       6036.99       6351.44       336.68 o                         
   6   0 -12      18256.16      21373.90      1049.29 o                         
   8   0 -12      22614.15      21972.21      1064.77 o                         
  10   0 -12      19876.98      20898.52       961.27 o                         
  12   0 -12       4285.46       3973.80       185.71 o                         
  14   0 -12      18052.54      16988.24      1257.53 o                         
  16   0 -12      26924.26      24525.18      1066.48 o                         
  18   0 -12      38863.01      39820.09      1720.42 o                         
  20   0 -12       6655.80       6596.57       333.45 o                         
  22   0 -12       5409.11       5511.24       351.97 o                         
  24   0 -12      10481.21      10140.09       619.15 o                         
  26   0 -12      15224.57      14527.40       847.88 o                         
  28   0 -12       1810.93       1672.10       123.24 o                         
  30   0 -12       7230.89       7262.22       486.05 o                         
  32   0 -12        371.55        357.89        62.11 o                         
  34   0 -12       4113.51       3827.31       263.24 o                         
  36   0 -12       2983.41       3079.99       221.83 o                         
  38   0 -12       1226.21       1191.97       121.27 o                         
  40   0 -12       1777.26       1888.02       158.73 o                         
  42   0 -12       1889.97       1759.85       147.89 o                         
 -29   1 -12       1123.43       1084.37        93.29 o                         
 -27   1 -12       1877.16       1633.52       146.90 o                         
 -25   1 -12       1343.59       1272.55        97.90 o                         
 -23   1 -12        732.27        550.64        65.41 o                         
 -21   1 -12       1550.84       1459.66        79.61 o                         
 -17   1 -12       2660.07       2643.11       100.50 o                         
 -15   1 -12       1879.19       1976.06        82.57 o                         
 -13   1 -12       6738.65       6440.71       228.23 o                         
 -11   1 -12       3573.48       3581.88       156.20 o                         
  -9   1 -12       4163.21       4484.79       179.83 o                         
  -7   1 -12       8634.71       7939.86      1003.31 o                         
  -5   1 -12       3922.00       4053.73       256.48 o                         
  -3   1 -12       3650.76       3634.49       401.77 o                         
  -1   1 -12       6427.35       6683.42       294.57 o                         
   1   1 -12       8096.45       8203.74       332.92 o                         
   3   1 -12       2721.18       2781.13       109.12 o                         
   5   1 -12      20201.31      22610.27       822.37 o                         
   7   1 -12       1434.34       1382.37        56.65 o                         
   9   1 -12      19925.66      20950.53       741.15 o                         
  11   1 -12       4870.62       4566.12       159.03 o                         
  13   1 -12       5986.94       5731.72       267.19 o                         
  15   1 -12       9298.76       9033.17       320.56 o                         
  17   1 -12      16392.32      16283.86       580.45 o                         
  19   1 -12       8170.52       7521.81       298.36 o                         
  21   1 -12       7340.06       7525.74       297.82 o                         
  23   1 -12       5028.09       5812.15       240.74 o                         
  25   1 -12       2341.39       2567.15       103.31 o                         
  27   1 -12        933.05       3358.13       170.45 o                         
  29   1 -12       1137.84       3034.43       158.93 o                         
  31   1 -12       1532.14       2238.56       113.25 o                         
  33   1 -12       1369.97       2252.96       140.00 o                         
  35   1 -12       1273.09       1526.30        87.47 o                         
  37   1 -12        880.04       1508.31        91.66 o                         
  39   1 -12        863.15       1346.75       123.24 o                         
  41   1 -12        762.14        702.95        90.70 o                         
  43   1 -12        320.83        382.53        72.96 o                         
 -30   2 -12       1098.40       1294.97       109.47 o                         
 -28   2 -12        464.77        445.21       120.77 o                         
 -26   2 -12       2631.94       2499.26       291.34 o                         
 -24   2 -12       1456.07       1339.29        96.54 o                         
 -22   2 -12       2683.57       2696.97       133.90 o                         
 -20   2 -12       2371.14       2358.69       109.13 o                         
 -18   2 -12        884.80        946.34        61.48 o                         
 -16   2 -12       7373.92       7275.02       221.25 o                         
 -14   2 -12       2065.35       2099.33        78.01 o                         
 -12   2 -12       7793.85       7481.17       240.34 o                         
 -10   2 -12        601.40        588.28        42.80 o                         
  -8   2 -12       6002.47       5866.86       220.57 o                         
  -6   2 -12       2508.68       2409.84       110.34 o                         
  -4   2 -12      11423.92      11613.67       443.63 o                         
  -2   2 -12      13352.76      13892.75       518.60 o                         
   0   2 -12      10751.33      10460.65       386.80 o                         
   2   2 -12      12345.76      12042.01       432.31 o                         
   4   2 -12       2260.49       2421.54       108.30 o                         
   6   2 -12      11907.20      11464.47       409.52 o                         
   8   2 -12       1462.82       1472.12        62.48 o                         
  10   2 -12      18376.93      18184.70       632.84 o                         
  12   2 -12       1677.61       1737.81        71.73 o                         
  14   2 -12      15499.76      15706.36       636.25 o                         
  16   2 -12       6392.26       6154.17       234.33 o                         
  18   2 -12      17256.39      16666.95       596.91 o                         
  20   2 -12      13930.47      12914.41       417.93 o                         
  22   2 -12        174.49        618.86        75.92 o                         
  24   2 -12       4365.13       4446.52       180.94 o                         
  26   2 -12        329.26        517.78        44.64 o                         
  28   2 -12       4641.84       4947.36       232.48 o                         
  30   2 -12       2551.06       2907.48       140.41 o                         
  32   2 -12       5015.12       5186.88       344.08 o                         
  34   2 -12       1556.75       1717.46       133.10 o                         
  36   2 -12       3109.73       3131.25       209.01 o                         
  38   2 -12       1067.87        992.81       109.44 o                         
  40   2 -12        814.46        826.19       101.55 o                         
  42   2 -12       1173.02       1441.40       125.21 o                         
 -27   3 -12       1057.58       1178.85       109.44 o                         
 -25   3 -12       1650.45       1518.70       105.53 o                         
 -23   3 -12         60.50         26.27        46.66 o                         
 -21   3 -12       1968.07       1762.79        94.02 o                         
 -19   3 -12       1360.35        974.87        89.19 o                         
 -17   3 -12        909.14        859.50        53.87 o                         
 -15   3 -12       2543.96       2427.39        98.65 o                         
 -13   3 -12        725.34        716.28        69.00 o                         
 -11   3 -12       2423.34       2386.36        93.96 o                         
  -9   3 -12       1766.74       1770.86        98.99 o                         
  -7   3 -12       2619.97       2475.91       128.06 o                         
  -5   3 -12       1435.37       1331.90        54.79 o                         
  -3   3 -12      12547.31      12573.00       430.73 o                         
  -1   3 -12       2496.95       2662.10        97.73 o                         
   1   3 -12      14432.11      14836.57       578.41 o                         
   3   3 -12       3518.60       3435.43       142.24 o                         
   5   3 -12       4846.27       4881.07       193.79 o                         
   7   3 -12       8534.52       8298.86       314.51 o                         
   9   3 -12       5256.02       5073.69       211.77 o                         
  11   3 -12       2303.38       2137.71        91.25 o                         
  13   3 -12       7970.94       7755.74       286.29 o                         
  15   3 -12       3486.01       3458.14       128.69 o                         
  17   3 -12      10068.84       9686.29       346.22 o                         
  19   3 -12       3728.85       3771.15       157.54 o                         
  21   3 -12        731.46       1481.01       113.90 o                         
  23   3 -12       5943.38       5457.26       178.36 o                         
  25   3 -12       1532.42       1561.08       172.53 o                         
  27   3 -12       2796.89       3255.48       219.86 o                         
  29   3 -12       2012.89       2202.53       177.46 o                         
  31   3 -12        621.82        968.16        98.59 o                         
  33   3 -12       1374.57       1859.43       142.96 o                         
  35   3 -12        815.93       1212.67       113.38 o                         
  41   3 -12        440.04        543.24        84.79 o                         
 -26   4 -12        323.35        290.54        75.42 o                         
 -24   4 -12       1265.82       1104.91        79.28 o                         
 -22   4 -12        112.48        184.04        62.56 o                         
 -20   4 -12       2405.14       2286.92       108.75 o                         
 -18   4 -12       1364.96       1415.96        72.98 o                         
 -16   4 -12          9.63        -17.05        35.23 o                         
 -14   4 -12       6418.04       6334.26       241.55 o                         
 -12   4 -12        598.99        462.97        45.11 o                         
 -10   4 -12       8907.55       9791.85       367.31 o                         
  -8   4 -12         55.05        -31.72        48.10 o                         
  -6   4 -12       7375.58       7622.95       268.78 o                         
  -4   4 -12       1043.25        882.81        48.05 o                         
  -2   4 -12       2529.39       2702.85        99.19 o                         
   0   4 -12       1942.24       1877.36        78.54 o                         
   2   4 -12       7055.32       7342.37       254.69 o                         
   4   4 -12      16624.86      16522.20       698.99 o                         
   6   4 -12        113.01        123.33        37.63 o                         
   8   4 -12       8657.08       8330.75       320.54 o                         
  10   4 -12        467.42        407.96        30.14 o                         
  12   4 -12       1431.54       1400.17        57.56 o                         
  14   4 -12        316.59        249.28        36.18 o                         
  16   4 -12       2933.18       3122.44       178.72 o                         
  18   4 -12       1878.88       1998.53        92.47 o                         
  20   4 -12       5421.78       5286.25       218.50 o                         
  22   4 -12       7029.69       7129.12       472.25 o                         
  24   4 -12       1274.39       1309.98        86.93 o                         
  26   4 -12       9675.11      10177.56       577.74 o                         
  28   4 -12         79.46         69.01        56.20 o                         
  32   4 -12       2292.64       2184.78       183.38 o                         
  36   4 -12       1005.16       1097.32       115.35 o                         
  38   4 -12       1262.35       1090.42       118.31 o                         
 -23   5 -12        208.92        168.97        86.27 o                         
 -21   5 -12        774.74        787.45        79.24 o                         
 -19   5 -12       1339.47       1234.53       192.25 o                         
 -17   5 -12       1724.67       1521.78        96.61 o                         
 -15   5 -12        504.00        492.54        59.86 o                         
 -13   5 -12        869.69        734.02        61.32 o                         
 -11   5 -12       3169.79       3041.87       150.45 o                         
  -9   5 -12       2125.32       2223.35       107.41 o                         
  -7   5 -12       2445.86       2076.71       105.18 o                         
  -5   5 -12       2595.52       2283.88       110.40 o                         
  -3   5 -12       3123.66       2903.19       134.17 o                         
  -1   5 -12       3527.27       3256.93       139.32 o                         
   1   5 -12       4786.71       4361.48       211.38 o                         
   3   5 -12       2292.18       2116.29       108.09 o                         
   5   5 -12       1447.75       1295.90        72.05 o                         
   7   5 -12       1056.93       1055.41        67.04 o                         
   9   5 -12       2632.57       2521.39       120.56 o                         
  11   5 -12        894.35        825.89        70.48 o                         
  13   5 -12       3190.34       2907.19       141.50 o                         
  15   5 -12       2505.27       2389.95       125.86 o                         
  17   5 -12       2278.77       1864.36       188.31 o                         
  19   5 -12        938.18        935.49        76.41 o                         
  21   5 -12       1351.12       1253.96       133.10 o                         
  23   5 -12        182.23        372.20       104.51 o                         
  25   5 -12        630.73        538.31        69.01 o                         
  27   5 -12       1172.34       1452.25       124.22 o                         
  29   5 -12        590.36       1132.81       106.48 o                         
  31   5 -12       1798.83       1976.75       148.87 o                         
  33   5 -12       1491.27       1812.10       148.87 o                         
  35   5 -12        860.77        895.21       101.55 o                         
  37   5 -12       1607.27       1785.48       148.87 o                         
 -20   6 -12       2224.44       1752.95       244.51 o                         
 -18   6 -12        287.28        367.74       137.04 o                         
 -16   6 -12       1350.87       1115.02       127.91 o                         
 -14   6 -12        712.36        492.71        96.24 o                         
 -12   6 -12       2822.81       2839.42       293.80 o                         
 -10   6 -12         77.46         59.06        49.75 o                         
  -8   6 -12       1052.61        984.06        65.27 o                         
  -6   6 -12        160.85        190.21        43.94 o                         
  -4   6 -12       2639.27       2563.88       120.15 o                         
  -2   6 -12       1868.82       1696.13        93.04 o                         
   0   6 -12       3453.46       3155.24       161.43 o                         
   2   6 -12       6225.64       5735.52       321.51 o                         
   4   6 -12        903.74        800.79        67.88 o                         
   6   6 -12      10594.42       9466.72       737.46 o                         
   8   6 -12        500.25        416.23        59.86 o                         
  10   6 -12      13144.32      12658.11       854.78 o                         
  12   6 -12       1198.38       1006.10        69.82 o                         
  14   6 -12       8813.66       8101.90       417.03 o                         
  16   6 -12       2862.52       2719.09       145.92 o                         
  18   6 -12       3994.61       3757.68       194.36 o                         
  20   6 -12       1182.13       1046.43        81.95 o                         
  22   6 -12        693.28        636.31       119.79 o                         
  24   6 -12       1309.53       1316.43        90.46 o                         
  26   6 -12        415.76        372.67        69.01 o                         
  28   6 -12       1825.84       1950.13       144.93 o                         
  30   6 -12        752.35        795.63        93.66 o                         
  32   6 -12       1462.90       1405.91       133.10 o                         
 -15   7 -12        655.08        575.03       108.00 o                         
 -13   7 -12       1020.34        984.70       117.84 o                         
 -11   7 -12       1254.57       1013.07       168.59 o                         
  -9   7 -12       2360.58       2347.97       184.87 o                         
  -7   7 -12       1072.61        967.75       121.97 o                         
  -5   7 -12          7.22        -85.62        85.62 o                         
  -3   7 -12       1305.84       1394.62       133.64 o                         
  -1   7 -12        354.52        402.25       147.89 o                         
   3   7 -12        230.43        -25.63       100.56 o                         
   5   7 -12       1968.14       1638.40       165.14 o                         
   7   7 -12       1010.72        846.60        95.90 o                         
   9   7 -12        858.96        653.71        49.66 o                         
  11   7 -12       1086.95        924.79        63.57 o                         
  13   7 -12       1424.80       1152.49        75.10 o                         
  15   7 -12       1738.11       1801.94       152.37 o                         
  17   7 -12        649.23        607.64       134.58 o                         
  19   7 -12        718.58        633.37        63.82 o                         
  21   7 -12       1038.20        748.31        80.84 o                         
  23   7 -12        842.12        784.88        74.83 o                         
  25   7 -12        208.25        245.49        59.15 o                         
  27   7 -12        453.28        427.89        71.97 o                         
  29   7 -12        509.47        665.49        87.75 o                         
 -10   8 -12       2722.44       2117.97       185.84 o                         
  -8   8 -12        411.13        595.49       155.77 o                         
  -6   8 -12       3836.34       3297.45       237.72 o                         
  -4   8 -12       1550.67       1157.55       140.88 o                         
  -2   8 -12       1364.68       1208.00       130.80 o                         
   0   8 -12       1512.67       1126.32       187.32 o                         
   2   8 -12        830.43        775.91       167.60 o                         
   4   8 -12       1066.82        743.68       103.70 o                         
   6   8 -12       1164.28        821.50       133.10 o                         
   8   8 -12       2391.86       1864.86       192.25 o                         
  10   8 -12        260.89         21.69        96.62 o                         
  12   8 -12       2530.00       1974.54       195.03 o                         
  14   8 -12        363.04        418.03       140.99 o                         
  16   8 -12       3558.04       3116.46       330.28 o                         
  18   8 -12       3119.09       2637.31       309.58 o                         
  20   8 -12        976.00        775.24        89.72 o                         
  22   8 -12        959.81        860.70       202.11 o                         
 -31   1 -11        873.69        739.26       100.56 o                         
 -29   1 -11       1336.36       1222.92        98.18 o                         
 -27   1 -11        307.46        172.21        58.88 o                         
 -23   1 -11       1757.30       1733.50       112.59 o                         
 -21   1 -11       1092.63       1202.80       114.57 o                         
 -19   1 -11       3153.17       3131.71       129.19 o                         
 -17   1 -11       1226.56       1757.24        74.65 o                         
 -15   1 -11       2927.32       2899.70       159.15 o                         
 -13   1 -11       1410.84       1439.84        83.46 o                         
 -11   1 -11       5724.46       5886.45       226.91 o                         
  -9   1 -11       6135.83       6395.80       243.39 o                         
  -7   1 -11       5706.94       5793.80       228.91 o                         
  -5   1 -11      14629.24      15470.30       615.01 o                         
  -3   1 -11       6359.05       6858.24       257.65 o                         
  -1   1 -11      10691.03      11709.45       475.01 o                         
   1   1 -11      14754.19      17472.03       640.76 o                         
   3   1 -11       7638.03       8815.48       303.97 o                         
   5   1 -11       4719.63       8025.27       298.41 o                         
   7   1 -11      17451.11      19652.96       682.43 o                         
   9   1 -11       6424.53       7578.69       464.90 o                         
  11   1 -11       7860.87       8958.86       395.72 o                         
  13   1 -11       6480.69       6736.58       254.18 o                         
  15   1 -11      10947.05      10967.01       421.32 o                         
  17   1 -11       9307.74       9368.86       618.08 o                         
  19   1 -11      13705.41      12663.89       515.82 o                         
  21   1 -11       1575.93       1711.54       135.48 o                         
  23   1 -11       3117.56       3462.45       256.83 o                         
  25   1 -11       2129.64       2850.24       134.20 o                         
  27   1 -11       2876.50       3164.07       155.46 o                         
  29   1 -11       1117.70       1552.16        85.04 o                         
  31   1 -11       6072.03       6335.86       290.35 o                         
  33   1 -11        595.26       1023.69        75.42 o                         
  35   1 -11       2261.39       2804.25       135.07 o                         
  37   1 -11        562.21        753.07        58.66 o                         
  39   1 -11       1402.19       1677.03       135.07 o                         
  41   1 -11        340.11        700.00        86.76 o                         
  43   1 -11        719.65        550.14        88.73 o                         
 -30   2 -11        465.27        409.88        68.31 o                         
 -28   2 -11         99.26         26.46        51.36 o                         
 -26   2 -11        204.08         94.90        72.46 o                         
 -24   2 -11        106.77        -45.95        45.95 o                         
 -22   2 -11         97.95        240.56        95.63 o                         
 -20   2 -11        156.26        132.94        50.70 o                         
 -18   2 -11         71.09       1035.32       178.59 o                         
 -16   2 -11        195.46        274.64        96.02 o                         
 -14   2 -11        704.48       1236.04       266.01 o                         
 -12   2 -11       2910.28       2793.18       104.85 o                         
 -10   2 -11       3495.64       3240.81       143.48 o                         
  -8   2 -11       3376.04       3182.05       152.24 o                         
  -6   2 -11        895.60        853.07        64.87 o                         
  -4   2 -11       3865.50       4118.41       167.48 o                         
  -2   2 -11       3384.40       3916.60       156.04 o                         
   0   2 -11       6083.04       6506.86       253.71 o                         
   2   2 -11       1140.11       1488.45        73.43 o                         
   4   2 -11       2085.84       2387.95       109.38 o                         
   6   2 -11       1072.07       1418.80        84.75 o                         
   8   2 -11        922.26       1194.22        57.67 o                         
  10   2 -11       2309.83       2663.90       181.10 o                         
  12   2 -11        327.94        721.12        97.11 o                         
  14   2 -11       1752.54       2116.24       386.98 o                         
  16   2 -11        375.48        402.06       132.99 o                         
  18   2 -11       3866.51       3558.52       314.92 o                         
  20   2 -11       1808.98       2110.18       353.91 o                         
  22   2 -11        294.47        290.30        27.82 o                         
  24   2 -11       2033.17       2637.04       162.83 o                         
  26   2 -11        433.59        455.68        42.25 o                         
  28   2 -11       1312.42       2463.79       171.55 o                         
  30   2 -11         34.30        942.84        62.74 o                         
  32   2 -11        819.14       2199.57       172.53 o                         
  34   2 -11        755.08        991.83        98.59 o                         
  36   2 -11        545.90       1459.15       131.13 o                         
  38   2 -11         50.33        409.15        80.84 o                         
  40   2 -11        242.30        340.14        74.93 o                         
 -29   3 -11       1053.57       1004.07        86.08 o                         
 -27   3 -11        441.53        317.47        57.15 o                         
 -25   3 -11        392.83        330.33       119.79 o                         
 -23   3 -11       1046.10        973.25        66.62 o                         
 -21   3 -11       2089.98       2064.95       102.54 o                         
 -19   3 -11       2006.92       2184.98       107.07 o                         
 -17   3 -11       1323.56       1600.81        82.35 o                         
 -15   3 -11        764.68        886.50        80.31 o                         
 -13   3 -11       3696.19       3423.84       124.33 o                         
 -11   3 -11       5629.72       6218.22       245.28 o                         
  -9   3 -11       5764.45       5809.31       182.07 o                         
  -7   3 -11       2282.12       2210.93        78.82 o                         
  -5   3 -11       1965.07       1891.60        73.08 o                         
  -3   3 -11       1634.21       1622.72        72.86 o                         
  -1   3 -11       4945.56       5330.91       265.80 o                         
   1   3 -11       6979.79       6919.93       257.07 o                         
   3   3 -11       6044.42       7059.06       253.22 o                         
   5   3 -11       6535.68       8016.10       283.75 o                         
   7   3 -11       7770.47       8759.37       354.60 o                         
   9   3 -11       5357.67       6052.32       242.92 o                         
  11   3 -11       2625.09       3192.54       132.96 o                         
  13   3 -11       6568.81       6469.28       275.16 o                         
  15   3 -11       3689.20       3796.54       169.56 o                         
  17   3 -11        685.98       1204.96       765.07 o                         
  19   3 -11       5650.57       5948.47       205.90 o                         
  21   3 -11       2404.73       2170.64       101.89 o                         
  23   3 -11       1085.45       2412.45       123.66 o                         
  25   3 -11       6399.54       6055.55       377.11 o                         
  27   3 -11       1558.23       1994.50       145.91 o                         
  29   3 -11        174.20        822.25        89.72 o                         
  31   3 -11        778.07       1090.42       106.48 o                         
  35   3 -11       1032.61       1423.66       124.22 o                         
  37   3 -11       1888.37       1959.01       158.73 o                         
  39   3 -11        209.88        326.34        74.93 o                         
  41   3 -11        832.62        960.28       108.45 o                         
 -28   4 -11        244.56        294.79        66.29 o                         
 -26   4 -11         32.90         -7.94        46.66 o                         
 -24   4 -11        115.94        -67.00        67.00 o                         
 -22   4 -11        823.78        703.51        72.79 o                         
 -20   4 -11        345.57        362.38       122.75 o                         
 -18   4 -11        954.73        879.36        61.60 o                         
 -16   4 -11        359.11        710.70       108.58 o                         
 -14   4 -11          8.16        -24.65       450.56 o                         
 -12   4 -11        341.97        415.50       202.74 o                         
 -10   4 -11        200.34        222.93        86.94 o                         
  -8   4 -11       3656.98       3399.51       134.57 o                         
  -6   4 -11        433.83        476.73        56.34 o                         
  -4   4 -11       2621.19       2423.82        97.60 o                         
  -2   4 -11        108.92        136.54        83.33 o                         
   0   4 -11       2413.63       2438.39        95.48 o                         
   2   4 -11        346.83        547.66        34.69 o                         
   4   4 -11        299.52        302.97        28.01 o                         
   6   4 -11        313.93        313.04        32.03 o                         
   8   4 -11         14.77         48.02        60.05 o                         
  10   4 -11       1828.12       2066.10        77.02 o                         
  12   4 -11         97.43        212.87        36.86 o                         
  14   4 -11         25.29         15.45        41.52 o                         
  16   4 -11        687.05        673.14        62.80 o                         
  18   4 -11        354.35        298.97        50.84 o                         
  22   4 -11        379.73       1415.77       302.67 o                         
  24   4 -11       1015.50        918.06        76.25 o                         
  30   4 -11         69.27        525.49        77.89 o                         
  32   4 -11        577.20       1369.43       131.13 o                         
  36   4 -11        124.24        343.10        72.96 o                         
 -25   5 -11        960.91        793.38        97.23 o                         
 -23   5 -11        489.25        279.32        97.61 o                         
 -21   5 -11        484.15        264.84       100.07 o                         
 -19   5 -11        289.97         67.82        79.78 o                         
 -17   5 -11       1225.11       1342.14        97.21 o                         
 -15   5 -11        888.04        832.78        67.46 o                         
 -13   5 -11       1965.48       1908.88       106.98 o                         
 -11   5 -11       1413.48       1518.50        86.38 o                         
  -9   5 -11       1263.79       1399.64        81.46 o                         
  -7   5 -11       1781.34       1781.26        89.69 o                         
  -5   5 -11       2493.60       2423.48       111.78 o                         
  -3   5 -11       1879.34       2133.69       104.61 o                         
  -1   5 -11       6432.00       6097.59       287.58 o                         
   1   5 -11       5165.73       5416.03       242.67 o                         
   3   5 -11       3889.92       3877.41       173.05 o                         
   5   5 -11       5262.74       5821.97       260.46 o                         
   7   5 -11       2959.23       3556.75       179.50 o                         
   9   5 -11       1438.55       2032.91       118.76 o                         
  11   5 -11       3420.46       3837.78       182.74 o                         
  13   5 -11       1721.64       2213.62       106.22 o                         
  15   5 -11       4965.63       4742.88       205.27 o                         
  17   5 -11       3801.78       3735.36       179.74 o                         
  19   5 -11         39.84        215.91        65.07 o                         
  21   5 -11       4882.95       4612.61       230.49 o                         
  23   5 -11         45.19        -31.55        72.96 o                         
  25   5 -11       1940.38       1893.93       142.96 o                         
  29   5 -11        506.45        649.72        85.77 o                         
  31   5 -11       1086.36       1386.19       123.24 o                         
  33   5 -11         38.03        361.83        74.93 o                         
  35   5 -11        134.24        351.97        75.92 o                         
 -22   6 -11        337.44        588.59       208.03 o                         
 -20   6 -11        528.50        601.41       159.72 o                         
 -18   6 -11        217.60        629.01       148.87 o                         
 -16   6 -11        578.23        435.02        90.50 o                         
 -14   6 -11       1191.89       1027.97       122.60 o                         
 -12   6 -11         98.96         43.38       111.41 o                         
 -10   6 -11         36.78         43.62        80.52 o                         
  -8   6 -11         60.35         83.80       118.31 o                         
  -6   6 -11        177.22        141.97        96.62 o                         
  -4   6 -11        470.39        425.47        92.69 o                         
  -2   6 -11        873.08        739.02        51.36 o                         
   0   6 -11         28.49        -68.99        71.63 o                         
   2   6 -11        783.65        674.59        52.50 o                         
   4   6 -11       1801.56       1471.13       109.77 o                         
   6   6 -11        284.15        170.01        72.14 o                         
   8   6 -11        600.65        700.18        56.28 o                         
  10   6 -11        757.44        668.53        60.60 o                         
  12   6 -11          6.81        -19.96        41.31 o                         
  14   6 -11        500.17        454.28       112.53 o                         
  16   6 -11        301.72        942.53       264.22 o                         
  18   6 -11        239.31        569.86       117.32 o                         
  20   6 -11        601.60        572.95        58.60 o                         
  22   6 -11        428.29        457.85        71.48 o                         
  24   6 -11        163.74        181.41        53.24 o                         
  26   6 -11         32.17         10.85        53.24 o                         
  28   6 -11       1951.91       1787.46       148.87 o                         
  30   6 -11        377.68        459.43        78.87 o                         
  32   6 -11        557.94        669.43        90.70 o                         
 -17   7 -11       1558.42       1250.44       152.43 o                         
 -15   7 -11        355.53        269.64        94.74 o                         
 -13   7 -11       1528.58       1566.25       184.37 o                         
 -11   7 -11        944.63        816.86       121.15 o                         
  -9   7 -11       1269.73       1423.05       135.98 o                         
  -7   7 -11       2118.31       2084.01       166.17 o                         
  -5   7 -11       2178.30       2506.91       182.19 o                         
  -3   7 -11        293.33        202.44        84.08 o                         
  -1   7 -11       2278.50       2202.44       162.50 o                         
   1   7 -11       1523.20       1921.57       223.31 o                         
   3   7 -11       1677.38       1866.40       147.48 o                         
   5   7 -11       3539.14       3738.45       264.22 o                         
   7   7 -11       2655.48       3416.71       216.32 o                         
   9   7 -11       1947.74       1802.89        93.50 o                         
  11   7 -11       1425.78       1315.82        77.38 o                         
  13   7 -11        709.47        864.45        92.91 o                         
  15   7 -11        712.79        691.70        61.62 o                         
  17   7 -11       2730.13       2771.24       157.67 o                         
  19   7 -11        972.62        867.75       154.79 o                         
  21   7 -11        700.08        685.14        71.97 o                         
  23   7 -11       1179.91       1135.30       101.55 o                         
  25   7 -11        630.44        589.57        73.94 o                         
  27   7 -11        701.45        637.88        78.87 o                         
  29   7 -11        172.61        153.80        70.99 o                         
 -10   8 -11        588.69        561.83       131.13 o                         
  -8   8 -11         51.91       -238.59       238.59 o                         
  -6   8 -11         74.64        -10.63       126.19 o                         
  -4   8 -11        882.99        655.20       118.98 o                         
   0   8 -11        328.24        252.03        87.59 o                         
   2   8 -11        265.86        126.45        80.84 o                         
   4   8 -11        250.46        136.93        87.86 o                         
   6   8 -11       1010.17       1040.15       117.06 o                         
   8   8 -11         51.17       -131.13       131.13 o                         
  10   8 -11         51.45         71.09        84.22 o                         
  12   8 -11        114.81        283.32       104.32 o                         
  14   8 -11        858.89        674.36       145.91 o                         
  16   8 -11        237.55        330.28       131.13 o                         
  20   8 -11        262.24        343.10        54.23 o                         
  22   8 -11        294.27        242.53       114.37 o                         
   3   9 -11        749.57        767.50       142.46 o                         
   5   9 -11        751.22       1056.27       127.09 o                         
   7   9 -11       2736.30       2251.08       224.99 o                         
 -32   0 -10       1217.32       1916.61       591.55 o                         
 -30   0 -10       2523.81       2521.96       207.04 o                         
 -28   0 -10       1091.40        980.98       152.82 o                         
 -26   0 -10       1865.18       1821.96       152.82 o                         
 -24   0 -10         24.81         15.77        65.07 o                         
 -20   0 -10         48.16         74.13        44.96 o                         
 -18   0 -10      13606.18      13119.93       654.20 o                         
 -16   0 -10       9407.38       8763.12       463.34 o                         
 -14   0 -10      11762.20      11451.34       608.76 o                         
 -12   0 -10      18147.49      18570.22      1031.82 o                         
 -10   0 -10       4598.32       4388.52       210.82 o                         
  -8   0 -10      27066.86      27732.69      1581.40 o                         
  -6   0 -10       4327.20       4434.68       276.28 o                         
  -4   0 -10      16362.96      17462.45      1008.59 o                         
  -2   0 -10       2495.00       2626.12       174.12 o                         
   0   0 -10      14168.46      14576.44       769.04 o                         
   2   0 -10        390.60        307.36        67.53 o                         
   4   0 -10      49064.62      55251.63      2662.30 o                         
   6   0 -10      21262.88      23052.92      1083.52 o                         
   8   0 -10       1861.56       2132.46       106.66 o                         
  10   0 -10      23570.18      22170.27      1024.06 o                         
  12   0 -10       8483.76       9181.16       406.33 o                         
  14   0 -10      31422.67      28080.81      1234.15 o                         
  16   0 -10       2732.95       2468.45       120.16 o                         
  18   0 -10      33240.73      33036.36      2080.76 o                         
  20   0 -10       5527.25       5008.43       304.65 o                         
  22   0 -10       9944.81       9799.96       549.15 o                         
  24   0 -10       6438.92       6285.18       371.69 o                         
  26   0 -10       6521.55       6380.82       368.73 o                         
  28   0 -10      17189.88      17099.64       985.91 o                         
  30   0 -10        669.27        605.35        72.96 o                         
  32   0 -10       9675.03       9621.50       562.96 o                         
  34   0 -10       1032.45        944.50        93.66 o                         
  36   0 -10       4209.74       4255.19       274.08 o                         
  38   0 -10       3065.90       3330.41       213.94 o                         
  40   0 -10       2440.53       2578.16       197.18 o                         
 -31   1 -10       1804.14       2071.66       131.38 o                         
 -29   1 -10        164.92        325.35        88.73 o                         
 -27   1 -10         90.50         64.77       119.30 o                         
 -25   1 -10       1353.35       1361.25        98.99 o                         
 -23   1 -10        542.48        630.53        63.09 o                         
 -21   1 -10       2662.69       2649.42       114.79 o                         
 -19   1 -10       1351.07       1470.70        75.50 o                         
 -17   1 -10       7290.46       7048.58       247.54 o                         
 -15   1 -10       6282.36       6648.86       232.35 o                         
 -13   1 -10       5284.82       5220.54       193.12 o                         
 -11   1 -10        294.60        332.05       176.90 o                         
  -9   1 -10       8400.47       8264.00       324.69 o                         
  -7   1 -10       2456.19       2386.10        94.79 o                         
  -5   1 -10      13938.88      14781.48       594.25 o                         
  -3   1 -10       1239.66        833.92       135.20 o                         
  -1   1 -10       6946.34       7895.59       294.55 o                         
   1   1 -10      22363.77      24548.04       879.90 o                         
   3   1 -10       7796.03       9759.80       367.43 o                         
   5   1 -10       5516.04       5903.39       200.03 o                         
   7   1 -10      15849.92      18347.90       705.65 o                         
   9   1 -10         75.32          8.13        46.31 o                         
  11   1 -10      13165.13      12691.31       426.84 o                         
  13   1 -10       2936.69       2754.83       103.78 o                         
  15   1 -10       4660.73       4411.14       191.71 o                         
  17   1 -10       8296.30       7739.06       323.02 o                         
  19   1 -10       2936.72       2897.62       237.44 o                         
  21   1 -10       4918.40       5040.51       218.90 o                         
  23   1 -10       1207.94       1524.65        81.86 o                         
  25   1 -10       2853.68       3377.08       150.58 o                         
  29   1 -10       3643.58       3985.29       185.08 o                         
  31   1 -10        965.08       3132.86       154.06 o                         
  33   1 -10       1981.06       2260.33       119.55 o                         
  35   1 -10        417.38       1181.66        94.15 o                         
  37   1 -10       2727.46       2689.77       143.95 o                         
  39   1 -10        930.60       1442.39       135.07 o                         
  41   1 -10        221.32        589.57        83.80 o                         
  43   1 -10        629.22        733.52       138.03 o                         
 -30   2 -10        749.98        811.69       132.61 o                         
 -28   2 -10       2080.79       2053.45       155.91 o                         
 -26   2 -10        565.89        372.14        59.24 o                         
 -24   2 -10       4801.65       4713.94       218.19 o                         
 -22   2 -10         58.72         24.65        56.20 o                         
 -20   2 -10       3014.77       3048.78       126.37 o                         
 -18   2 -10       6181.48       6154.55       209.25 o                         
 -16   2 -10       6278.61       6039.13       188.27 o                         
 -14   2 -10       1445.31       1437.47        57.75 o                         
 -12   2 -10       4771.49       5369.64       196.06 o                         
 -10   2 -10       8740.09       9041.68       336.08 o                         
  -8   2 -10       1796.39       1805.36        82.26 o                         
  -6   2 -10      24344.26      24810.08       887.96 o                         
  -4   2 -10        581.80        639.15        44.92 o                         
  -2   2 -10      21891.25      22257.69       911.17 o                         
   0   2 -10      21617.09      21726.76       896.01 o                         
   2   2 -10      16698.69      16795.22      1221.54 o                         
   4   2 -10      10491.04      10615.05       381.05 o                         
   6   2 -10       5714.92       5654.72       186.54 o                         
   8   2 -10      29355.77      30709.18      1068.00 o                         
  10   2 -10       3235.77       2905.53       120.66 o                         
  12   2 -10      16680.63      16006.64       623.95 o                         
  14   2 -10        690.30        595.93        41.00 o                         
  16   2 -10      17500.65      16012.72       528.78 o                         
  18   2 -10       2707.88       2611.34        95.95 o                         
  20   2 -10      15601.65      15274.29       466.47 o                         
  22   2 -10       2092.58       1901.18        77.60 o                         
  24   2 -10         97.58        556.31        42.07 o                         
  26   2 -10      10955.12      10878.75       463.24 o                         
  28   2 -10       1394.07       1474.21        86.04 o                         
  30   2 -10       9287.37      10124.95       427.33 o                         
  32   2 -10         58.20        247.46        62.11 o                         
  34   2 -10       2686.82       2778.30       207.04 o                         
  38   2 -10       2389.31       2246.89       171.55 o                         
  42   2 -10        100.28        358.87        73.94 o                         
 -29   3 -10        349.68        218.87        81.83 o                         
 -27   3 -10        682.63        665.80        70.18 o                         
 -25   3 -10        399.92        363.55        72.22 o                         
 -23   3 -10        682.78        690.27        58.37 o                         
 -21   3 -10       1221.77       1319.50        75.78 o                         
 -19   3 -10        645.60        937.18        94.71 o                         
 -17   3 -10       2764.86       2703.49       114.29 o                         
 -15   3 -10       1422.88       1257.76        77.25 o                         
 -13   3 -10       7164.70       7625.20       267.91 o                         
 -11   3 -10       2915.37       2659.85       134.96 o                         
  -9   3 -10       3580.68       3455.89       171.58 o                         
  -7   3 -10       1745.91       1840.80        85.77 o                         
  -5   3 -10       6442.32       6555.76       216.83 o                         
  -3   3 -10       2582.12       2543.86        90.40 o                         
  -1   3 -10       8088.65       8456.39       319.94 o                         
   1   3 -10       9049.46       9741.54       372.20 o                         
   3   3 -10       6601.68       6469.22       283.04 o                         
   5   3 -10       6936.10       7348.16       295.62 o                         
   7   3 -10       8651.62       8662.48       374.12 o                         
   9   3 -10       3131.30       3095.63       134.45 o                         
  11   3 -10       6842.31       6443.02       232.66 o                         
  13   3 -10       2950.43       2688.59       104.55 o                         
  15   3 -10       6392.60       5956.59       207.22 o                         
  17   3 -10       3910.54       3603.50       132.89 o                         
  19   3 -10        444.98        461.32        65.55 o                         
  21   3 -10       2707.01       2825.27       121.68 o                         
  23   3 -10       7290.73       7231.48       306.24 o                         
  25   3 -10       1545.53       3243.65       241.55 o                         
  27   3 -10       3347.54       3585.76       217.89 o                         
  29   3 -10       3869.67       3922.94       273.10 o                         
  31   3 -10       1369.40       1771.68       141.97 o                         
  33   3 -10       1498.33       1803.23       134.08 o                         
  35   3 -10        248.91        854.78        96.62 o                         
  37   3 -10         94.72        741.41        91.69 o                         
  39   3 -10        546.03        834.08        98.59 o                         
 -28   4 -10        287.01        253.38       100.56 o                         
 -26   4 -10       2450.09       1945.33       111.31 o                         
 -24   4 -10        368.42        143.94       144.93 o                         
 -22   4 -10       7700.65       7063.02       282.85 o                         
 -20   4 -10        720.86        668.59        54.34 o                         
 -18   4 -10       3447.93       3636.32       139.92 o                         
 -16   4 -10       4665.63       4724.29       178.15 o                         
 -14   4 -10       6074.20       6267.37       230.61 o                         
 -12   4 -10       6069.50       6338.89       226.34 o                         
 -10   4 -10       1473.26       1496.99        67.38 o                         
  -8   4 -10      10362.42      10238.93       372.47 o                         
  -6   4 -10       1350.81       1270.99        63.62 o                         
  -4   4 -10      14057.52      14498.09       523.19 o                         
  -2   4 -10        860.65        792.40        44.93 o                         
   0   4 -10       7015.97       7400.27       273.93 o                         
   2   4 -10       7625.65       7835.34       304.19 o                         
   4   4 -10       8985.96       9975.07       419.71 o                         
   6   4 -10      20746.93      21505.63       915.89 o                         
   8   4 -10       1029.18        982.70        47.81 o                         
  10   4 -10       6063.51       6324.01       229.45 o                         
  12   4 -10       3085.25       2987.59       109.29 o                         
  14   4 -10      10196.57       9422.19       350.93 o                         
  16   4 -10        967.66       1092.81        70.30 o                         
  18   4 -10      12255.06      11542.67       643.48 o                         
  20   4 -10       2918.45       2687.33       147.00 o                         
  22   4 -10       6260.82       5638.18       258.29 o                         
  24   4 -10       4700.40       4615.63       395.84 o                         
  26   4 -10       7459.91       7237.57       427.89 o                         
  30   4 -10       1133.39       1156.47       106.48 o                         
  34   4 -10        985.51        952.39       102.53 o                         
  36   4 -10       3306.29       3355.05       235.63 o                         
  38   4 -10       1215.71       1183.09       111.41 o                         
 -25   5 -10        753.57        629.01       112.39 o                         
 -23   5 -10       1214.12        981.46        92.18 o                         
 -21   5 -10       1050.83        999.57       112.71 o                         
 -19   5 -10       1054.66        937.86       143.25 o                         
 -17   5 -10       2179.40       2465.47       126.21 o                         
 -15   5 -10         37.25         69.21        50.15 o                         
 -13   5 -10       2581.67       2630.29       124.72 o                         
 -11   5 -10        547.92        508.14        48.78 o                         
  -9   5 -10       3665.13       3890.99       198.19 o                         
  -7   5 -10        990.52       1021.49        63.23 o                         
  -5   5 -10        705.10        740.42        49.79 o                         
  -3   5 -10        667.94        750.83        49.84 o                         
  -1   5 -10       4381.47       4103.42       205.46 o                         
   1   5 -10        935.47        925.30        85.91 o                         
   3   5 -10       2029.95       2168.57       105.14 o                         
   5   5 -10       3684.21       3677.03       152.77 o                         
   7   5 -10        662.05        685.56        63.12 o                         
   9   5 -10       5215.35       5385.27       229.30 o                         
  11   5 -10       1035.26       1078.01        83.75 o                         
  13   5 -10       5051.19       4615.20       302.36 o                         
  15   5 -10       4462.96       3988.37       219.28 o                         
  19   5 -10        525.93        414.19        41.75 o                         
  21   5 -10       2052.99       2101.59       231.20 o                         
  23   5 -10        378.99        318.83        49.96 o                         
  25   5 -10        694.38        961.26        96.62 o                         
  27   5 -10        202.37        204.08        57.18 o                         
  29   5 -10       1892.62       1948.16       149.86 o                         
  31   5 -10        230.28        489.01        75.92 o                         
  33   5 -10       1259.80       1051.97       103.52 o                         
  35   5 -10        318.10        350.98        75.92 o                         
  37   5 -10        392.72        604.36        94.65 o                         
 -22   6 -10         45.72       -134.08       134.08 o                         
 -20   6 -10       1805.00       1577.46       191.27 o                         
 -18   6 -10       2529.96       2584.68       178.37 o                         
 -16   6 -10       1214.20       1033.10       115.62 o                         
 -14   6 -10       1907.21       1666.08       141.01 o                         
 -12   6 -10       2533.02       2495.26       181.36 o                         
 -10   6 -10       2200.23       2134.60       154.22 o                         
  -8   6 -10        370.54        402.10        84.50 o                         
  -6   6 -10       6586.87       5953.12       344.76 o                         
  -4   6 -10        493.00        407.32        82.25 o                         
  -2   6 -10       8957.78       8612.81       633.45 o                         
   0   6 -10        480.33        416.99        68.52 o                         
   2   6 -10       5061.87       5047.28       389.10 o                         
   4   6 -10       4399.65       4079.28       198.73 o                         
   6   6 -10       1442.75       1264.84        69.73 o                         
   8   6 -10       4895.90       4762.12       223.82 o                         
  10   6 -10        853.85        907.39        86.76 o                         
  12   6 -10       8314.38       8359.18       403.86 o                         
  14   6 -10       1141.53       1108.75        67.01 o                         
  16   6 -10       8234.26       7933.77       374.35 o                         
  18   6 -10        390.97        307.31        75.92 o                         
  20   6 -10       1577.53       1501.68        95.38 o                         
  22   6 -10       1470.33       1475.19        95.14 o                         
  26   6 -10       1872.37       1553.80       126.20 o                         
  28   6 -10         37.13        369.72        69.01 o                         
  30   6 -10       3422.71       3233.79       224.79 o                         
 -19   7 -10        320.88        130.14       202.11 o                         
 -17   7 -10        313.57        272.35       158.24 o                         
 -15   7 -10        314.02        361.74        92.09 o                         
 -13   7 -10       2752.38       2503.29       183.45 o                         
 -11   7 -10        569.12        513.66       137.04 o                         
  -9   7 -10       1387.85       1536.47       141.45 o                         
  -7   7 -10       1402.25       1321.01       128.06 o                         
  -5   7 -10       1130.10       1004.38       112.01 o                         
  -3   7 -10        550.02        546.19       114.37 o                         
  -1   7 -10        508.65        552.63       115.35 o                         
   3   7 -10       3885.11       3610.07       240.17 o                         
   5   7 -10        406.44        365.03       103.03 o                         
   7   7 -10        697.82        505.98        42.22 o                         
   9   7 -10       1814.40       1603.79        87.34 o                         
  11   7 -10        986.17       1004.90        64.11 o                         
  13   7 -10       1447.36       1265.63        75.41 o                         
  15   7 -10       2055.66       1977.24       128.66 o                         
  17   7 -10        855.13        839.32        69.28 o                         
  19   7 -10        454.11        439.86        52.82 o                         
  21   7 -10       1896.86       1766.19       155.77 o                         
  23   7 -10         58.17        194.22        54.23 o                         
  25   7 -10       1426.02       1076.61       103.52 o                         
  27   7 -10        136.09        190.28        58.17 o                         
  29   7 -10        580.85        557.04        89.72 o                         
 -12   8 -10       2252.97       1871.07       170.55 o                         
 -10   8 -10        666.02        461.41       224.79 o                         
  -8   8 -10       4615.69       4112.23       499.86 o                         
  -6   8 -10        161.14        113.19       154.30 o                         
  -4   8 -10       1199.48       1098.58       125.63 o                         
  -2   8 -10        933.47        898.59       116.50 o                         
   0   8 -10       3062.77       2757.81       194.69 o                         
   2   8 -10       1233.61        813.48       108.77 o                         
   4   8 -10       1357.22       1419.52       133.49 o                         
   6   8 -10       1196.49       1030.35       118.99 o                         
   8   8 -10         62.43         19.66        70.55 o                         
  10   8 -10       3400.33       2915.51       242.75 o                         
  12   8 -10        224.67         58.17       113.38 o                         
  14   8 -10       2683.58       2381.96       270.14 o                         
  16   8 -10        210.52        270.14       112.39 o                         
  18   8 -10       2194.99       1797.32       224.79 o                         
  20   8 -10        543.78        395.76        60.14 o                         
  22   8 -10       2497.69       2220.27       200.14 o                         
   1   9 -10        345.52        495.54       103.72 o                         
   3   9 -10        148.62          9.37       126.69 o                         
   7   9 -10        184.81        136.69       105.05 o                         
   9   9 -10        481.22        525.49       141.97 o                         
  11   9 -10        488.97        394.36       199.15 o                         
 -33   1  -9        645.42        485.07        94.65 o                         
 -31   1  -9       1187.34       1216.25       123.24 o                         
 -29   1  -9        995.47       1022.45        86.74 o                         
 -25   1  -9       1319.13       1179.51        87.77 o                         
 -23   1  -9       1349.03       1443.41        93.02 o                         
 -21   1  -9       3846.03       3956.89       155.82 o                         
 -19   1  -9       1763.91       1644.90        75.91 o                         
 -17   1  -9       1692.72       1456.46       117.78 o                         
 -15   1  -9       1592.33       1403.23        93.69 o                         
 -13   1  -9       5421.46       5030.71       218.54 o                         
 -11   1  -9       6435.50       6370.37       258.91 o                         
  -9   1  -9        540.43        360.42       230.42 o                         
  -7   1  -9       2547.12       2365.08       129.88 o                         
  -5   1  -9       3567.85       3442.68       232.61 o                         
  -3   1  -9      10206.71      12515.01       503.47 o                         
  -1   1  -9      16603.81      18249.01       685.31 o                         
   1   1  -9       2089.04       6725.89       337.40 o                         
   3   1  -9      20270.30      22587.71       934.75 o                         
   5   1  -9      24437.21      28616.62      1211.93 o                         
   7   1  -9       5344.20       8670.11       459.64 o                         
   9   1  -9      19184.16      19970.25       699.31 o                         
  11   1  -9       3454.19       6343.87       232.96 o                         
  13   1  -9      24257.75      26022.12       904.34 o                         
  15   1  -9      15077.35      15549.81       567.25 o                         
  17   1  -9       1193.08        967.65        55.49 o                         
  19   1  -9       3489.41       3388.71       143.13 o                         
  21   1  -9       3972.92       3517.03       179.07 o                         
  23   1  -9       1019.80       1456.04        94.15 o                         
  25   1  -9       6963.55       7319.94       313.03 o                         
  27   1  -9       1982.87       2418.34       156.27 o                         
  29   1  -9       2359.42       3500.66       178.82 o                         
  31   1  -9        730.68       1082.37        77.39 o                         
  33   1  -9       2050.48       2490.99       127.23 o                         
  35   1  -9        218.54        303.16        47.39 o                         
  37   1  -9       1596.82       2453.09       145.42 o                         
  39   1  -9        532.23        884.36       101.55 o                         
  41   1  -9         62.08        121.27       151.83 o                         
 -32   2  -9         71.34        208.60        61.20 o                         
 -30   2  -9         73.35         19.71       103.52 o                         
 -28   2  -9        309.15        136.06        76.90 o                         
 -26   2  -9        121.24        222.82        75.92 o                         
 -24   2  -9        516.96        422.99        63.10 o                         
 -22   2  -9        203.55         82.82        77.89 o                         
 -20   2  -9        127.76        101.55        77.89 o                         
 -18   2  -9         82.26        118.11        76.32 o                         
 -16   2  -9       1613.19       1459.98        90.14 o                         
 -14   2  -9       1348.10       1130.30        54.02 o                         
 -12   2  -9       2547.44       2211.87        80.62 o                         
 -10   2  -9       1194.47       1095.24        85.26 o                         
  -8   2  -9        662.10        709.39        70.14 o                         
  -6   2  -9       1225.32       1232.82        72.54 o                         
  -4   2  -9        422.47        252.83        40.21 o                         
  -2   2  -9       1188.66       1679.32        71.48 o                         
   0   2  -9       1835.67       1977.42        79.27 o                         
   2   2  -9       2145.88       2984.70       112.95 o                         
   4   2  -9       1971.21       2445.01        88.80 o                         
   6   2  -9         34.55        293.57        59.48 o                         
   8   2  -9       1269.73       2219.93       146.98 o                         
  10   2  -9         59.61        352.62       211.40 o                         
  12   2  -9       1454.36       1723.57       203.03 o                         
  14   2  -9        753.66        720.08        33.61 o                         
  16   2  -9       1476.07       1768.72       398.31 o                         
  18   2  -9       1576.63       1533.83        61.67 o                         
  20   2  -9       3984.56       4076.29       268.63 o                         
  22   2  -9       8349.11       7730.80       336.00 o                         
  24   2  -9       1174.80       1084.66        87.75 o                         
  26   2  -9        768.32       4048.15       268.17 o                         
  28   2  -9        180.08        882.04        64.04 o                         
  32   2  -9         55.98         51.27        52.25 o                         
  34   2  -9        523.86       1355.63       133.10 o                         
  36   2  -9        160.39        306.62        66.06 o                         
  38   2  -9        444.95       1057.88       107.46 o                         
  40   2  -9         82.87        186.34        67.04 o                         
  42   2  -9        491.22        438.73        77.89 o                         
 -31   3  -9        916.68        883.61        91.00 o                         
 -29   3  -9        967.68        804.77        73.55 o                         
 -27   3  -9       1223.69       1090.34       155.28 o                         
 -25   3  -9        955.94       1052.18        71.90 o                         
 -23   3  -9        150.29         89.34        57.56 o                         
 -21   3  -9       3900.19       3741.41       156.83 o                         
 -19   3  -9       2565.25       2302.60       122.21 o                         
 -17   3  -9       5476.41       5517.31       304.77 o                         
 -15   3  -9        242.11        333.72        47.91 o                         
 -13   3  -9       1831.10       1663.46       155.05 o                         
 -11   3  -9       4989.61       4745.56       177.52 o                         
  -9   3  -9       7396.66       7345.14       264.91 o                         
  -7   3  -9       8856.75       9090.64       316.17 o                         
  -5   3  -9       1961.81       2265.23        91.48 o                         
  -3   3  -9       3049.27       3400.84       121.71 o                         
  -1   3  -9       6407.08       7408.03       294.94 o                         
   1   3  -9      12600.30      13868.83       431.28 o                         
   3   3  -9       7418.99       8389.25       272.59 o                         
   5   3  -9       1227.87       1478.95        67.46 o                         
   7   3  -9       3974.45       5196.15       245.60 o                         
   9   3  -9       5813.42       7528.03       274.57 o                         
  11   3  -9      10425.70      10648.07       401.84 o                         
  13   3  -9       3768.40       3715.49       138.99 o                         
  15   3  -9       5115.84       4851.57       173.79 o                         
  17   3  -9       1301.99       1282.27        72.12 o                         
  19   3  -9      10511.00       9081.47       341.26 o                         
  21   3  -9       4529.53       4556.39       183.27 o                         
  23   3  -9       5167.23       5950.60       257.21 o                         
  27   3  -9       1683.13       2270.55       172.53 o                         
  29   3  -9       4079.12       4918.71       361.83 o                         
  31   3  -9       1841.29       1979.71       162.68 o                         
  33   3  -9        153.13        978.02        99.58 o                         
  35   3  -9         26.04        -40.42        53.24 o                         
  37   3  -9        744.54        766.05        91.69 o                         
  39   3  -9       2354.55       2470.69       194.22 o                         
 -28   4  -9        147.02         42.39        60.14 o                         
 -26   4  -9         36.52         47.62        51.89 o                         
 -24   4  -9        130.77         24.24        55.24 o                         
 -22   4  -9        816.87        626.35        57.54 o                         
 -20   4  -9        221.86        214.66       107.97 o                         
 -18   4  -9        624.60        296.17       173.67 o                         
 -16   4  -9       2772.46       2387.94       132.66 o                         
 -14   4  -9        108.14         86.48        62.02 o                         
 -12   4  -9        162.67         80.58        37.44 o                         
 -10   4  -9       2368.22       2219.79       103.07 o                         
  -8   4  -9        309.27        219.88        30.30 o                         
  -6   4  -9       1499.61       1441.58        71.49 o                         
  -4   4  -9        111.36        158.14        25.82 o                         
  -2   4  -9        281.33        305.74        34.83 o                         
   0   4  -9        608.81        598.27        28.31 o                         
   2   4  -9       3160.01       3417.59       113.62 o                         
   4   4  -9        847.84        891.75        48.54 o                         
   6   4  -9        485.29        545.51        49.96 o                         
   8   4  -9       1066.51       1442.88        69.44 o                         
  10   4  -9        279.96        336.55        25.40 o                         
  12   4  -9         46.09         12.28        28.92 o                         
  14   4  -9        996.51       1105.06       116.67 o                         
  16   4  -9       1186.69       1150.58        68.74 o                         
  20   4  -9        971.21        931.94        68.90 o                         
  22   4  -9       1055.19       1081.54       101.55 o                         
  24   4  -9        590.75       1235.35       113.38 o                         
  26   4  -9       1167.08       1705.63       147.89 o                         
  28   4  -9        670.65       2324.78       193.24 o                         
  30   4  -9        435.86        559.01        71.97 o                         
  32   4  -9        697.69        917.88        98.59 o                         
  34   4  -9         93.88        400.28        70.00 o                         
  36   4  -9        293.33       1466.05       131.13 o                         
  38   4  -9        166.93        621.12        88.73 o                         
 -27   5  -9       1252.40       1070.70       180.42 o                         
 -25   5  -9        693.83        432.48       123.65 o                         
 -21   5  -9       3396.71       3032.91       211.97 o                         
 -19   5  -9       4656.82       4268.98       239.83 o                         
 -17   5  -9       1793.86       1726.88        99.18 o                         
 -15   5  -9        755.93        724.12        59.19 o                         
 -13   5  -9        497.70        444.39        46.11 o                         
 -11   5  -9       3143.04       3364.25       169.95 o                         
  -9   5  -9       3224.52       3171.11       123.88 o                         
  -7   5  -9       1676.15       1598.82       101.40 o                         
  -5   5  -9       1761.69       1763.16        92.83 o                         
  -3   5  -9       1211.11       1225.85       109.54 o                         
  -1   5  -9       4979.85       5154.03       315.24 o                         
   1   5  -9       1421.84       1729.29       109.44 o                         
   3   5  -9       6696.66       7823.40       330.82 o                         
   5   5  -9       1869.68       2180.20       110.30 o                         
   7   5  -9       2558.75       3684.64       491.48 o                         
   9   5  -9       2939.89       3007.86       138.60 o                         
  11   5  -9       2706.55       2989.41       336.69 o                         
  13   5  -9       1374.01       1307.48        68.99 o                         
  15   5  -9       2451.11       2307.16       119.94 o                         
  17   5  -9       1256.31       1310.55        69.46 o                         
  19   5  -9       3613.12       3662.88       284.44 o                         
  21   5  -9       1264.95       1363.69        88.58 o                         
  23   5  -9       1133.15       1200.24        81.00 o                         
  25   5  -9        903.48        922.81        92.68 o                         
  27   5  -9       2666.87       2659.00       188.31 o                         
  29   5  -9       2750.35       3452.66       235.63 o                         
  31   5  -9       1220.51       1195.91       122.25 o                         
  33   5  -9        613.64        888.31       104.51 o                         
  35   5  -9        635.01        770.00        93.66 o                         
 -24   6  -9         96.38        -55.21       124.22 o                         
 -22   6  -9        221.37        158.73       123.24 o                         
 -18   6  -9        262.82        239.09       121.76 o                         
 -16   6  -9        740.88        695.94       166.62 o                         
 -14   6  -9        248.39        242.53       118.31 o                         
 -12   6  -9         61.93        -90.70        96.62 o                         
 -10   6  -9        155.07        190.28       113.38 o                         
  -8   6  -9        271.26        146.86       186.72 o                         
  -6   6  -9        364.14        295.33        71.76 o                         
  -4   6  -9       2230.13       2035.11       123.63 o                         
  -2   6  -9        651.11        729.81        84.31 o                         
   0   6  -9         76.60         44.82        35.99 o                         
   2   6  -9       1656.66       1683.79       139.00 o                         
   4   6  -9         60.23        163.42        58.72 o                         
   6   6  -9        677.88        634.49        44.90 o                         
   8   6  -9       1092.64       1079.93       126.20 o                         
  10   6  -9        757.40        746.79        50.20 o                         
  12   6  -9       2033.71       1991.56       118.40 o                         
  14   6  -9        293.76        347.26        42.61 o                         
  16   6  -9         23.11       3329.42       776.90 o                         
  18   6  -9       1043.81       1004.96       136.55 o                         
  22   6  -9        820.37        987.23        76.77 o                         
  24   6  -9        169.15        268.17        54.23 o                         
  26   6  -9        133.42        263.24        63.10 o                         
  28   6  -9        198.95        402.25        69.01 o                         
  30   6  -9        692.17       1037.18       105.49 o                         
 -19   7  -9        875.47        810.42       155.77 o                         
 -17   7  -9       1009.31        824.80       110.52 o                         
 -15   7  -9        202.06        276.06       261.27 o                         
 -13   7  -9       2452.60       2283.53       174.76 o                         
 -11   7  -9       1187.26       1068.73       298.24 o                         
  -9   7  -9        623.83        384.92       101.35 o                         
  -7   7  -9       2126.78       1869.48       211.48 o                         
  -5   7  -9        367.27        707.20        93.49 o                         
  -3   7  -9       4405.92       4887.91       480.63 o                         
  -1   7  -9        305.86        541.69       135.07 o                         
   1   7  -9        154.11        171.55       111.41 o                         
   3   7  -9       1068.25        940.56       161.69 o                         
   5   7  -9        560.44        612.95        86.03 o                         
   7   7  -9        520.66        530.86       117.82 o                         
   9   7  -9        226.37        151.88        53.73 o                         
  11   7  -9       1196.13       1299.76        73.84 o                         
  13   7  -9        416.17        610.47        73.85 o                         
  15   7  -9       3872.85       3525.36       237.11 o                         
  17   7  -9        271.56        520.56       122.25 o                         
  19   7  -9       1633.70       1586.27       101.15 o                         
  21   7  -9       1210.94       1242.00       227.25 o                         
  23   7  -9        390.51        505.77        69.01 o                         
  25   7  -9        786.66        659.57        79.86 o                         
  27   7  -9        979.37        823.24        91.69 o                         
  29   7  -9        356.14        299.72        69.01 o                         
 -14   8  -9         60.98       -136.06       136.06 o                         
 -12   8  -9       1494.66        946.84       122.44 o                         
 -10   8  -9         22.72        -27.61       117.32 o                         
  -8   8  -9        142.93        100.26        84.34 o                         
  -6   8  -9        779.39        821.59       110.33 o                         
  -4   8  -9         29.62         16.64        87.65 o                         
  -2   8  -9        431.02        482.31       226.76 o                         
   0   8  -9        511.66        473.93        90.49 o                         
   2   8  -9        440.36        309.58       128.17 o                         
   4   8  -9         30.59        -73.80        94.15 o                         
   6   8  -9        116.54        136.35        79.15 o                         
   8   8  -9         66.60        140.57       125.70 o                         
  10   8  -9         55.76        119.84       137.64 o                         
  12   8  -9        780.76       1051.97       170.56 o                         
  14   8  -9         68.24         98.59       152.82 o                         
  16   8  -9        637.74        463.38       167.60 o                         
  18   8  -9        388.04        459.43       121.27 o                         
  20   8  -9        237.91        223.35        52.77 o                         
  -3   9  -9        171.08        272.29       104.01 o                         
  -1   9  -9       1562.44       1236.20       151.93 o                         
   1   9  -9        188.75        271.95       119.79 o                         
   3   9  -9       1723.70       1495.68       140.82 o                         
   5   9  -9        991.94        866.23       109.90 o                         
   7   9  -9        624.51        857.35       129.56 o                         
   9   9  -9       1135.62       1188.02       179.44 o                         
  11   9  -9        154.90        587.60       277.04 o                         
 -34   0  -8       6586.21       6402.51       418.03 o                         
 -32   0  -8       1261.81       1867.32       176.48 o                         
 -30   0  -8       3182.19       2888.72       233.66 o                         
 -28   0  -8       1693.37       1833.79       165.63 o                         
 -26   0  -8       1152.70        885.35       103.52 o                         
 -24   0  -8       1546.38       1722.39       140.00 o                         
 -20   0  -8       5959.82       6053.34       335.03 o                         
 -18   0  -8       1469.78       1515.93        94.11 o                         
 -16   0  -8       8255.21       8047.46       404.76 o                         
 -14   0  -8       2588.04       2630.30       155.91 o                         
 -12   0  -8       9329.16       8711.21       466.95 o                         
 -10   0  -8      14914.20      14746.45       736.80 o                         
  -8   0  -8        311.91        500.84       160.70 o                         
  -6   0  -8       2434.49       2455.90       793.66 o                         
  -4   0  -8       6600.85       8285.82       437.40 o                         
  -2   0  -8      58307.93      62629.95      4691.95 o                         
   0   0  -8       7308.59       9102.10      1055.91 o                         
   2   0  -8      42112.02      44919.09      2577.17 o                         
   4   0  -8       2506.52       2692.23       424.93 o                         
   6   0  -8      13672.32      15704.30      1910.70 o                         
   8   0  -8      57140.96      56998.72      2588.29 o                         
  10   0  -8      27885.35      26962.51      1177.96 o                         
  12   0  -8      12668.88      11654.58       510.06 o                         
  14   0  -8      22976.72      22300.12       988.23 o                         
  16   0  -8      13971.23      13579.94       879.43 o                         
  18   0  -8        179.41        159.72        31.55 o                         
  20   0  -8      21854.31      20872.72      1216.61 o                         
  22   0  -8       1139.54       1241.26        99.58 o                         
  24   0  -8      12755.89      12431.35       695.07 o                         
  26   0  -8       7534.67       6989.12       414.08 o                         
  30   0  -8       1595.08       1636.61       131.13 o                         
  34   0  -8       1120.61       1185.07       115.35 o                         
  36   0  -8        963.02        845.91        88.73 o                         
  38   0  -8       1176.21       1043.09       103.52 o                         
  40   0  -8        546.81        287.89        66.06 o                         
 -33   1  -8        941.79        837.31        85.38 o                         
 -31   1  -8        213.96        182.39        90.70 o                         
 -29   1  -8        817.66        824.22       116.34 o                         
 -27   1  -8       1076.97       1139.66        89.23 o                         
 -25   1  -8        493.42        441.69        82.82 o                         
 -23   1  -8       4073.90       4266.67       174.38 o                         
 -21   1  -8        202.38        186.34        70.00 o                         
 -19   1  -8       4498.75       4581.31       146.69 o                         
 -17   1  -8       4238.82       4563.58       193.46 o                         
 -15   1  -8       5478.85       5819.79       208.42 o                         
 -13   1  -8       4498.70       4489.19       174.89 o                         
 -11   1  -8       8435.30       8681.46       321.63 o                         
  -9   1  -8      10110.46       9992.33       441.16 o                         
  -7   1  -8      18995.31      18785.21       808.14 o                         
  -5   1  -8      17212.94      17747.00       656.18 o                         
  -3   1  -8       5206.63       5451.14       202.80 o                         
  -1   1  -8      26231.69      29825.79      1083.49 o                         
   1   1  -8       6818.02       7827.14       319.28 o                         
   3   1  -8       6834.00       6743.54       319.56 o                         
   5   1  -8        666.88        738.08        72.18 o                         
   7   1  -8      17497.51      19127.23       690.52 o                         
   9   1  -8      24150.19      24307.60       948.59 o                         
  11   1  -8      22634.48      23113.15       775.37 o                         
  13   1  -8       2668.91       2342.41       105.67 o                         
  15   1  -8       6475.04       6000.09       245.41 o                         
  17   1  -8       5959.79       5324.03       192.36 o                         
  19   1  -8      12040.90      11005.54       687.89 o                         
  21   1  -8        955.38        986.70        58.21 o                         
  23   1  -8       3512.95       3440.06       155.78 o                         
  25   1  -8       2390.49       2710.76       182.89 o                         
  27   1  -8       4869.18       5796.19       247.47 o                         
  29   1  -8       1979.33       2673.79       213.94 o                         
  31   1  -8       1575.81       1980.22       106.66 o                         
  33   1  -8       1991.79       2619.49       139.07 o                         
  35   1  -8       3556.44       3426.09       170.76 o                         
  37   1  -8       1000.15       1189.69        85.28 o                         
  41   1  -8       1542.50       1448.30       146.90 o                         
 -32   2  -8       1065.71       1068.54        92.83 o                         
 -30   2  -8       2513.25       2654.07       144.96 o                         
 -28   2  -8       2398.00       2235.45       135.49 o                         
 -26   2  -8       1288.23       1263.01        87.32 o                         
 -24   2  -8        360.45        524.52        79.93 o                         
 -22   2  -8       5476.05       5677.40       206.34 o                         
 -20   2  -8         56.59        223.80        39.70 o                         
 -18   2  -8       8089.28       7426.16       251.29 o                         
 -16   2  -8       2349.61       2349.93        81.62 o                         
 -14   2  -8       7161.49       6816.70       207.92 o                         
 -12   2  -8       1162.60       1254.57        59.34 o                         
 -10   2  -8      11752.25      11683.69       390.03 o                         
  -8   2  -8       9845.39       9916.97       385.34 o                         
  -6   2  -8       6308.93       6086.33       236.08 o                         
  -4   2  -8      23501.48      23977.88       891.16 o                         
  -2   2  -8       5814.52       6724.60       219.60 o                         
   0   2  -8      29248.86      29550.69       983.76 o                         
   2   2  -8       7438.13       8497.27       329.86 o                         
   4   2  -8      42040.86      47009.77      2151.35 o                         
   6   2  -8       9948.38      10818.30       461.49 o                         
   8   2  -8      35415.77      37964.96      1457.06 o                         
  10   2  -8      14906.48      14587.41       540.89 o                         
  12   2  -8       4173.60       3842.37       144.20 o                         
  14   2  -8      17214.22      15601.58       526.25 o                         
  16   2  -8        874.00        853.98        38.37 o                         
  18   2  -8      13436.15      11347.07       799.57 o                         
  20   2  -8       7162.29       6599.93       343.87 o                         
  22   2  -8       1367.63       1405.86        95.08 o                         
  24   2  -8       1924.95       1854.95        89.86 o                         
  26   2  -8       4438.41       4548.13       196.92 o                         
  28   2  -8       4780.38       4635.05       216.80 o                         
  30   2  -8       2017.21       2082.19       110.79 o                         
  34   2  -8        548.77        635.91        82.82 o                         
  36   2  -8       2589.89       2603.79       198.17 o                         
  38   2  -8        212.90        333.24        80.84 o                         
  40   2  -8       1637.31       1732.25       156.76 o                         
 -31   3  -8       1090.15       1158.45       140.99 o                         
 -29   3  -8         51.75         72.86        55.37 o                         
 -27   3  -8       1628.01       1748.09       110.92 o                         
 -25   3  -8        291.33        310.83        46.24 o                         
 -23   3  -8       1525.68       1922.96       115.36 o                         
 -21   3  -8       2282.42       2332.29       156.30 o                         
 -19   3  -8       7381.37       8406.46       311.75 o                         
 -17   3  -8       2144.31       3070.60       114.97 o                         
 -15   3  -8       4996.59       4917.11       193.62 o                         
 -13   3  -8       3839.95       3887.71       169.61 o                         
 -11   3  -8       1464.47       1596.19        85.36 o                         
  -9   3  -8        323.97        762.72       209.70 o                         
  -7   3  -8       3097.89       3116.20       157.32 o                         
  -5   3  -8       2008.85       1931.48        69.03 o                         
  -3   3  -8       7372.78       8113.90       250.80 o                         
  -1   3  -8       5368.48       5596.77       191.04 o                         
   1   3  -8       9728.51       9916.44       335.83 o                         
   3   3  -8      11411.79      11323.20       420.10 o                         
   5   3  -8      15576.26      16603.76       665.32 o                         
   7   3  -8      10900.15      11294.94       416.92 o                         
   9   3  -8       3186.42       3279.41       122.58 o                         
  11   3  -8       8725.70       8218.00       302.61 o                         
  13   3  -8       4026.47       3878.33       141.67 o                         
  15   3  -8       5597.15       4786.23       222.14 o                         
  17   3  -8        733.94        712.36        70.16 o                         
  19   3  -8       5964.81       5369.51       210.75 o                         
  21   3  -8        417.09        579.29        67.52 o                         
  23   3  -8      12887.49      12001.73       661.53 o                         
  25   3  -8       2212.56       1959.01       144.93 o                         
  27   3  -8       7959.68       7220.81       443.66 o                         
  31   3  -8       2633.12       2765.48       210.98 o                         
  33   3  -8       1644.97       1858.44       148.87 o                         
  35   3  -8        293.60        324.36        75.92 o                         
  37   3  -8        115.11        489.01        81.83 o                         
  39   3  -8        398.19       1009.57       111.41 o                         
 -30   4  -8        645.85        575.34        72.46 o                         
 -28   4  -8       1726.98       1658.30       107.63 o                         
 -26   4  -8        240.85        191.97        67.04 o                         
 -24   4  -8       7950.57       7496.60       295.03 o                         
 -22   4  -8        842.85        731.25        67.55 o                         
 -20   4  -8      13505.27      13118.72       428.37 o                         
 -18   4  -8         33.82         73.37        31.83 o                         
 -16   4  -8       8160.88       8241.97       278.77 o                         
 -14   4  -8        715.03        736.81        49.09 o                         
 -12   4  -8       3638.32       3801.63       142.22 o                         
 -10   4  -8       2585.71       3057.79       115.12 o                         
  -8   4  -8        355.52        266.04        31.15 o                         
  -6   4  -8      21404.25      22433.88       750.34 o                         
  -4   4  -8       3738.86       3910.40       163.58 o                         
  -2   4  -8      15127.03      15166.76       540.69 o                         
   0   4  -8        550.76        542.50        27.61 o                         
   2   4  -8      20286.06      20827.96       804.14 o                         
   4   4  -8       7317.07       7697.19       372.76 o                         
   6   4  -8      16973.97      18914.91      1114.92 o                         
   8   4  -8       5201.60       5333.23       229.78 o                         
  10   4  -8       3862.13       3949.65       198.08 o                         
  12   4  -8      17586.57      17425.72       802.80 o                         
  14   4  -8       4666.21       4457.12       223.86 o                         
  16   4  -8      15718.84      14122.96      1027.77 o                         
  18   4  -8       1644.77       1398.50        65.69 o                         
  20   4  -8       6660.62       6053.08       383.52 o                         
  22   4  -8       2397.65       1866.33       144.93 o                         
  24   4  -8       5057.14       4461.66       288.87 o                         
  26   4  -8       4716.93       4657.44       302.67 o                         
  28   4  -8       2729.62       2507.17       180.42 o                         
  30   4  -8       4223.76       4187.16       270.14 o                         
  32   4  -8        555.71        759.15        90.70 o                         
  34   4  -8       1870.24       2044.78       154.79 o                         
  36   4  -8         56.14        131.13        63.10 o                         
  38   4  -8       1284.39       1368.44       121.27 o                         
 -27   5  -8        726.86        640.53       104.01 o                         
 -25   5  -8        477.20        485.39       124.78 o                         
 -23   5  -8       1030.53       1036.69       101.06 o                         
 -21   5  -8       3227.43       3204.49       167.93 o                         
 -19   5  -8       3904.30       4130.01       183.26 o                         
 -17   5  -8       1778.16       1913.13       112.60 o                         
 -15   5  -8       1047.06       1459.87        75.81 o                         
 -13   5  -8       1123.30       1027.00        70.58 o                         
 -11   5  -8       4137.41       4557.31       168.51 o                         
  -9   5  -8        536.62        584.46        49.38 o                         
  -7   5  -8       1584.77       1489.81        64.85 o                         
  -5   5  -8       5459.47       5429.13       256.00 o                         
  -3   5  -8       2404.53       2643.34       119.94 o                         
  -1   5  -8       4172.61       4647.48       244.44 o                         
   1   5  -8       2742.17       2876.45       130.93 o                         
   3   5  -8       3973.27       4522.26       249.37 o                         
   5   5  -8       2436.32       2909.92       120.12 o                         
   7   5  -8       2424.87       2462.60       166.13 o                         
   9   5  -8       2310.09       2420.67       229.77 o                         
  11   5  -8       2613.23       2476.93       134.86 o                         
  13   5  -8        459.78        466.79        41.49 o                         
  15   5  -8       5559.22       5083.22       222.98 o                         
  17   5  -8       1090.99       1180.45        74.73 o                         
  19   5  -8       3357.11       3154.80       167.47 o                         
  21   5  -8        789.44        756.38        59.80 o                         
  23   5  -8       1786.71       1686.59       101.86 o                         
  25   5  -8       1488.94       1244.22       105.49 o                         
  27   5  -8       3237.13       3603.50       241.55 o                         
  31   5  -8        930.41       1048.02       110.42 o                         
  33   5  -8       1629.57       1555.77       141.97 o                         
 -24   6  -8        389.46         71.97       114.37 o                         
 -22   6  -8       2207.65       2053.65       209.01 o                         
 -20   6  -8         40.61        -12.92        96.29 o                         
 -18   6  -8       1240.46       1489.36       130.92 o                         
 -16   6  -8        222.22        372.13        82.94 o                         
 -14   6  -8       2814.29       2723.11       187.32 o                         
 -12   6  -8        580.78        504.26        80.54 o                         
 -10   6  -8       5592.36       5998.13       342.13 o                         
  -8   6  -8       5231.20       5362.38       291.78 o                         
  -6   6  -8       1644.26       1931.51       258.31 o                         
  -4   6  -8       5179.49       5935.93       463.87 o                         
  -2   6  -8        922.02        685.21       146.90 o                         
   0   6  -8       4446.96       5202.87       277.80 o                         
   2   6  -8        281.91        276.02        26.43 o                         
   4   6  -8       2628.95       2670.89       191.93 o                         
   6   6  -8        528.57        489.59        36.94 o                         
   8   6  -8       1170.54       1244.42        66.32 o                         
  10   6  -8       4264.23       4405.44       194.85 o                         
  12   6  -8       1340.36       1476.68        83.07 o                         
  14   6  -8       9583.60       9698.94       422.09 o                         
  16   6  -8        738.58        667.85        47.87 o                         
  18   6  -8       6210.87       5849.84       493.45 o                         
  20   6  -8        245.28        145.91        45.35 o                         
  22   6  -8       2465.14       2006.98       121.27 o                         
  24   6  -8        411.28        474.22        67.04 o                         
  26   6  -8       2696.67       2525.90       193.24 o                         
  28   6  -8       1835.65       1573.51       134.08 o                         
  30   6  -8        428.26        486.05        78.87 o                         
  32   6  -8       1000.03        829.15       100.56 o                         
 -19   7  -8       1829.10       1741.50       148.81 o                         
 -17   7  -8         19.36         39.21       129.15 o                         
 -15   7  -8        971.11       1019.43       146.90 o                         
 -13   7  -8        796.02        561.34        88.27 o                         
  -9   7  -8       3640.17       3163.24       231.20 o                         
  -7   7  -8       1010.05       1132.43       106.26 o                         
  -5   7  -8       2780.03       2854.00       267.18 o                         
  -3   7  -8       2072.93       2149.52       156.92 o                         
  -1   7  -8        971.63        854.38       105.52 o                         
   1   7  -8        778.34       1131.83       134.08 o                         
   3   7  -8       1713.56       1594.12       128.61 o                         
   5   7  -8       2296.91       2338.58       200.14 o                         
   7   7  -8        724.63        769.30        91.19 o                         
   9   7  -8        194.16        194.28        28.20 o                         
  11   7  -8       2657.24       2697.17       131.02 o                         
  13   7  -8       2356.68       2060.44       122.44 o                         
  15   7  -8       1189.82       1295.42        85.84 o                         
  17   7  -8       2259.77       2419.12       135.87 o                         
  19   7  -8       1421.35       1290.97        90.62 o                         
  21   7  -8        725.46        914.58       105.49 o                         
  23   7  -8       1461.17       1221.54       107.46 o                         
  25   7  -8        513.21        376.62        66.06 o                         
  27   7  -8        985.28       1062.81       103.52 o                         
  29   7  -8         87.40        112.39        68.03 o                         
 -14   8  -8       1048.66       1069.96       136.76 o                         
 -12   8  -8       1759.12       1904.76       158.09 o                         
 -10   8  -8       1491.78       1346.23       141.98 o                         
  -8   8  -8       1405.55       1329.91       130.05 o                         
  -6   8  -8       1851.02       1570.07       184.86 o                         
  -4   8  -8        129.35         13.96        70.09 o                         
  -2   8  -8       2997.51       3486.54       541.76 o                         
   0   8  -8        141.08        -78.87       109.44 o                         
   2   8  -8       2216.61       2178.78       282.96 o                         
   4   8  -8         87.92         -2.63        69.88 o                         
   6   8  -8       1163.95       1267.04       119.86 o                         
   8   8  -8       2684.76       2520.74       180.19 o                         
  10   8  -8        630.97        519.58       136.06 o                         
  12   8  -8        873.79        899.15       157.75 o                         
  14   8  -8        522.76        540.28       136.06 o                         
  16   8  -8       1884.84       1766.75       211.97 o                         
  18   8  -8        562.65        463.38       118.31 o                         
  20   8  -8       3785.45       3117.43       191.32 o                         
  22   8  -8         17.23         48.31        99.58 o                         
  -3   9  -8        224.13        280.49        84.97 o                         
  -1   9  -8        561.89        515.12       110.29 o                         
   1   9  -8        498.17        120.28       153.80 o                         
   3   9  -8        435.56        422.21       117.16 o                         
   5   9  -8         49.90         66.46       112.72 o                         
   7   9  -8       1127.33        996.61       115.02 o                         
   9   9  -8       1123.24       1140.70       178.45 o                         
  11   9  -8       1561.23       1336.90       199.15 o                         
  13   9  -8        188.59        282.96       165.63 o                         
 -35   1  -7         89.64         89.31        57.81 o                         
 -33   1  -7        562.80        495.13        71.45 o                         
 -29   1  -7        704.40        742.50       185.84 o                         
 -27   1  -7       1357.54       1170.42        92.02 o                         
 -25   1  -7        725.55        734.20        88.12 o                         
 -23   1  -7       1820.71       1591.58        89.30 o                         
 -21   1  -7        559.62        463.03        34.05 o                         
 -19   1  -7       1591.06       1537.04        60.83 o                         
 -17   1  -7       8667.14       8532.61       226.98 o                         
 -15   1  -7        249.99        160.31        32.28 o                         
 -13   1  -7       2486.51       2153.90       101.01 o                         
 -11   1  -7        388.31        420.25        42.56 o                         
  -9   1  -7      10848.22      11071.39       432.70 o                         
  -7   1  -7       9367.44       8852.61       406.58 o                         
  -5   1  -7       5109.58       4972.44       185.11 o                         
  -3   1  -7       1283.66       1968.61        78.38 o                         
  -1   1  -7      20345.84      24138.00       668.69 o                         
   1   1  -7      51522.20      56804.73      3039.47 o                         
   3   1  -7      14615.93      15156.37       530.32 o                         
   5   1  -7      18948.89      19068.22       790.21 o                         
   7   1  -7      27515.79      29272.70      1402.19 o                         
   9   1  -7       2378.12       2576.48       314.41 o                         
  11   1  -7       5922.44       5602.09       237.91 o                         
  13   1  -7       1257.50       1185.01       121.34 o                         
  15   1  -7       2117.33       1898.28       317.61 o                         
  17   1  -7       5234.10       5131.82       272.94 o                         
  19   1  -7        338.30        986.35        63.39 o                         
  21   1  -7        937.52       1277.82        70.06 o                         
  23   1  -7       3211.06       3916.92       182.30 o                         
  25   1  -7       2749.70       3458.97       158.25 o                         
  27   1  -7       1892.45       3972.25       222.32 o                         
  29   1  -7        347.15       1033.69        66.57 o                         
  31   1  -7        602.62       1491.94       148.87 o                         
  33   1  -7        441.18       1123.96       102.04 o                         
  35   1  -7       2102.93       3235.67       165.22 o                         
  39   1  -7        800.60        889.29       102.53 o                         
  41   1  -7       1866.48       2061.54       187.32 o                         
 -34   2  -7        133.20        175.14       126.20 o                         
 -32   2  -7        168.65        155.77        81.83 o                         
 -30   2  -7        209.41        379.58        94.65 o                         
 -28   2  -7        334.68        228.49        57.49 o                         
 -26   2  -7          4.94         19.72       161.69 o                         
 -24   2  -7         28.68          9.29        27.01 o                         
 -22   2  -7        673.56        575.41        56.46 o                         
 -20   2  -7         58.12         44.69        94.83 o                         
 -18   2  -7        489.25        386.13        35.84 o                         
 -16   2  -7       1535.99       1504.99        82.07 o                         
 -14   2  -7        517.48        573.77        33.45 o                         
 -12   2  -7        545.29        567.82       319.32 o                         
 -10   2  -7       6466.55       6507.66       181.68 o                         
  -8   2  -7       4110.83       4330.38       248.96 o                         
  -6   2  -7        951.23        951.93        56.35 o                         
  -4   2  -7       2304.99       3054.22       110.53 o                         
  -2   2  -7       6196.41       7673.74       251.09 o                         
   0   2  -7        915.66        861.25        35.62 o                         
   2   2  -7       4399.67       5248.44       220.56 o                         
   4   2  -7       1940.67       2127.25       414.46 o                         
   6   2  -7      13041.34      14892.18       770.81 o                         
   8   2  -7        441.15        498.45        44.17 o                         
  10   2  -7       1009.94       1488.89        92.78 o                         
  12   2  -7       2308.82       2450.94       106.36 o                         
  14   2  -7        188.91        199.49        19.51 o                         
  16   2  -7      10276.93      10397.80       464.34 o                         
  18   2  -7        511.01       1293.02       109.57 o                         
  20   2  -7        990.41       1081.29        51.65 o                         
  22   2  -7        388.61       1394.26        76.84 o                         
  24   2  -7        957.43       1330.39       194.22 o                         
  26   2  -7         23.49       2343.51       162.68 o                         
  28   2  -7        698.77       2241.96       148.87 o                         
  30   2  -7        569.22       1663.52       196.20 o                         
  32   2  -7        334.28        738.45        82.82 o                         
  34   2  -7        177.92        411.12        73.94 o                         
  36   2  -7        167.59       1136.76       120.28 o                         
  38   2  -7         48.08        153.80        65.07 o                         
  40   2  -7        220.24        711.83        94.65 o                         
 -33   3  -7       1051.36        935.92        97.92 o                         
 -31   3  -7        215.10        113.05        52.27 o                         
 -29   3  -7       1063.34        917.94        80.35 o                         
 -27   3  -7        205.11        243.52        72.96 o                         
 -25   3  -7       1300.17       1253.74        62.27 o                         
 -23   3  -7       2406.80       2357.00        98.53 o                         
 -21   3  -7        333.88        244.36        86.31 o                         
 -19   3  -7      10434.30       9803.54       292.32 o                         
 -17   3  -7       1509.25       1474.84        74.00 o                         
 -15   3  -7       6335.83       6141.55       193.13 o                         
 -13   3  -7       4338.63       4090.46       168.63 o                         
 -11   3  -7       5225.62       5310.18       174.77 o                         
  -9   3  -7      13826.86      14148.55       450.84 o                         
  -7   3  -7      10339.31      10610.87       361.59 o                         
  -5   3  -7       5155.45       5411.13       161.66 o                         
  -3   3  -7      10226.46      11393.66       408.41 o                         
  -1   3  -7      15791.12      17101.04       562.83 o                         
   1   3  -7       9479.23      10426.07       385.95 o                         
   3   3  -7       2707.34       2668.90       100.25 o                         
   5   3  -7       5163.75       6189.64       389.77 o                         
   7   3  -7      13452.80      13908.93       594.83 o                         
   9   3  -7      13933.60      14630.56       592.61 o                         
  11   3  -7      10324.21      10644.40       398.76 o                         
  13   3  -7       2925.17       2638.47       101.27 o                         
  15   3  -7      13157.04      11788.58       436.66 o                         
  17   3  -7      14255.45      12841.50       655.55 o                         
  19   3  -7       1367.90       1225.88        56.78 o                         
  23   3  -7        924.20       4419.84       337.18 o                         
  25   3  -7       5406.51       5426.45       349.01 o                         
  27   3  -7       4850.83       6284.20       470.28 o                         
  29   3  -7       1406.34       2200.55       164.65 o                         
  31   3  -7       1338.97       2310.98       181.41 o                         
  33   3  -7        835.21       1494.64       130.14 o                         
  35   3  -7       2141.79       2302.10       182.39 o                         
  37   3  -7        171.65        313.52        75.92 o                         
 -30   4  -7         28.49        -59.15        61.13 o                         
 -28   4  -7          7.95         13.22        61.13 o                         
 -26   4  -7        538.03        406.70        79.30 o                         
 -24   4  -7         62.04        -62.54        62.54 o                         
 -22   4  -7        358.08        208.08        57.97 o                         
 -20   4  -7        124.57        136.10        49.30 o                         
 -18   4  -7         14.38        -77.22        77.22 o                         
 -16   4  -7        516.35        418.37        36.76 o                         
 -14   4  -7         24.44       -105.32       162.83 o                         
 -12   4  -7       2190.88       1787.06        80.71 o                         
 -10   4  -7         16.91        -26.69        26.69 o                         
  -8   4  -7       2308.89       2360.44       101.50 o                         
  -6   4  -7         13.06          1.06        22.27 o                         
  -4   4  -7        132.54        112.96        28.06 o                         
  -2   4  -7       1295.15       1247.79        44.80 o                         
   0   4  -7        677.39        706.71        35.29 o                         
   2   4  -7        575.14        540.21        29.90 o                         
   4   4  -7       4172.27       5819.03       420.10 o                         
   6   4  -7        151.37        178.46        38.01 o                         
   8   4  -7       1702.06       1830.73        91.40 o                         
  10   4  -7        138.65        142.20        35.14 o                         
  12   4  -7        591.87        587.68        39.81 o                         
  14   4  -7        367.92        574.79       177.46 o                         
  16   4  -7       1281.38       5453.07      2125.62 o                         
  18   4  -7       3119.38       2944.68       149.71 o                         
  20   4  -7         20.44        345.07        55.21 o                         
  22   4  -7        185.17        397.32        69.01 o                         
  28   4  -7        213.68       2430.27       190.28 o                         
  30   4  -7        129.44       1280.70       127.18 o                         
  34   4  -7        392.80       1042.11       107.46 o                         
  36   4  -7         86.17        160.70        74.93 o                         
 -27   5  -7        506.52        381.32       133.43 o                         
 -25   5  -7       1477.25       1309.06        92.21 o                         
 -23   5  -7       1746.09       1637.38       148.46 o                         
 -21   5  -7       1013.66        760.01       117.95 o                         
 -19   5  -7        450.13        385.18        49.46 o                         
 -17   5  -7       1378.43       1543.58        71.90 o                         
 -15   5  -7        126.32         93.24        41.48 o                         
 -13   5  -7       3706.97       3373.05       131.49 o                         
 -11   5  -7       1513.54       1429.01        68.28 o                         
  -9   5  -7       8259.51       7844.20       291.71 o                         
  -7   5  -7       2998.19       3240.57       167.60 o                         
  -5   5  -7       2514.25       2530.78       120.73 o                         
  -3   5  -7       2838.32       2763.69       138.01 o                         
  -1   5  -7       7950.98       8947.51       466.48 o                         
   1   5  -7       5524.98       6302.93       699.50 o                         
   3   5  -7       3664.12       4520.00       373.30 o                         
   5   5  -7       3062.95       3569.98       207.04 o                         
   7   5  -7       5958.33       7292.85       513.35 o                         
   9   5  -7       4788.80       5478.62       474.04 o                         
  11   5  -7       1366.72       1393.67        71.91 o                         
  13   5  -7       3139.21       3044.37       130.34 o                         
  15   5  -7       2656.49       2760.01       264.34 o                         
  17   5  -7       2919.63       2527.82       138.67 o                         
  19   5  -7       3948.49       3637.09       289.36 o                         
  21   5  -7        186.72        371.92        59.15 o                         
  23   5  -7       2601.79       2713.92       144.42 o                         
  25   5  -7        669.85       1118.02       102.53 o                         
  27   5  -7       1513.99       2408.58       183.38 o                         
  29   5  -7       1340.66       1396.05       130.14 o                         
  31   5  -7       1362.58       1628.72       139.01 o                         
  33   5  -7        693.57       1094.36       115.35 o                         
 -26   6  -7        638.26        322.39       209.01 o                         
 -24   6  -7        264.85         12.82        94.65 o                         
 -22   6  -7        984.42        560.00       134.08 o                         
 -20   6  -7         64.89         30.90        77.74 o                         
 -18   6  -7         58.59        -74.05        74.05 o                         
 -16   6  -7        114.86       -104.51       112.39 o                         
 -14   6  -7         88.74         93.28        64.02 o                         
 -12   6  -7        335.59        241.04        93.62 o                         
 -10   6  -7         24.19         -7.44        73.42 o                         
  -8   6  -7       1393.29       1616.04       270.14 o                         
  -6   6  -7         24.87        -80.92        80.92 o                         
  -4   6  -7         91.95         75.68       163.17 o                         
  -2   6  -7       2208.56       2235.06       369.72 o                         
   0   6  -7       1195.12       1293.11       100.89 o                         
   2   6  -7       1154.02        854.40        74.68 o                         
   4   6  -7        126.32        243.98        63.85 o                         
   6   6  -7        264.39        247.66        27.37 o                         
   8   6  -7        510.07        491.23        58.85 o                         
  10   6  -7        788.38        854.82        67.85 o                         
  12   6  -7       1176.31       1160.88        78.67 o                         
  14   6  -7        569.66        747.02       487.38 o                         
  16   6  -7        783.08        949.64       102.66 o                         
  18   6  -7         44.93       1081.54       192.25 o                         
  20   6  -7         72.31         20.70        74.93 o                         
  22   6  -7        125.77        976.05       123.24 o                         
  24   6  -7        550.07        546.19        69.01 o                         
  28   6  -7        444.54        524.50        74.93 o                         
  30   6  -7        280.84        459.43        74.93 o                         
  32   6  -7        180.44        353.94        70.00 o                         
 -21   7  -7        279.39        129.15       107.46 o                         
 -19   7  -7       1498.29       1364.08       143.45 o                         
 -17   7  -7       1194.19        974.35       111.49 o                         
 -15   7  -7        508.91        329.29       105.49 o                         
 -13   7  -7         38.82        -55.21        89.72 o                         
 -11   7  -7       1114.89        738.45       134.08 o                         
  -9   7  -7       2996.78       3371.68       255.84 o                         
  -7   7  -7        201.78        254.55       131.13 o                         
  -5   7  -7       1636.03       1936.86       298.73 o                         
  -3   7  -7        931.18       1262.95       144.93 o                         
  -1   7  -7       4595.03       5723.74       717.74 o                         
   1   7  -7       1279.90       1603.03       125.35 o                         
   3   7  -7       1170.98       1390.61       120.00 o                         
   5   7  -7         54.79        255.16        68.57 o                         
   7   7  -7       1586.17       2004.30       136.21 o                         
   9   7  -7        824.62        911.63        92.18 o                         
  11   7  -7        863.00        881.80       126.32 o                         
  13   7  -7       2423.90       2483.20       144.00 o                         
  15   7  -7        703.87        603.25        54.59 o                         
  17   7  -7        578.65        833.80       166.13 o                         
  19   7  -7        324.38        324.36        53.24 o                         
  21   7  -7        410.06        473.59        57.01 o                         
  23   7  -7       1119.36       1248.16       110.42 o                         
  25   7  -7        574.57        575.77        78.87 o                         
  27   7  -7        602.68        712.81        83.80 o                         
 -16   8  -7        415.96        255.70       189.79 o                         
 -14   8  -7        383.02        139.12       137.04 o                         
 -10   8  -7        138.76        103.29        86.15 o                         
  -8   8  -7         58.70        -33.99        73.09 o                         
  -6   8  -7        111.56         34.13        81.07 o                         
  -4   8  -7        544.25        542.03       132.11 o                         
  -2   8  -7        204.84        211.85        76.72 o                         
   0   8  -7        110.90         30.56       145.91 o                         
   2   8  -7         83.51        -48.13        68.36 o                         
   4   8  -7        368.37        350.00        79.52 o                         
   6   8  -7          6.16        -60.05       134.08 o                         
   8   8  -7        398.22        214.93       121.27 o                         
  10   8  -7         72.47         37.12        61.10 o                         
  12   8  -7        273.05        -49.30       105.49 o                         
  14   8  -7         11.86       -105.49       105.49 o                         
  16   8  -7        497.87        337.18       115.35 o                         
  18   8  -7         76.41        667.46       173.52 o                         
  20   8  -7        995.45        965.17       145.42 o                         
  22   8  -7        348.03        424.93        99.58 o                         
  -5   9  -7        711.77        536.44        95.22 o                         
  -3   9  -7        653.65        628.06       104.51 o                         
  -1   9  -7         69.82         22.31       106.97 o
[truncated: 579,637 more chars]
